# Supplementary material for: Kluyveromyces marxianus developing ethanol tolerance during adaptive evolution with significant improvements of multiple pathways
Source: Biotechnol Biofuels. 2019 Mar 22;12:63. doi: 10.1186/s13068-019-1393-z (PMC6429784; doi:10.1186/s13068-019-1393-z)
Supplement: Supplementary file 2 — Additional file 2. DNA mutations in KM-100d compared to KM. A file containing SNP mutation sites and frequency in KM-100d population. [file 13068_2019_1393_MOESM2_ESM.xlsx]

## Sheet: mutation sites
1.Chromosome	2.Position	3.Reference base	4.IUB genotype of 100 day	5.IUB genotype of 0 day	6.Calling Score	7.100 day Consensus quality	8.100 day variant allele quality	9.100 day mean mapping quality	10.0 day Consensus quality	11.0 day variant allele quality	12.0 day mean mapping quality	13.Depth in 100 day (# of reads crossing the position)	14.Depth in 0 day (# of reads crossing the position)	15.Mean base quality of reads supporting reference in 100 day	16.Mean mapping quality of reads supporting reference in 100 day	17.Depth of reads supporting reference in 100 day	18.Mean base quality of reads supporting variant(s) in 100 day	19.Mean mapping quality of reads supporting variant(s) in 100 day	20.Depth of reads supporting variant(s) in 100 day	21.Mean base quality of reads supporting reference in 0 day	22.Mean mapping quality of reads supporting reference in 0 day	23.Depth of reads supporting reference in 0 day	24.Mean base quality of reads supporting variant(s) in 0 day	25.Mean mapping quality of reads supporting variant(s) in 0 day	26.Depth of reads supporting variant(s) in 0 day
NC_036025.1	1117	C	Y	C	43	52	52	60	41	0	60	1038	1097	31	60	900	31	60	136	31	60	973	0	0	0
NC_036025.1	2760	g	R	G	135	143	143	10	134	0	9	710	648	32	8	513	32	14	195	32	8	554	0	0	0
NC_036025.1	106137	c	Y	C	134	137	137	60	216	0	60	425	421	32	60	339	34	60	73	32	60	380	0	0	0
NC_036025.1	420721	G	R	G	59	82	82	53	56	0	50	288	305	29	54	222	28	47	49	29	53	248	0	0	0
NC_036025.1	1151796	C	Y	C	72	75	75	60	97	0	60	493	453	32	60	404	34	60	84	32	60	399	0	0	0
NC_036025.1	1737401	T	Y	T	43	46	46	58	51	0	58	475	466	31	59	392	31	55	78	31	59	398	0	0	0
NC_036025.1	1740102	g	T	G	42	25	69	5	17	0	2	129	112	33	2	76	34	9	53	34	2	85	0	0	0
NC_036026.1	7339	T	Y	T	66	83	83	60	63	0	60	522	483	32	60	425	33	59	97	33	60	421	0	0	0
NC_036026.1	8073	G	K	G	95	154	154	59	92	0	59	134	112	30	58	100	27	60	34	30	59	100	0	0	0
NC_036026.1	59121	g	W	K	42	77	82	60	14	42	60	104	72	35	60	7	23,31	60,60	18,79	32	60	7	33	60	55
NC_036026.1	355561	g	R	G	74	77	77	60	111	0	60	82	80	31	60	65	27	60	17	32	60	73	0	0	0
NC_036026.1	418149	t	W	T	41	45	45	60	44	0	60	299	263	29	60	242	31	60	54	30	60	222	0	0	0
NC_036026.1	600725	G	S	G	45	48	48	60	87	0	60	31	29	35	60	25	32	60	6	34	60	28	0	0	0
NC_036026.1	1109028	G	A	G	222	255	255	60	255	0	60	365	363	14	60	1	32	60	360	32	60	362	0	0	0	intra-gene	Kmarxianus_Y179_1390	1109028	SAN1	参与调控酵母的交配型. Plays a specific role in mating-type regulation of yeast, by acting post-translationally to control the stability or activity of the SIR4 proteins.
NC_036026.1	1113291	C	M	C	71	126	126	60	68	0	60	40	41	29	60	29	31	60	11	30	60	38	0	0	0
NC_036026.1	1162714	a	W	A	63	66	66	60	71	0	60	170	148	30	60	138	34	60	32	29	60	127	0	0	0
NC_036026.1	1175466	T	K	T	40	43	43	60	69	0	60	68	82	29	60	54	25	60	14	31	60	73	0	0	0
NC_036026.1	1391159	t	K	T	56	191	228	60	53	0	60	254	94	31	60	75	33	60	179	32	60	85	0	0	0
NC_036027.1	1441450	C	S	C	225	23	228	60	255	0	60	384	340	32	60	65	32	60	319	33	60	339	0	0	0	intra-gene	Kmarxianus_Y179_2371	1441450	YAP1	Basic leucine zipper (bZIP) transcription factor. 是转录因子，参与调控对氧化压力的响应.
NC_036027.1	1584551	T	Y	T	49	52	52	60	172	0	60	803	697	33	60	675	32	60	127	34	60	628	0	0	0
NC_036027.1	1584552	C	Y	C	46	49	49	60	173	0	60	799	699	32	60	667	34	60	126	32	60	630	0	0	0
NC_036028.1	63650	t	W	T	96	66	228	60	93	0	60	83	22	34	60	13	34	60	70	35	60	22	0	0	0	inter-gene		63650	KLMA_30730	ERG26	KM_DMKU特有的	参与甾族化合物类固醇的合成.
NC_036028.1	1414203	G	R	G	55	90	90	51	52	0	50	115	144	31	49	83	33	54	32	30	50	112	0	0	0
NC_036029.1	784382	A	G	A	103	109	241	50	21	0	30	86	14	34	60	6	30	49	79	35	25	12	0	0	0			784382	KHT2
NC_036029.1	818999	G	R	G	44	47	47	60	66	0	60	58	60	32	60	47	28	60	11	30	60	55	0	0	0
NC_036029.1	882110	T	Y	T	72	119	119	59	69	0	59	103	105	31	60	74	33	60	28	28	59	93	0	0	0
NC_036029.1	1065060	A	R	A	45	53	53	60	44	0	60	62	51	29	60	50	29	60	12	30	60	46	0	0	0
NC_036029.1	1067837	G	R	G	75	82	82	49	46	0	45	85	52	24	47	61	24	60	14	26	44	38	0	0	0
NC_036029.1	1068212	G	R	G	127	139	139	29	125	0	24	82	50	29	25	54	32	40	21	27	24	46	0	0	0
NC_036029.1	1068213	G	R	G	97	111	111	30	94	0	24	82	49	29	25	55	30	45	20	29	22	42	0	0	0
NC_036029.1	1068244	C	Y	C	111	166	166	38	75	0	26	72	30	31	31	45	29	48	26	26	22	27	0	0	0
NC_036029.1	1068247	A	M	A	95	181	181	38	89	0	25	72	29	33	32	46	29	48	26	25	25	26	0	0	0
NC_036029.1	1068250	A	W	A	81	144	210	38	30	0	24	72	28	22	29	33	28	49	28	17	28	17	0	0	0
NC_036029.1	1133221	g	R	K	54	17	17	38	54	165	47	235	397	29	54	128	16	24	58	31	59	131	15	41	169
NC_036030.1	6786	T	W	T	74	77	77	60	102	0	60	161	196	29	60	132	34	60	27	32	60	173	0	0	0
NC_036030.1	27131	G	R	G	50	66	66	39	47	0	40	216	195	32	37	167	28	45	36	32	37	163	0	0	0
NC_036030.1	27404	A	R	A	72	83	83	50	70	0	49	95	66	28	48	72	27	54	21	28	49	53	0	0	0
NC_036030.1	27407	A	M	A	64	67	67	52	141	0	50	89	63	32	51	70	29	54	19	31	50	59	0	0	0
NC_036030.1	27908	C	Y	C	43	46	46	22	56	0	18	560	615	30	26	400	29	8	130	29	19	475	0	0	0
NC_036030.1	265039	g	W	A	228	228	228	51	255	255	58	188	102	0	0	0	31,32	58,39	116,72	0	0	0	31	58	102
NC_036030.1	294767	a	W	A	63	199	199	60	60	0	60	205	183	28	60	147	25	60	48	27	60	156	0	0	0
NC_036030.1	632055	c	Y	C	62	212	212	60	59	0	60	57	52	32	60	37	31	60	20	32	60	47	0	0	0
NC_036030.1	632057	g	S	G	67	195	195	60	64	0	60	56	51	33	60	37	30	60	19	32	60	46	0	0	0
NC_036030.1	632059	t	K	T	67	172	172	60	64	0	60	55	51	34	60	36	27	60	19	34	60	46	0	0	0
NC_036030.1	633025	a	W	A	66	69	69	60	80	0	60	43	32	23	60	28	26	60	15	19	60	29	0	0	0
NC_036030.1	809954	c	Y	C	40	43	43	60	98	0	60	95	95	32	60	78	28	60	16	32	60	86	0	0	0
NC_036031.1	24697	a	W	A	103	228	228	60	100	0	57	244	1107	31	60	130	31	60	114	31	56	1010	0	0	0
NC_036031.1	24703	t	Y	T	109	228	228	60	106	0	57	229	1097	31	60	126	30	60	100	32	56	1009	0	0	0
NC_036031.1	739219	t	K	T	44	47	47	60	54	0	60	51	35	29	60	42	32	60	9	30	60	32	0	0	0
NC_036031.1	869453	G	R	G	50	53	53	60	255	0	60	122	129	33	59	103	33	60	19	33	60	125	0	0	0
NC_036031.1	869454	C	M	C	49	52	52	60	255	0	60	121	125	33	59	101	30	60	20	33	60	121	0	0	0
NC_036032.1	8559	C	K	T	43	20	35	51	37	156	52	52	57	21	60	6	15,25	45,52	12,31	0	0	0	24	54	43
NC_036032.1	9053	A	C	A	75	63	67	13	72	0	18	79	31	28	6	60	33	37	18	26	19	25	0	0	0
NC_036032.1	365918	T	W	T	111	209	209	60	108	0	60	82	46	28	60	46	24	60	34	30	60	43	0	0	0
NC_036032.1	656298	t	W	T	97	100	100	55	255	0	60	137	123	28	55	110	32	58	27	27	59	120	0	0	0
NC_036032.1	656299	t	W	T	115	118	118	57	255	0	60	131	121	27	57	105	33	60	26	27	59	120	0	0	0
NC_036032.1	683421	g	K	G	45	48	48	60	56	0	60	79	72	24	60	48	17	60	27	25	60	48	0	0	0

## Sheet: notes
1.Chromosome
2.Position
3.Reference base
4.IUB genotype of 100 day
5.IUB genotype of 0 day
6.Calling Score
7.100 day Consensus quality
8.100 day variant allele quality
9.100 day mean mapping quality
10.0 day Consensus quality
11.0 day variant allele quality
12.0 day mean mapping quality
13.Depth in 100 day (# of reads crossing the position)
14.Depth in 0 day (# of reads crossing the position)
15.Mean base quality of reads supporting reference in 100 day
16.Mean mapping quality of reads supporting reference in 100 day
17.Depth of reads supporting reference in 100 day
18.Mean base quality of reads supporting variant(s) in 100 day
19.Mean mapping quality of reads supporting variant(s) in 100 day
20.Depth of reads supporting variant(s) in 100 day
21.Mean base quality of reads supporting reference in 0 day
22.Mean mapping quality of reads supporting reference in 0 day
23.Depth of reads supporting reference in 0 day
24.Mean base quality of reads supporting variant(s) in 0 day
25.Mean mapping quality of reads supporting variant(s) in 0 day
26.Depth of reads supporting variant(s) in 0 day
