# Supplementary material for: Kluyveromyces marxianus developing ethanol tolerance during adaptive evolution with significant improvements of multiple pathways
Source: Biotechnol Biofuels. 2019 Mar 22;12:63. doi: 10.1186/s13068-019-1393-z (PMC6429784; doi:10.1186/s13068-019-1393-z)
Supplement: Supplementary file 3 — Additional file 3. Transcriptome data and differential expression analysis. A file containing the expression data of all genes in K. marxianus based on RNA-seq analysis, as well as their differential expression analysis results, according to the groups defined in Fig. 2. [file 13068_2019_1393_MOESM3_ESM.xlsx]

## Sheet: Sheet1
	0%-KM-1	0%-KM-2	0%-KM-3	0%-100d-1	0%-100d-2	0%-100d-3	4%-KM-1	4%-KM-2	4%-KM-3	4%-100d-1	4%-100d-2	4%-100d-3	6%-KM-1	6%-KM-2	6%-KM-3	6%-100d-1	6%-100d-2	6%-100d-3		Group1			Group2			Group3			Group4			Group5			Group6			Group7
Gene Name	resizeR218	resizeR219	resizeR220	resizeR221	resizeR222	resizeR223	resizeR224	resizeR225	resizeR226	resizeR227	resizeR228	resizeR229	resize230	resize231	resize232	resizeR233	resizeR234	resizeR235		log2ratio	PValue_edgeR	FDR_edgeR	log2ratio	PValue_edgeR	FDR_edgeR	log2ratio	PValue_edgeR	FDR_edgeR	log2ratio	PValue_edgeR	FDR_edgeR	log2ratio	PValue_edgeR	FDR_edgeR	log2ratio	PValue_edgeR	FDR_edgeR	log2ratio	PValue_edgeR	FDR_edgeR
AAC	2266.44	2567.84	1962.65	3496.96	3002.8	3296.52	13961.5	13056.6	12598	10044.1	10749.4	10910.5	6774.49	7158.82	7881.04	12736	12677.6	12711.9		0.527349	0.457582	0.580725	-0.321423	0.00057373	0.00303276	0.805478	8.95377e-11	9.01989e-10	1.69436	8.24081e-12	9.98313e-11	1.96045	1.65066e-11	6.29788e-10	2.54313	3.13787e-44	7.11848e-43	1.68232	1.06985e-47	2.91855e-46
AAH1	37.6694	35.1901	41.9416	26.4459	25.7514	56.408	199.733	178.548	198.219	141.542	115.753	140.994	182.277	439.31	450.035	116.023	118.285	183.473		-0.0800417	0.0398647	0.0838289	-0.533506	8.51295e-05	0.000577118	-1.35898	2.87658e-07	1.80022e-06	1.87472	1.99366e-10	1.86569e-09	1.94365	2.47844e-07	3.37308e-06	2.32818	1.37769e-16	7.23629e-16	3.22259	1.71286e-05	3.53533e-05
AAR2	35.5767	24.8401	27.961	33.566	42.3059	36.3306	16.5525	17.4193	16.9599	46.1084	37.5414	51.7712	43.4444	37.7604	37.5725	32.3206	16.8979	33.8246		0.344348	0.255006	0.371208	1.41082	0.000107644	0.000707924	-0.516328	0.0233947	0.0458203	0.271348	0.0567206	0.0901123	-0.434173	0.247208	0.349486	-0.795121	0.00939574	0.013953	0.426503	0.00764988	0.0114448
AAT1	33.4839	42.4352	31.1873	63.0634	86.4511	87.0022	33.105	43.5482	118.719	170.494	128.267	150.908	80.2776	168.54	175.338	212.984	176.02	183.473		1.1429	0.243306	0.358665	1.20263	0.000976092	0.00479795	0.432621	0.270221	0.361937	0.926918	2.19557e-06	9.88628e-06	1.27528	3.59874e-06	3.36422e-05	0.867182	0.109743	0.138642	1.98555	1.31229e-14	6.06472e-14
AAT2	559.809	837.318	530.184	892.041	915.094	917.825	614.649	705.481	888.274	1130.19	1102.26	1127.95	664.888	780.075	849.139	699.45	680.14	746.191		0.499645	0.381439	0.504945	0.605629	0.00336335	0.0133193	-0.109936	0.0336894	0.0627897	0.302398	0.00874986	0.0176473	-0.358242	0.0869693	0.151507	0.196414	0.877252	0.898759	0.251339	0.000225944	0.000409512
ABD1	244.851	272.206	183.898	605.205	592.282	594.674	104.832	146.322	273.478	332.409	321.188	305.12	498.666	704.554	665.451	399.449	401.325	470.469		1.35431	0.0138783	0.0356733	0.869797	0.00297955	0.0119684	-0.555772	4.10253e-06	2.08844e-05	-0.902524	0.00771407	0.0157577	-0.49546	0.0176757	0.0418005	-0.418014	0.0290366	0.0401423	1.41462	0.561516	0.607451
ABF1	342.164	363.286	331.231	465.855	431.336	510.54	1031.77	731.61	634.936	769.903	780.027	665.315	353.221	348.133	396.599	541.991	494.263	467.394		0.4414	0.215571	0.325854	-0.114556	0.0776435	0.1604	0.453651	0.0362988	0.06687	0.654095	1.96146e-05	7.36819e-05	0.0950954	0.711871	0.792867	1.21005	3.42703e-06	7.61846e-06	0.0828439	0.124357	0.15574
ABF2	5194.19	4729.97	5509.4	3203.01	3193.17	3133.99	2566.74	2499.67	2376.5	2337.59	2336.95	2285.64	4029.94	3049.38	2973.24	2825.15	2976.84	2693.67		-0.695497	5.09993e-07	5.93911e-06	-0.0967414	0.026705	0.0702313	-0.242765	0.0032358	0.00832487	-0.453376	0.623034	0.696173	-0.165776	0.500156	0.60426	-1.05213	3.67038e-13	1.51917e-12	-0.618509	1.32797e-41	2.79284e-40
ABP1	2721.62	2230.43	2707.92	2513.38	2369.13	2947.56	350.913	359.708	401.737	493.253	381.671	426.286	1903.05	1804.21	2155.83	1712.99	1791.18	1777.33		0.0316859	0.0142424	0.0363702	0.226232	0.953069	0.97103	-0.150715	0.00381905	0.00961871	-2.58917	2.0779e-16	5.25742e-15	-0.568078	0.0300287	0.0645868	-2.78372	1.75441e-66	8.89151e-65	-0.385677	2.57379e-25	2.23405e-24
ABP140	34.5303	26.9101	32.2627	258.356	290.623	191.214	167.732	205.548	255.458	305.602	257.576	253.348	139.777	129.859	122.737	223.758	197.142	195.773		2.98173	2.40038e-12	1.31414e-10	0.377041	0.369827	0.507288	0.652277	0.00964459	0.0213872	0.141599	0.0557618	0.088825	-0.263397	0.281167	0.387405	2.74629	1.41744e-21	1.02469e-20	2.06606	1.20544e-19	7.84028e-19
ABZ1	84.7562	67.2753	87.1094	50.8575	73.5754	86.0461	22.07	27.8709	45.5797	31.0964	19.8135	22.0303	72.7221	104.071	107.708	87.0169	77.4486	122.998		-0.184184	0.00440897	0.0135871	-0.389097	0.059845	0.131797	0.0149461	0.582573	0.665818	-1.52889	0.000299189	0.000873457	0.449705	0.169892	0.259206	-1.32398	8.54058e-07	2.01522e-06	0.250575	0.0331278	0.0454721
ABZ2	533.65	613.757	553.844	323.454	380.753	440.747	1114.53	971.997	1140.55	1312.48	1411.97	1256.83	594.999	617.981	564.423	795.583	746.323	674.442		-0.571306	2.7372e-07	3.40399e-06	0.303003	0.64878	0.752648	0.318414	0.22181	0.306465	1.79794	4.29199e-17	1.19327e-15	0.952895	4.09356e-05	0.000264613	0.923635	4.36694e-06	9.62706e-06	0.0631745	0.00613138	0.00930427
ACAD11	34.5303	46.5752	26.8856	18.3087	19.3135	25.8138	113.66	68.8062	122.959	119.024	107.41	120.065	85.9443	89.3356	65.1257	744.202	809.69	555.543		-0.767536	9.44839e-05	0.000519662	0.182031	0.875966	0.920768	3.13331	2.89317e-46	4.31715e-44	2.44948	6.48947e-20	2.67523e-18	5.05541	2.37939e-57	5.68318e-54	1.49991	3.94684e-05	7.8117e-05	1.15456	1.56026e-54	5.17268e-53
ACB1	5216.17	5701.84	5012.55	2063.8	1685.8	2061.28	2561.22	2528.41	2784.6	2559.55	2423.51	2331.91	2773.83	2667.17	2918.97	4515.76	4282.21	3957.48		-1.45497	2.36805e-13	1.76235e-11	-0.106288	0.0137637	0.0416942	0.609544	2.4079e-05	0.000102384	0.332095	0.0165646	0.0310028	1.13429	4.62076e-05	0.000293139	-1.01659	3.4629e-15	1.63339e-14	-0.930227	8.04216e-22	5.80836e-21
ACC1	14951.6	17021.7	12668.5	18503	14065.8	17954	12106.5	13651.5	11499.9	29691.7	29222.9	27726.2	6147.38	4848.07	4718.27	29140.7	31407.5	28859.5		0.178539	0.065447	0.12509	1.2175	2.08631e-09	4.02733e-08	2.50838	1.98162e-68	1.18278e-65	0.778112	0.000210639	0.000637515	0.823467	0.00680448	0.019211	-0.260851	0.0149228	0.0216086	-1.50637	0.0464199	0.0623547
ACF2	313.912	318.781	318.326	925.607	524.225	466.561	92.694	96.6771	107.059	190.867	123.052	147.603	696.054	679.687	677.975	513.814	575.936	515.569		1.01085	0.35923	0.480891	0.638709	0.0529353	0.120074	-0.355377	4.61937e-05	0.000186454	-2.05392	7.18598e-09	5.18301e-08	-0.255534	0.328126	0.43659	-1.68178	5.06825e-18	2.96623e-17	1.11069	0.953023	0.961076
ACH1	4008.65	2751.04	3082.17	12403.1	6512.34	5005.97	4265.03	3869.7	3506.46	5150.2	5049.32	4975.54	7645.26	6401.77	6441.6	5811.07	5971.99	6186.82		1.2813	0.135218	0.223937	0.382466	0.438808	0.572745	-0.189242	0.00244476	0.00653991	-0.656602	0.337542	0.421003	-0.412723	0.219894	0.318507	0.242234	0.576294	0.621708	1.05782	0.426839	0.47566
ACK1	63.8287	64.1702	30.1119	149.521	307.177	274.392	148.972	190.741	275.598	239.12	239.848	214.795	89.722	149.2	184.523	158.288	140.816	167.073		2.20911	5.61937e-05	0.000330433	0.173127	0.885407	0.926738	0.138704	0.978748	0.988623	-0.0756047	0.372014	0.457318	-0.649173	0.0250774	0.0557703	1.96038	2.42956e-09	7.27493e-09	1.42124	0.000918952	0.0015486
ACN9	431.106	406.757	466.734	828.978	827.723	630.049	378.5	450.289	559.676	570.457	614.219	543.047	531.721	515.752	446.696	523.759	482.998	552.468		0.809695	0.810923	0.869329	0.315382	0.496447	0.624553	0.0614863	0.492374	0.582529	-0.404426	0.741154	0.794342	-0.55247	0.0133123	0.0331212	0.0898874	0.661608	0.701982	0.195739	0.000531653	0.000919939
ACO2a	65.9215	110.745	39.7907	96.6293	150.83	196.95	444.71	422.418	390.077	255.205	186.664	233.521	216.277	195.249	240.464	293.371	305.57	314.671		1.0378	0.445873	0.568593	-0.896428	1.80904e-09	3.53503e-08	0.486732	0.0459139	0.081836	0.603833	0.00139967	0.00344835	1.03969	0.000282632	0.00137061	2.53806	1.26685e-15	6.16471e-15	1.59077	3.31809e-07	8.16946e-07
ACO2b	22436.3	18649.7	19589.9	11284.3	20969	21844.2	41930.8	41673.9	38334.6	32539.7	32612	34071	9804.26	8839.62	10563.7	24827.2	24234.4	24776		-0.165564	0.0059805	0.0175834	-0.297422	0.000782196	0.00397603	1.33801	3.43114e-30	1.95044e-28	0.875107	0.000230515	0.000689104	0.448793	0.174055	0.264376	1.00697	5.60565e-08	1.48776e-07	-1.05478	2.4574e-05	4.99431e-05
ACP1	608.989	554.762	558.145	1490.13	1213.99	1035.42	1195.09	1435.35	1644.05	728.084	707.03	594.818	1157.89	925.59	1077.91	1555.53	1575.73	1504.68		1.11886	0.17295	0.272588	-1.07432	1.6422e-20	1.0875e-18	0.552303	0.000984807	0.00294825	-0.88143	0.0254219	0.044819	0.31	0.256768	0.359913	1.31175	6.46127e-13	2.63315e-12	0.876561	1.03012e-07	2.65109e-07
ACS1	314.958	277.381	306.496	4114.38	412.022	341.316	38.6225	48.774	52.9996	225.181	100.11	160.821	244.611	308.53	347.337	270.996	226.713	247.022		2.43712	0.0135636	0.0350533	1.79179	2.03064e-08	3.36183e-07	-0.273972	0.0149521	0.030961	-3.32388	3.56436e-05	0.0001272	-2.70845	0.000103722	0.000601313	-2.67855	1.7328e-31	2.09519e-30	0.00263396	3.5017e-11	1.25035e-10
ACS2	2630.58	2452.96	2878.91	2102.45	3034.07	4281.27	2127.55	2248.83	1818.95	5039.75	4025.28	4517.31	2500.88	2586.13	2590	5709.14	5956.5	6261.65		0.242176	0.123047	0.206947	1.13248	2.28817e-07	2.88624e-06	1.22354	4.45301e-25	1.81736e-23	0.528272	0.00737252	0.0151181	0.928697	0.00391101	0.0122001	-0.362033	0.00457227	0.00710447	-0.0526683	0.000712858	0.00121586
ACT	8647.23	7512.06	9360.5	6186.31	6935.4	9077.87	1265.71	1342.16	1328.17	2087.75	1736.29	1876.98	13024.8	11942.4	12516.7	8254.18	9037.55	9238.21		-0.201084	0.00199518	0.00692137	0.534474	0.0396848	0.0955642	-0.498649	4.00835e-10	3.76769e-09	-1.96124	1.86191e-08	1.24527e-07	0.257089	0.409193	0.519181	-2.6968	7.47514e-63	3.39158e-61	0.554655	1.94827e-08	5.37012e-08
ADA2	337.978	302.221	379.625	413.98	572.049	457.957	207.458	236.031	324.358	307.747	250.276	276.48	482.61	372.999	369.881	512.157	554.814	588.343		0.501736	0.323344	0.445241	0.120098	0.583817	0.699055	0.433746	0.085931	0.139612	-0.791067	0.0427569	0.0705533	0.197048	0.38822	0.498127	-0.40943	0.00504248	0.00780961	0.265038	0.667447	0.706048
ADD66	217.646	256.681	232.292	365.157	354.082	472.298	78.3485	132.387	274.538	231.614	208.563	196.07	415.555	466.94	516.831	313.261	322.468	293.146		0.75382	0.965248	0.979855	0.390791	0.433776	0.569025	-0.591175	4.51427e-07	2.74944e-06	-0.905163	0.0154511	0.0292045	-0.359266	0.114236	0.187786	-0.542134	0.0172577	0.0247488	0.985728	0.0176129	0.0251785
ADE1	278.335	247.366	348.438	340.746	478.24	618.576	456.849	431.128	466.397	475.024	370.2	407.561	257.833	226.562	274.697	285.084	243.611	278.797		0.71769	0.922764	0.951326	-0.112487	0.0247959	0.0662336	0.0891726	0.698662	0.763413	-0.198486	0.648503	0.7183	-0.832104	0.00121989	0.00459213	0.631691	0.0227351	0.0320109	-0.203587	9.57166e-07	2.23886e-06
ADE13	1662.69	964.624	1618.51	2721.9	2928.3	3373.96	626.788	569.611	743.055	730.228	589.192	641.082	904.776	829.808	945.993	1282.05	1319.44	1298.66		1.08775	0.275706	0.394173	0.0155728	0.122326	0.226946	0.540987	0.000534124	0.00173029	-2.20257	7.58919e-12	9.30552e-11	-1.21026	5.44695e-06	4.69677e-05	-1.13039	1.2796e-09	3.92278e-09	-0.663501	9.46988e-07	2.21831e-06
ADE17	1613.51	1645.66	1735.74	845.252	1434.72	1871.03	918.112	904.061	856.474	879.276	677.831	729.203	2394.16	1924.86	2208.43	2871.56	3012.05	2984.76		-0.266997	0.00222423	0.00757256	-0.228483	0.00178963	0.00787173	0.442149	0.0134687	0.0282694	-0.860437	0.0694934	0.10779	1.09521	0.000660795	0.00274747	-0.898951	1.81007e-10	5.96346e-10	0.386064	0.584682	0.62909
ADE2	405.993	363.286	463.508	152.573	317.294	463.693	229.528	203.806	236.378	238.048	189.793	235.724	495.832	383.13	441.686	610.776	646.344	648.817		-0.40111	0.000899788	0.00353897	-0.0133031	0.181441	0.303867	0.529254	0.0103257	0.0225861	-0.492504	0.607615	0.681966	1.02969	0.00159328	0.00574424	-0.880311	5.16335e-07	1.23609e-06	0.0993225	0.365276	0.414309
ADE3	709.441	495.767	743.118	730.314	1202.04	1495.29	120.281	146.322	137.799	220.891	142.866	132.182	609.165	496.411	527.685	644.754	651.977	726.716		0.814982	0.832339	0.882964	0.294371	0.840618	0.897261	0.309059	0.276108	0.368787	-2.78898	9.11028e-16	2.12514e-14	-0.760402	0.00398141	0.0123823	-2.26837	8.43343e-27	7.90883e-26	-0.254479	2.55587e-05	5.18119e-05
ADE4	79.5243	61.0652	52.6958	476.027	569.29	553.563	423.744	492.095	921.134	1027.25	935.407	886.72	217.222	381.288	384.91	476.521	435.121	503.269		3.04826	1.35829e-17	2.48827e-15	0.633318	0.0159804	0.0468313	0.524832	0.053531	0.0932886	0.833586	2.63059e-07	1.39308e-06	-0.176351	0.386347	0.496523	3.24853	2.30903e-28	2.34047e-27	2.34707	6.59182e-31	7.71308e-30
ADE5%2C7	1415.74	1108.49	1338.9	3089.09	4444.87	5065.25	3105.25	3191.21	2920.28	4695.55	4521.66	4587.81	1520.55	1435.82	1350.94	4029.3	3803.43	3949.28		1.70549	0.00182872	0.00641398	0.582864	0.0276063	0.0719781	1.45173	2.50214e-31	1.53176e-29	0.131859	0.118664	0.172372	-0.096748	0.709139	0.790377	1.25448	1.20764e-10	4.06011e-10	0.157015	1.53826e-11	5.6902e-11
ADE6	425.874	283.591	395.756	785.241	942.685	1176.92	908.18	891.868	920.074	588.686	453.626	465.941	963.331	817.835	758.965	1197.52	1408.16	1265.86		1.39413	0.019869	0.0477648	-0.850793	1.86056e-13	6.57121e-12	0.608003	0.000900952	0.00272972	-0.945583	0.0090678	0.0182194	0.414444	0.113007	0.186214	1.29934	4.13808e-09	1.2169e-08	1.20057	3.84588e-10	1.25385e-09
ADE8	130.797	128.34	117.221	303.111	239.12	288.733	30.898	57.4837	84.7994	102.94	81.3398	99.1364	155.833	136.306	171.164	224.587	222.489	195.773		1.14268	0.131905	0.219289	0.710639	0.0545996	0.122798	0.472523	0.0880029	0.14259	-1.55187	1.10231e-06	5.25024e-06	-0.370308	0.113841	0.18733	-1.11983	1.17061e-05	2.47528e-05	0.299848	0.970667	0.975366
ADH1	135057	107454	139560	72431.3	78087.4	74347.7	53278.1	55470	52603.2	41441.8	45350	44142.1	83213.9	91081.8	85666.2	65081.2	62384.2	60744.8		-0.764775	5.06882e-07	5.91735e-06	-0.301366	0.00063987	0.00332342	-0.465955	1.33009e-09	1.17614e-08	-0.780229	0.113607	0.166137	-0.256723	0.352496	0.463877	-1.24364	5.70259e-17	3.08018e-16	-0.555543	1.25156e-40	2.49998e-39
ADH2	15347.2	10333.5	14536.5	5526.18	9155.54	11612.4	3988.05	3922.83	4068.25	2605.66	2266.04	2657.96	37623.8	49606.1	41867.5	14057	13956.2	15180.1		-0.61307	0.000104132	0.000564254	-0.669866	6.78913e-10	1.42602e-08	-1.57958	1.64245e-46	2.52991e-44	-1.80408	5.88869e-06	2.43596e-05	0.716066	0.0314564	0.0670836	-1.74729	1.30052e-25	1.14803e-24	1.68258	6.4526e-06	1.38386e-05
ADH3	1011.84	699.663	910.885	9420.85	1152.37	699.842	754.794	675.869	648.716	453.578	452.583	424.083	804.665	611.534	697.179	682.876	661.834	655.992		2.10393	0.0457807	0.0935338	-0.644461	8.18706e-08	1.17225e-06	-0.0790452	0.0834124	0.13589	-3.08312	9.68599e-05	0.000315951	-2.4943	0.000341323	0.00159853	-0.33473	0.0139222	0.0202458	-0.311331	1.20849e-13	5.21638e-13
ADH4a	61.736	68.3103	49.4695	104.767	103.006	77.4415	7.7245	8.70965	6.35996	15.012	10.4282	14.3197	34.9444	31.3135	42.5822	22.3758	18.306	36.8995		0.667932	0.81646	0.873997	0.802654	0.250853	0.385083	-0.488428	0.0387648	0.0706496	-2.84266	1.82468e-13	3.01924e-12	-1.87826	4.01373e-08	7.05387e-07	-2.97738	1.63264e-16	8.50972e-16	-0.721901	3.29554e-12	1.28014e-11
ADH4b	1011.84	1244.07	985.089	6549.43	1952.51	1696.06	1562.56	1340.41	1284.71	2778.3	2420.38	2762.6	6404.26	6285.73	6033.31	5410.8	5641.08	5641.53		1.65377	0.0410082	0.0855272	0.926848	5.99496e-05	0.000427904	-0.165557	0.0018255	0.00504441	-0.357215	0.918819	0.940429	0.710991	0.115245	0.18873	0.36971	0.205386	0.246215	2.53032	2.79599e-39	5.31795e-38
ADH6	300.309	333.271	255.951	236.996	486.517	485.683	16487.4	16098	14233.6	5060.13	6129.68	5569.26	1171.11	1223.99	1422.75	1696.42	1434.91	1467.78		0.442931	0.300121	0.420806	-1.48215	2.63729e-21	1.90525e-19	0.268596	0.3253	0.420495	3.79282	2.99575e-30	3.18349e-28	1.92731	2.3135e-11	8.63406e-10	5.71791	3.96359e-164	1.4525e-161	2.10164	6.90327e-29	7.2912e-28
ADI1	266.825	200.791	341.985	120.024	198.654	217.984	114.764	130.645	145.219	391.385	413.998	369.008	218.166	168.54	145.28	419.339	408.366	417.17		-0.5932	1.23051e-05	8.84e-05	1.58805	2.74526e-14	1.0729e-12	1.22654	1.33689e-08	1.03799e-07	1.12983	5.206e-08	3.15527e-07	1.21392	4.31425e-06	3.91066e-05	-1.05142	1.20404e-06	2.80354e-06	-0.60582	0.444019	0.492054
ADK1	3183.07	2804.86	3071.41	2451.33	3044.18	2815.62	1295.51	1362.19	1222.17	994.011	987.548	950.607	2566.05	2257.34	1952.1	2146.42	2012.26	2334.92		-0.12436	0.00227284	0.00771048	-0.404041	2.1337e-05	0.000172432	-0.0613072	0.0836115	0.136122	-1.50308	9.60842e-06	3.8482e-05	-0.356028	0.168577	0.257693	-1.2234	9.99924e-17	5.33442e-16	-0.419081	7.09424e-26	6.3542e-25
ADK2	128.704	109.71	168.842	163.761	209.69	219.896	35.312	46.1611	60.4196	126.53	105.325	101.339	118.055	111.439	166.989	362.156	366.121	399.745		0.54294	0.484813	0.606876	1.23156	4.58113e-06	4.44864e-05	1.50846	3.46781e-13	4.54912e-12	-0.832513	0.0412902	0.0684638	0.926848	8.96099e-05	0.00052913	-1.52114	7.03069e-09	2.01894e-08	-0.0386748	0.000206853	0.000376341
ADO1	390.297	438.842	419.416	999.859	1112.83	1084.18	617.96	749.901	756.835	1037.98	894.737	897.735	906.665	846.386	945.158	1408.02	1364.5	1472.91		1.3564	0.0150875	0.0379819	0.413774	0.181901	0.304424	0.653908	5.61998e-06	2.78375e-05	-0.175629	0.542333	0.621332	0.409251	0.101097	0.170109	0.766997	0.000469427	0.000824309	1.11174	3.3476e-14	1.50343e-13
ADP1	1754.77	1695.34	1553.99	1801.37	1387.82	1212.29	166.628	178.548	251.218	394.602	320.145	362.398	719.665	905.329	1018.63	866.026	846.302	815.89		-0.185118	0.00157076	0.00569806	0.852874	0.000239163	0.0014272	-0.0643976	0.095778	0.153676	-2.03078	1.35882e-11	1.58872e-10	-0.799869	0.00156683	0.00568317	-3.06877	1.40184e-72	9.02479e-71	-0.92059	4.69794e-49	1.3271e-47
ADR1	1512.01	1159.2	1737.89	3310.83	2656.99	1786.89	1455.52	1253.32	1438.41	2427.66	2231.63	2394.69	786.721	661.268	668.791	1210.78	1285.65	1201.29		0.814589	0.838595	0.888001	0.766285	0.000390632	0.00217586	0.804762	3.01931e-07	1.88214e-06	-0.136634	0.520603	0.600899	-1.06844	0.000263139	0.00129156	-0.088331	0.191915	0.231113	-1.05861	6.90391e-11	2.39704e-10
ADY2	1412.6	986.359	792.588	24311.9	3670.49	1521.1	366.362	377.128	396.437	1323.2	1189.85	1198.45	211.555	361.026	308.095	311.603	280.223	320.821		3.20856	0.000557789	0.00238702	1.70306	2.94743e-26	3.05507e-24	0.0514466	0.596347	0.67799	-2.99081	0.000168175	0.000516516	-5.01469	2.19783e-10	6.28686e-09	-1.48532	1.24045e-15	6.04243e-15	-1.85757	2.85336e-41	5.84632e-40
AEP1	18.8347	14.4901	17.2068	74.252	100.246	93.6947	88.28	70.5481	92.2194	114.735	104.282	91.4257	105.778	115.123	129.416	159.117	167.571	192.698		2.40802	3.10924e-06	2.7374e-05	0.306365	0.763672	0.842283	0.568142	0.0328193	0.0613595	0.211053	0.0445338	0.0729567	0.953532	0.000388903	0.0017812	2.3127	3.02323e-11	1.07643e-10	2.79341	1.18104e-25	1.03836e-24
AEP2	52.3186	79.6953	38.7153	338.711	319.133	239.017	103.729	99.29	158.999	149.048	108.453	165.227	79.3332	144.595	126.077	213.813	198.55	219.347		2.39318	2.372e-07	3.00475e-06	0.22367	0.985785	0.994125	0.85189	0.00177123	0.00492009	-1.08515	0.00315644	0.00714682	-0.505622	0.0348395	0.072995	1.08435	0.00281877	0.00450928	1.03566	9.59878e-07	2.2441e-06
AEP3	41.8549	26.9101	37.6399	172.916	160.026	108.992	83.866	108.871	162.179	158.699	134.523	140.994	66.111	99.4664	109.378	183.15	163.346	177.323		2.05427	0.000104538	0.000564874	0.290938	0.695104	0.790614	0.929872	0.000319061	0.00108513	-0.0254176	0.249361	0.326161	0.245238	0.376165	0.486712	1.73791	4.09484e-07	9.90748e-07	1.36963	3.04587e-12	1.18799e-11
AFG1	731.415	960.484	540.939	3049.42	881.985	856.637	523.059	519.966	520.456	666.963	601.706	646.589	478.832	597.72	637.898	422.654	461.875	446.894		1.10056	0.408663	0.532694	0.292777	0.729473	0.816654	-0.364776	0.000262755	0.00091314	-1.3219	0.016272	0.0305148	-1.84647	8.92707e-06	7.16716e-05	-0.514116	0.001402	0.00233945	-0.381132	6.59405e-17	3.61839e-16
AFG2	95.2199	69.3453	77.4306	176.984	336.607	282.04	363.051	374.515	442.017	358.144	238.805	321.642	295.61	313.135	323.959	363.814	360.488	383.345		1.71712	0.00165966	0.00594805	-0.360781	0.000441731	0.00240981	0.248007	0.548343	0.633673	0.207323	0.0549093	0.0875255	0.477325	0.0681788	0.124594	2.28522	5.85123e-22	4.30357e-21	1.94644	3.70196e-16	1.92518e-15
AFG3	2533.27	2847.3	2753.09	4635.16	4754.81	4246.85	3429.68	3521.31	3671.81	3749.79	3436.08	3511.63	1564.94	1480.02	1603.09	4200.85	4156.88	4205.52		0.745532	0.999445	1	0.0101101	0.104215	0.200442	1.43451	3.30895e-35	2.63337e-33	-0.350233	0.92032	0.941101	-0.118298	0.632219	0.725988	0.385189	0.132089	0.164343	-0.807275	0.220294	0.261428
AFI1	83.7098	82.8003	54.8467	477.044	481.919	347.053	83.866	89.7094	154.759	182.289	181.45	159.72	85.9443	104.992	133.591	185.636	226.713	206.022		2.56073	1.93494e-10	5.83299e-09	0.672911	0.0259184	0.0684942	0.930133	0.000187497	0.000673156	-1.31902	5.24929e-05	0.000181505	-1.07863	7.62996e-06	6.2626e-05	0.568792	0.169138	0.206344	0.551968	0.0004425	0.000772959
AFT1	334.839	440.912	369.946	668.268	894.861	936.947	1207.23	1211.51	1284.71	1384.32	1184.64	1239.2	794.276	1006.64	1029.49	1240.61	1178.63	1269.96		1.12575	0.151837	0.245644	0.0402271	0.150995	0.26333	0.382302	0.0603561	0.103076	0.607126	0.000256839	0.000760498	0.561336	0.020704	0.0477791	1.69264	1.35461e-18	8.24187e-18	1.30478	1.45728e-10	4.95517e-10
AGC1	219.738	175.951	181.747	325.488	610.676	636.741	968.873	873.578	834.214	894.288	885.352	968.232	251.222	249.587	273.862	545.306	488.63	417.17		1.4457	0.0146737	0.0371562	0.0378786	0.194456	0.319933	0.905498	3.27253e-06	1.69299e-05	0.804883	3.02462e-05	0.000108996	-0.116279	0.648034	0.739009	2.2127	4.85453e-25	4.11513e-24	0.423923	0.000760319	0.00129357
AGE2	237.527	239.086	210.783	130.195	320.053	357.569	141.248	135.87	165.359	211.241	189.793	198.273	306.944	288.268	308.095	312.432	306.978	283.921		0.232889	0.119978	0.202788	0.43769	0.260935	0.395341	3.99116e-05	0.316366	0.41085	-0.430736	0.746101	0.798433	0.161226	0.637096	0.729135	-0.635538	0.000183631	0.000337899	0.394075	0.0160931	0.0231481
AGP1	288.799	309.466	189.275	370.243	401.906	330.8	154.49	134.129	172.779	111.518	86.5538	117.862	293.722	287.347	287.221	270.167	277.407	296.221		0.48594	0.325003	0.44675	-0.546387	0.000150972	0.000939729	-0.0412845	0.204647	0.287578	-1.80367	2.08302e-09	1.65466e-08	-0.3864	0.0799712	0.142016	-0.771343	7.99272e-05	0.000152982	0.140824	0.000296589	0.000529512
AGP2	511.676	585.812	437.698	1582.69	875.547	842.296	133.523	159.387	230.018	651.951	435.898	563.976	195.5	228.404	297.24	416.024	336.55	383.345		1.10428	0.234601	0.348644	1.65938	7.02563e-15	2.88777e-13	0.655499	0.00466836	0.0114432	-0.998637	0.0174475	0.0324141	-1.53884	4.28785e-08	7.47558e-07	-1.55373	5.45588e-16	2.73598e-15	-1.09005	2.94213e-14	1.32382e-13
AGX1	1564.33	1651.87	1505.59	2154.33	1505.54	1599.5	2131.96	2131.25	2223.86	2895.18	3016.87	2881.56	1142.78	1063.74	1178.11	1716.31	1715.14	1671.75		0.155555	0.0456548	0.0934081	0.438888	0.159071	0.274106	0.592406	4.07518e-05	0.000166116	0.741568	0.000161125	0.000497739	-0.0434877	0.834444	0.887387	0.458235	0.0420061	0.0567356	-0.480339	1.02941e-08	2.90621e-08
AHA1	776.409	734.853	897.98	1121.92	2485.93	2493.43	1368.34	1444.93	1376.93	1600.93	1597.6	1710.65	2774.77	1865.92	2069.83	2510.23	2828.99	2698.79		1.34053	0.0814118	0.148455	0.228462	0.94482	0.965888	0.260415	0.503801	0.593841	-0.313629	0.961626	0.973639	0.397728	0.230129	0.331222	0.79844	0.000170468	0.000315382	1.47785	2.33353e-13	9.94667e-13
AHC1	634.102	655.158	586.106	1395.53	1031.89	943.639	1474.28	1522.45	1776.55	1998.75	2259.79	1969.51	560.054	572.853	561.918	968.789	847.711	969.638		0.846032	0.707759	0.795999	0.3838	0.265919	0.400982	0.71713	4.94563e-06	2.48321e-05	0.885574	2.13832e-05	7.96997e-05	-0.274938	0.242451	0.34507	1.34781	1.33557e-14	6.02525e-14	-0.146036	0.146114	0.180432
AHP1	4285.94	4377.03	4398.49	405.843	1022.7	1507.72	9039.87	8595.55	9230.42	2118.84	1670.59	1677.61	6034.04	5583.01	6459.13	9091.2	7892.72	7715.08		-2.15326	9.16409e-12	4.23772e-10	-2.29694	2.68526e-58	1.28033e-55	0.450362	0.00811125	0.0184084	0.896781	0.00170104	0.00407534	3.0724	3.97006e-13	2.10722e-11	1.04046	3.61766e-09	1.06715e-08	0.468774	0.178205	0.215926
AIM1	39.7622	46.5752	40.8661	120.024	105.765	95.6068	70.624	62.7095	91.1594	93.2891	60.4834	87.0197	132.222	137.227	151.125	225.415	243.611	237.797		1.33721	0.0569457	0.111572	0.101119	0.606966	0.719249	0.748991	0.000859535	0.00261586	-0.41656	0.728073	0.783978	1.137	9.98554e-06	7.85847e-05	0.819531	0.0216924	0.0306564	1.72522	1.30493e-17	7.49669e-17
AIM10	409.132	411.932	446.301	1088.35	873.708	900.616	296.841	270.87	362.517	412.831	391.057	419.677	336.222	387.735	489.278	775.694	747.731	781.04		1.17553	0.0910537	0.161885	0.395433	0.285882	0.423844	0.925574	4.69654e-08	3.36221e-07	-1.22627	6.72974e-05	0.000225519	-0.312932	0.144476	0.226654	-0.446174	0.00122837	0.00206929	-0.0629736	0.490974	0.539202
AIM11	52.3186	44.5052	52.6958	137.315	161.866	130.981	107.039	150.677	192.919	186.578	206.478	180.648	102	103.15	114.387	174.863	192.918	180.398		1.52455	0.00938777	0.0256534	0.348348	0.487531	0.617142	0.778658	0.0010261	0.00305844	0.415426	0.00226925	0.00530898	0.349762	0.17537	0.265528	1.59162	2.12091e-07	5.30395e-07	1.09565	2.3144e-08	6.32815e-08
AIM14	145.446	132.481	180.671	254.288	287.864	308.81	40.8295	58.3546	52.9996	84.7108	56.3121	83.7151	192.666	217.353	214.581	174.034	221.081	215.247		0.891865	0.586687	0.693913	0.56243	0.198369	0.324801	-0.033267	0.286053	0.379207	-1.92085	1.17337e-09	9.65762e-09	-0.479429	0.0410046	0.0831757	-1.59141	1.56852e-10	5.20727e-10	0.445703	0.0675957	0.0886056
AIM17	727.229	703.803	647.406	1259.23	1140.42	1220.9	169.939	193.354	275.598	921.096	770.642	844.862	560.999	648.374	689.664	626.522	580.161	620.117		0.80071	0.824275	0.878698	1.98925	1.27291e-30	1.68589e-28	-0.0559495	0.0939075	0.150979	-0.513313	0.416764	0.503275	-0.98689	4.59253e-06	4.13074e-05	-1.70186	1.29659e-22	9.83594e-22	-0.130231	2.68114e-13	1.13574e-12
AIM18	1328.89	1306.18	1236.74	1765.77	1894.57	1744.82	753.69	854.416	1068.47	974.71	831.125	902.141	830.165	878.62	904.245	989.507	967.404	946.063		0.481332	0.338287	0.459867	0.0168248	0.118623	0.221541	0.151808	0.964438	0.978371	-0.997124	0.00702883	0.0145004	-0.896807	0.000340264	0.00159514	-0.532617	6.38662e-06	1.39058e-05	-0.567283	8.67572e-24	6.96099e-23
AIM19	634.102	720.363	624.822	87.475	152.669	184.521	367.465	418.063	516.216	411.759	400.442	384.429	450.499	303.925	370.716	567.682	518.202	525.818		-2.22058	8.96065e-22	2.37109e-19	-0.12147	0.0224839	0.0619315	0.518481	0.0301595	0.0571248	1.49458	2.84802e-10	2.60406e-09	1.92419	1.45261e-11	5.64154e-10	-0.604534	8.06646e-06	1.73102e-05	-0.814876	1.63014e-14	7.4758e-14
AIM2	1745.35	1667.39	1708.85	1396.55	1290.33	1327.02	3988.05	4268.6	4573.87	2029.84	1965.71	2103.89	2005.05	1643.96	1984.66	2412.44	2376.97	2230.37		-0.351588	9.19422e-05	0.000509563	-1.07283	1.79684e-20	1.14231e-18	0.31735	0.164381	0.240184	0.603674	0.000452818	0.00126408	0.806422	0.00241868	0.00817695	1.32491	3.42686e-15	1.61799e-14	0.137484	0.00636291	0.00962806
AIM22	34.5303	45.5402	33.3382	214.619	266.711	162.532	79.452	98.419	137.799	139.397	109.496	129.979	77.4443	118.807	109.378	244.476	201.366	193.723		2.50522	4.83697e-08	7.22209e-07	0.263294	0.814469	0.878594	1.06531	2.32686e-05	9.9203e-05	-0.765039	0.090227	0.13534	-0.00965838	0.971753	0.983289	1.47689	7.21847e-06	1.55605e-05	1.43025	4.77683e-15	2.29885e-14
AIM23	263.686	338.446	254.876	1002.91	907.736	733.304	314.497	369.289	567.096	461.084	387.928	426.286	401.388	429.179	460.89	740.887	795.609	683.667		1.62532	0.000740429	0.00299632	0.0278885	0.293029	0.429895	0.781666	1.85627e-06	1.00042e-05	-1.05186	0.00140844	0.00346622	-0.252031	0.251639	0.354283	0.545566	0.0907952	0.116402	0.591619	9.94568e-05	0.000188266
AIM24	907.205	789.708	915.186	1168.71	1625.1	1448.44	476.712	475.547	659.315	986.505	1014.66	978.145	854.72	756.129	738.926	885.915	818.139	940.938		0.699618	0.863156	0.907753	0.886509	1.30916e-06	1.42514e-05	0.170741	0.939014	0.960332	-0.509849	0.477473	0.560588	-0.681565	0.00499652	0.0149551	-0.69674	4.75446e-07	1.14337e-06	-0.152687	3.5953e-08	9.68074e-08
AIM25	281.474	336.376	222.613	434.323	483.758	419.714	104.832	120.193	203.519	182.289	135.566	170.735	295.61	311.293	341.492	406.079	395.692	391.545		0.670601	0.774639	0.845658	0.189181	0.950546	0.970109	0.331415	0.235477	0.322826	-1.45316	1.77102e-06	8.10431e-06	-0.164881	0.42048	0.530262	-0.971741	3.30894e-06	7.36281e-06	0.174304	0.125653	0.157156
AIM27	96.2663	81.7653	77.4306	314.3	277.747	266.743	19.863	29.6128	31.7998	58.9759	60.4834	62.7864	147.333	161.172	239.629	147.514	160.53	170.148		1.7492	0.000202422	0.000998069	1.16499	0.00031231	0.00179193	-0.19694	0.0979862	0.156304	-2.23642	7.72637e-14	1.34354e-12	-0.844714	0.000348531	0.0016275	-1.65222	5.39021e-10	1.70285e-09	1.10142	0.469584	0.517376
AIM29	288.799	287.731	364.569	390.586	683.332	501.936	391.742	427.644	473.817	376.373	321.188	521.017	604.443	398.787	475.919	662.986	785.752	690.841		0.743715	0.973224	0.986059	-0.0857504	0.0938427	0.184436	0.53256	0.02356	0.0461061	-0.370935	0.885576	0.912874	0.441194	0.0760847	0.136484	0.45853	0.135406	0.168032	0.652349	0.0108289	0.0159411
AIM3	299.263	258.751	234.443	561.467	687.93	731.392	244.977	274.354	343.438	403.18	364.986	377.82	296.555	305.767	400.774	457.46	453.427	489.944		1.32167	0.0201016	0.0482094	0.409544	0.235519	0.368908	0.481824	0.0324756	0.0608507	-0.789486	0.0367483	0.0618988	-0.499793	0.0221376	0.0503099	0.122642	0.839499	0.864169	0.340056	0.694071	0.730006
AIM32	97.3127	98.3254	62.3746	269.545	216.128	204.599	39.726	58.3546	122.959	128.675	114.71	121.167	135.055	157.489	177.843	162.432	160.53	152.723		1.41972	0.020445	0.0487628	0.721815	0.0501638	0.115268	0.016157	0.466399	0.558019	-0.921042	0.0156073	0.0294415	-0.537158	0.0284312	0.0617626	-0.223136	0.235873	0.279319	0.866406	0.563164	0.608957
AIM34	3777.41	3827.44	4260.83	1639.65	2621.12	2290.74	993.15	894.481	1009.11	1119.47	836.34	970.435	2482.94	2258.26	2180.04	1941.72	2102.38	2001.8		-0.856896	1.27292e-07	1.74126e-06	0.0146179	0.117111	0.219061	-0.195073	0.00160501	0.0045215	-1.16278	0.00254176	0.00588891	-0.115871	0.659087	0.74803	-2.03429	2.53186e-39	4.48394e-38	-0.777693	1.34825e-46	3.53658e-45
AIM36	485.517	511.292	603.313	1155.48	1317	1042.11	274.771	386.708	485.477	479.313	350.387	391.038	373.055	422.732	429.997	827.904	829.404	797.44		1.13518	0.150503	0.243825	0.0899423	0.470485	0.601898	1.00187	1.70186e-11	1.88111e-10	-1.52561	1.34329e-07	7.61634e-07	-0.517784	0.0199079	0.0463	-0.480372	0.00132426	0.00222061	-0.384478	0.304211	0.351053
AIM37	638.287	653.088	596.861	1218.55	1140.42	1044.03	280.289	336.192	452.617	405.325	358.729	393.241	554.388	543.381	601.995	838.678	849.119	898.914		0.849765	0.689262	0.780913	0.114362	0.540875	0.662103	0.605783	0.00015103	0.000551775	-1.55605	3.69402e-08	2.32126e-07	-0.395685	0.0707825	0.128566	-0.820645	3.0037e-08	8.14435e-08	-0.151704	0.016276	0.023397
AIM39	864.304	914.944	809.795	1095.47	1641.65	1515.37	1305.44	1360.45	1564.55	1540.88	1489.14	1428.66	590.277	564.564	647.917	973.761	887.139	845.615		0.71589	0.914832	0.945635	0.0758124	0.254237	0.388526	0.58623	0.000498452	0.00162798	0.0683108	0.142998	0.203457	-0.651872	0.00986927	0.0261629	0.708388	0.000279527	0.000505377	-0.522213	7.48275e-08	1.95206e-07
AIM4	133.936	110.745	107.542	183.087	253.835	217.984	222.907	274.354	268.178	297.024	350.387	369.008	188.888	196.17	175.338	291.714	349.223	250.097		0.894796	0.588314	0.695492	0.409135	0.318267	0.457904	0.669031	0.0068259	0.0158298	0.634134	0.000108436	0.000348716	0.444193	0.0801296	0.142099	1.1198	1.25122e-05	2.63986e-05	0.669957	0.00200437	0.00321643
AIM41	174.744	142.831	222.613	213.602	497.554	336.536	62.8995	60.9675	89.0394	76.1325	67.7831	44.0606	145.444	133.543	144.445	234.531	328.101	276.747		0.955681	0.534501	0.649611	-0.179669	0.112894	0.212759	0.98719	1.64101e-05	7.27561e-05	-2.47859	9.5874e-11	9.51181e-10	-0.31982	0.276589	0.3822	-1.34324	2.10321e-08	5.79508e-08	-0.351329	0.514378	0.561932
AIM43	239.619	249.436	292.515	245.133	313.615	266.743	81.659	100.161	105.999	110.446	110.539	125.573	334.333	336.16	335.648	175.691	180.244	168.098		0.0788768	0.00634941	0.0184855	0.26793	0.850606	0.903875	-0.941101	3.32773e-11	3.56276e-10	-1.25216	0.000148929	0.000463357	-0.655595	0.0051345	0.0152915	-1.44121	3.9167e-12	1.49512e-11	0.364383	4.78739e-15	2.30161e-14
AIM44	548.299	633.422	687.196	195.293	257.514	339.404	73.9345	82.7417	109.179	171.566	158.508	182.851	563.832	372.999	359.861	317.405	344.998	298.271		-1.23825	3.27901e-12	1.71625e-10	0.948109	0.000190674	0.00115372	-0.432717	0.00231619	0.00623791	-0.627135	0.249798	0.326643	0.278163	0.309363	0.417229	-2.81349	3.64303e-42	7.64555e-41	-0.527367	6.07089e-27	5.68283e-26
AIM45	305.541	360.181	333.382	682.508	583.085	477.078	47.4505	56.6127	62.5396	88.9999	78.2113	66.0909	577.999	556.275	526.85	406.908	421.039	450.994		0.802594	0.824892	0.878925	0.485787	0.258106	0.392462	-0.37721	9.84968e-05	0.00037446	-2.90103	8.18107e-23	4.49677e-21	-0.446351	0.0420924	0.0849765	-2.58422	6.46602e-31	7.56858e-30	0.733453	0.00656546	0.00991255
AIM5	87.8953	75.5553	49.4695	200.379	237.281	195.994	126.902	152.419	253.338	180.144	200.221	158.618	205.888	220.116	236.289	285.084	240.795	315.696		1.57338	0.00517118	0.0155201	0.0170275	0.425588	0.563199	0.345621	0.272822	0.364807	-0.233453	0.700173	0.761029	0.409398	0.0900153	0.155629	1.3229	6.64085e-05	0.000127878	1.63716	4.797e-09	1.3947e-08
AIM6	349.489	457.472	423.717	223.773	271.309	304.03	462.366	430.257	468.517	319.542	234.634	380.023	442.944	396.024	434.171	324.034	439.345	324.921		-0.622983	1.00655e-07	1.40593e-06	-0.543014	3.59803e-05	0.00027059	-0.226313	0.019327	0.0386782	0.225331	0.0360357	0.0607841	0.445607	0.0813398	0.143645	0.145362	0.965728	0.972876	0.0489367	1.32498e-07	3.37899e-07
AIM7	20.9275	12.42	13.9805	20.343	53.3422	61.1884	97.108	139.354	243.798	241.265	245.062	190.562	119.944	132.622	134.426	199.725	194.326	203.972		1.51084	0.100077	0.175439	0.495102	0.193656	0.318947	0.627896	0.0105003	0.0229154	2.32731	1.24159e-14	2.40375e-13	2.14859	1.28044e-09	3.08921e-08	3.34305	2.44027e-17	1.3518e-16	3.03154	1.32129e-32	1.71875e-31
AIM9	340.071	344.656	323.703	962.225	793.695	636.741	192.009	244.741	367.817	367.795	223.163	324.947	700.776	723.895	833.275	1030.94	1188.48	1108.01		1.2465	0.0522976	0.103746	0.186984	0.918406	0.949471	0.559401	0.000681136	0.00213694	-1.38535	2.10927e-05	7.87393e-05	0.475796	0.0500037	0.0973945	-0.325826	0.0184609	0.0263478	1.1629	1.72949e-12	6.87476e-12
AIP1	220.785	209.071	276.384	280.734	353.162	442.66	40.8295	40.9353	36.0397	91.1445	50.0552	73.8015	639.388	571.011	602.83	512.986	574.528	540.168		0.608193	0.611904	0.715039	0.867949	0.0252148	0.0670508	-0.155742	0.0158987	0.0326381	-2.32401	3.72206e-12	4.83665e-11	0.596397	0.0143867	0.0353342	-2.58376	2.63047e-23	2.07476e-22	1.36033	0.00867487	0.0129176
AIR1	56.5041	63.1352	41.9416	126.127	181.179	204.599	306.773	321.386	498.197	518.988	463.011	429.591	114.278	192.486	168.659	232.045	192.918	259.322		1.66362	0.00370068	0.0116192	0.325658	0.48373	0.614008	0.525386	0.0874879	0.141852	1.46337	2.80792e-12	3.74024e-11	0.418721	0.130691	0.209219	2.80133	2.62776e-25	2.26787e-24	1.55695	4.87656e-10	1.57196e-09
AKL1	523.186	513.362	545.24	1564.38	1319.76	1209.43	343.188	353.612	380.537	576.891	419.213	480.261	716.832	758.892	886.711	954.7	947.69	1012.69		1.3718	0.0203711	0.0486258	0.454579	0.178214	0.299937	0.303259	0.207604	0.290791	-1.47131	2.29798e-06	1.02893e-05	-0.489823	0.0410327	0.0831974	-0.554087	5.86234e-05	0.000113714	0.578718	0.379325	0.427603
AKR1	133.936	104.535	111.844	342.78	204.172	160.619	82.7625	85.3545	150.519	194.084	186.664	161.923	432.555	452.204	600.325	466.577	398.508	517.619		1.01422	0.404436	0.528485	0.768169	0.00815445	0.0271557	-0.103053	0.102362	0.161579	-0.382797	0.841092	0.877613	0.966545	0.000992726	0.00385656	-0.136745	0.230645	0.273536	2.08382	3.29084e-12	1.27935e-11
ALA1	855.933	846.633	777.532	2191.96	1673.84	1286.87	1146.54	1171.45	1161.75	1166.65	929.15	1044.24	1396.83	1424.76	1487.87	1664.1	1786.95	1751.7		1.05492	0.293399	0.414185	-0.148196	0.00628055	0.0221656	0.271765	0.278649	0.371766	-0.714539	0.157504	0.220229	0.0139546	0.990631	0.996262	0.48858	0.0339233	0.0464799	0.797112	0.00904336	0.0134244
ALB1	76.3852	78.6603	58.0729	74.252	128.757	156.795	107.039	161.128	272.418	174.783	167.894	137.689	191.722	300.241	253.823	155.802	118.285	270.597		0.755556	0.987577	0.995519	-0.17039	0.141821	0.252409	-0.453344	0.0209709	0.0415674	0.416922	0.0130044	0.0251159	0.598207	0.101597	0.17065	1.34287	0.000112967	0.00021297	1.80711	0.0348598	0.0476987
ALD2	159.049	153.181	120.448	958.156	269.47	235.193	82.7625	85.3545	90.0994	128.675	70.9116	125.573	210.611	130.78	168.659	365.471	360.488	367.97		1.75739	0.0202862	0.0484812	0.332564	0.731077	0.818257	1.10081	1.18735e-06	6.59256e-06	-2.16953	6.54346e-05	0.000219893	-0.419231	0.298441	0.406516	-0.744709	0.000176873	0.000326725	0.237347	0.000342733	0.000607127
ALD4	237.527	143.866	140.881	13038.9	1000.63	249.534	27.5875	25.258	80.5594	86.8554	55.2693	74.903	63.2776	128.017	131.921	75.4147	64.7752	79.949		4.77396	3.45925e-05	0.000219685	0.702067	0.126287	0.232126	-0.554084	0.0107511	0.023356	-6.04088	4.22647e-08	2.618e-07	-6.02035	1.12149e-08	2.23224e-07	-1.96899	4.80925e-09	1.40733e-08	-0.692305	4.56997e-17	2.53392e-16
ALD5	16188.4	16540.4	13370.8	90791.9	19969.3	15199.6	3565.41	3559.63	4324.77	6520.59	4444.49	5220.08	3542.6	6790.43	7360.87	4391.45	3183.84	4331.6		1.45015	0.176998	0.277536	0.499347	0.0772485	0.159812	-0.571455	0.000438168	0.00145295	-2.96023	2.08396e-06	9.4281e-06	-3.40311	4.00815e-09	8.58607e-08	-2.00943	1.0807e-46	2.72404e-45	-1.3815	1.41878e-78	8.57375e-77
ALD6	27040.4	43774.5	26027.4	42885.1	14896.3	16191	12304	13196.9	12547.1	23742.6	19618.5	20103.8	16997.1	21701.2	20510.4	12275.2	11018.8	11521.9		-0.38865	0.00810303	0.0226878	0.738137	0.00100218	0.00490089	-0.766064	5.31041e-16	9.49707e-15	-0.221028	0.820597	0.860903	-1.08724	0.00556848	0.0163294	-1.34782	3.58796e-14	1.57105e-13	-0.709827	1.55701e-37	2.72277e-36
ALDH22A1	43.9477	44.5052	37.6399	135.281	109.443	117.596	23.1735	23.516	23.3198	66.4819	29.1989	49.5682	118.055	164.856	186.193	194.752	184.469	201.922		1.52278	0.0110842	0.0296263	1.05291	0.013764	0.0416942	0.308985	0.447828	0.54054	-1.31874	0.00103269	0.00263517	0.681626	0.00905683	0.0244294	-0.848865	0.0014565	0.00242529	1.89542	4.64611e-13	1.93886e-12
ALE1	1197.05	1670.5	1327.07	1286.7	1045.69	1326.07	2492.81	2189.61	2064.87	2792.24	2726.97	2816.57	677.165	659.426	662.946	1433.71	1427.87	1400.13		-0.197307	0.00142129	0.00523361	0.305012	0.74534	0.829686	1.09177	8.05531e-17	1.58288e-15	1.18808	5.62402e-08	3.3829e-07	0.220199	0.429113	0.538196	0.685765	0.00377731	0.00595076	-1.06887	9.37637e-08	2.42092e-07
ALF1	146.492	136.621	189.275	89.5093	175.661	171.136	65.1065	53.1288	58.2996	142.614	93.8536	91.4257	153.944	70.9159	88.5042	269.338	298.529	284.946		-0.114628	0.00635652	0.0184949	0.893274	0.00845297	0.0279112	1.44439	6.68217e-07	3.90543e-06	-0.412115	0.758891	0.810229	0.966888	0.000724918	0.00297247	-1.42002	8.36701e-09	2.38543e-08	-0.59213	0.658236	0.697951
ALG1	118.24	105.57	76.3551	160.71	352.242	392.944	382.914	371.031	387.957	405.325	375.414	331.556	343.777	358.263	431.666	624.036	663.242	616.017		1.59359	0.0133785	0.034669	-0.0378998	0.0917813	0.181281	0.747451	1.78594e-05	7.85979e-05	0.296122	0.0409509	0.0679956	1.07108	0.000284137	0.00137242	1.92761	1.96435e-15	9.39576e-15	1.91722	7.20649e-28	7.15255e-27
ALG10	105.684	143.866	75.2797	319.385	210.61	216.071	62.8995	76.6449	147.339	121.169	133.481	140.994	191.722	198.012	207.066	230.388	257.693	210.122		1.19962	0.141861	0.232674	0.463735	0.260462	0.394876	0.226399	0.706671	0.769172	-0.915104	0.0280949	0.048997	-0.0956578	0.680141	0.767186	-0.179216	0.25573	0.300221	0.877567	0.108953	0.13764
ALG11	31.3912	40.3652	37.6399	133.247	134.275	122.377	45.2435	40.9353	65.7195	108.301	80.2969	60.5833	109.555	88.4146	129.416	164.918	252.06	170.148		1.83354	0.000464417	0.00204249	0.71409	0.0630658	0.137204	0.842675	0.00312132	0.00806948	-0.645903	0.236356	0.311645	0.590571	0.0353636	0.0737049	0.473544	0.358987	0.407097	1.58143	2.70642e-11	9.74393e-11
ALG12	559.809	551.657	588.257	465.855	1026.38	1153.97	723.896	839.61	898.874	792.421	623.605	825.035	451.443	487.201	556.908	634.809	647.752	647.792		0.638625	0.736955	0.8184	-0.135871	0.0104255	0.0332056	0.368186	0.098265	0.156614	-0.239744	0.790295	0.835919	-0.45506	0.120714	0.196206	0.534753	0.0234319	0.0328805	-0.184621	2.09377e-05	4.27165e-05
ALG13	87.8953	53.8202	60.2238	182.07	187.617	142.454	28.691	25.258	60.4196	107.229	111.581	80.4106	108.611	151.963	166.989	196.41	146.448	153.748		1.34262	0.0521984	0.103632	1.38752	2.77752e-05	0.000217102	0.215967	0.765692	0.818486	-0.775331	0.08542	0.12947	-0.0444404	0.859967	0.905259	-0.820231	0.00369409	0.00582544	1.08221	0.0189635	0.0269599
ALG14	171.605	157.321	140.881	274.631	306.258	348.009	119.178	171.58	240.618	319.542	324.316	330.455	179.444	157.489	232.115	305.802	263.325	261.372		0.983453	0.344297	0.466142	0.874651	0.000598471	0.00313918	0.545431	0.035728	0.0658947	0.0688659	0.0885599	0.133342	-0.16154	0.461976	0.569807	0.177668	1	1	0.276482	0.715764	0.750507
ALG2	470.868	416.072	475.338	837.115	890.262	688.369	333.257	366.676	413.397	453.578	361.858	435.098	1168.28	1161.36	1249.91	748.346	728.017	774.89		0.826449	0.756446	0.831322	0.167663	0.684733	0.782365	-0.66905	1.32679e-13	1.79983e-12	-0.949925	0.00651046	0.0136011	-0.101741	0.621345	0.717294	-0.291139	0.0118688	0.0174032	1.39376	0.777097	0.805044
ALG3	128.704	102.465	126.9	405.843	189.457	174.96	15.449	18.2903	13.7799	66.4819	44.8411	69.3954	78.3887	99.4664	144.445	168.233	139.408	166.048		1.10511	0.295237	0.416039	1.92716	6.88416e-08	1.00378e-06	0.555531	0.0815745	0.133373	-2.0916	6.93427e-07	3.41149e-06	-0.701408	0.0304437	0.0653035	-2.91366	2.32758e-21	1.66997e-20	-0.151832	0.0608998	0.0805139
ALG5	210.321	142.831	170.993	93.5779	156.348	141.498	65.1065	90.5803	116.599	145.831	115.753	144.298	344.721	301.162	332.308	308.289	308.386	354.646		-0.421232	7.76364e-05	0.000439171	0.575939	0.0885773	0.177006	-0.0101699	0.28578	0.379014	0.0523308	0.162894	0.22697	1.31122	5.36124e-07	6.4187e-06	-0.94484	1.47474e-05	3.07873e-05	0.900154	0.48077	0.528603
ALG6	253.222	270.136	283.912	399.74	371.556	338.448	65.1065	78.3868	105.999	166.205	166.851	163.024	269.166	232.088	292.231	208.012	268.958	232.672		0.459103	0.23329	0.347021	0.991575	8.45061e-05	0.000574786	-0.161112	0.0746105	0.123489	-1.16158	0.000333911	0.000965393	-0.645064	0.00472473	0.0142758	-1.69406	1.10218e-15	5.39097e-15	-0.0248487	1.19596e-08	3.35262e-08
ALG7	86.8489	97.2904	109.693	51.8747	48.7437	78.3976	5.5175	7.83868	8.47994	17.1566	15.6423	11.0152	136	193.407	203.727	66.2986	81.6731	77.899		-0.714906	8.72899e-06	6.58893e-05	1.00468	0.0929505	0.182984	-1.239	3.54407e-10	3.35108e-09	-2.03062	4.45228e-06	1.8775e-05	0.335409	0.318195	0.426596	-3.75021	2.94515e-26	2.68273e-25	0.859501	5.88125e-08	1.55466e-07
ALG8	94.1736	103.5	111.844	230.893	237.281	189.301	162.214	158.516	148.399	141.542	122.01	172.938	164.333	137.227	148.62	185.636	249.244	196.798		1.08691	0.214803	0.325002	-0.104038	0.105611	0.202101	0.488686	0.102557	0.161674	-0.59099	0.294512	0.376364	-0.0577488	0.79725	0.861449	0.599961	0.0666054	0.0871726	0.540478	0.185636	0.223682
ALG9	469.821	431.597	464.583	343.797	477.32	468.473	96.0045	106.258	130.379	164.06	127.224	168.532	312.61	248.666	227.94	232.874	354.856	242.922		-0.0830457	0.000927442	0.00363573	0.467088	0.222776	0.354344	0.0738221	0.674217	0.74212	-1.48779	3.55103e-06	1.5257e-05	-0.634598	0.0118901	0.0303575	-2.03792	1.43248e-26	1.32511e-25	-0.791466	3.92264e-16	2.0267e-15
ALK2	298.216	222.526	268.856	103.749	178.42	201.73	141.248	108	111.299	188.723	138.695	170.735	389.11	345.37	414.968	319.891	343.59	447.919		-0.70641	9.07116e-07	9.64418e-06	0.4664	0.349699	0.488964	-0.0485617	0.210383	0.293995	0.0418776	0.20653	0.277267	1.1996	2.87174e-05	0.00019431	-1.13093	1.95321e-07	4.91034e-07	0.54175	0.130385	0.162734
ALO1	381.926	420.212	407.586	688.611	801.052	771.547	317.808	254.322	367.817	282.012	176.236	251.145	1125.78	1052.69	1171.43	1033.43	1167.36	1088.54		0.902418	0.527971	0.644471	-0.405994	0.00128765	0.00599461	-0.0263205	0.100568	0.159433	-1.67244	9.11746e-09	6.44966e-08	0.540698	0.0140152	0.0346716	-0.364026	0.00729044	0.0110084	1.46944	4.61189e-07	1.11366e-06
ALR1	446.801	349.831	378.549	847.287	595.041	624.312	1190.68	1146.19	1005.93	1042.26	997.976	930.78	718.721	1005.72	1040.34	1006.91	902.629	1013.71		0.814403	0.780478	0.849889	-0.170098	0.00952671	0.0308793	0.0804101	0.596139	0.677915	0.523671	0.000684864	0.00182554	0.500287	0.0384958	0.0790603	1.50817	5.66496e-13	2.31854e-12	1.23428	0.000137854	0.00025528
ALT1	393.436	433.667	287.138	3295.57	1378.62	857.593	244.977	241.257	254.398	414.976	350.387	413.068	842.443	827.966	802.382	637.295	633.671	748.241		2.31168	0.000202101	0.000997519	0.670037	0.010662	0.0338682	-0.292351	0.000281831	0.000969554	-2.23088	2.21844e-06	9.97983e-06	-1.45396	0.000249413	0.00123722	-0.589232	0.000404038	0.00071449	1.15008	0.546623	0.593266
ALY2	648.751	879.753	585.031	2044.47	1571.75	1541.18	1948.78	2000.61	2068.05	1937.62	1730.03	1997.05	910.443	978.087	1093.78	1162.71	1170.18	1115.19		1.28699	0.0628061	0.120965	-0.0871469	0.0224529	0.0618817	0.209363	0.636215	0.712292	0.135354	0.093034	0.139028	-0.580855	0.0248222	0.0553832	1.50949	1.4898e-14	6.702e-14	0.49677	0.726296	0.759715
AMA1	49.1795	57.9602	36.5644	94.595	80.0132	87.0022	39.726	47.9031	93.2794	116.879	110.539	100.238	42.4999	77.3628	118.562	67.1274	54.9181	69.6991		0.864318	0.722866	0.808218	0.856922	0.00765559	0.0259062	-0.314349	0.138972	0.208939	0.324761	0.0125294	0.0242706	-0.448234	0.110369	0.183067	0.332157	0.692121	0.731065	0.730433	0.182143	0.219861
AMD1	633.056	638.597	768.929	1037.49	1313.32	1073.66	556.164	564.385	649.775	619.783	557.907	621.254	961.442	816.914	859.158	948.899	1222.28	1034.21		0.746904	0.991805	0.997947	0.0231369	0.128663	0.235496	0.281321	0.370628	0.46794	-0.928734	0.00880355	0.0177481	-0.0953841	0.671512	0.758707	-0.204967	0.0361738	0.0493505	0.370199	0.448505	0.496098
AML1	242.758	233.911	267.781	143.418	473.642	472.298	379.604	387.579	420.817	304.53	280.518	284.191	435.388	391.419	411.628	345.582	356.264	342.346		0.54923	0.579791	0.688575	-0.450711	1.54605e-05	0.000131635	-0.246132	0.00562861	0.0134383	-0.325653	0.998026	1	-0.0610919	0.852996	0.901297	0.674288	0.00808612	0.0121025	0.734271	0.0709499	0.0927477
AMN1	153.817	218.386	167.766	74.252	48.7437	85.0901	151.179	147.193	140.979	109.373	101.153	114.558	242.722	222.879	211.241	120.166	154.897	148.623		-1.3757	4.04844e-11	1.49479e-09	-0.434562	0.0010278	0.00501081	-0.67582	1.33931e-05	6.0618e-05	0.643635	0.00123279	0.00307842	1.02582	0.00109705	0.0041992	-0.297501	0.0653065	0.0855431	0.325941	1.67359e-08	4.64518e-08
ANP1	80.5707	75.5553	54.8467	549.262	479.16	456.044	532.99	506.901	577.696	822.445	666.36	688.447	240.833	372.999	431.666	571.826	494.263	537.093		2.81482	1.69644e-14	1.64901e-12	0.428665	0.176303	0.297772	0.616747	0.0105794	0.0230671	0.552565	0.000106225	0.000342313	0.110994	0.648045	0.739009	2.93872	1.00512e-35	1.49637e-34	2.30906	2.44982e-33	3.31316e-32
ANT1	336.932	365.356	255.951	1262.28	674.135	551.651	937.975	927.577	916.894	1010.1	871.795	970.435	722.498	550.749	647.082	1064.09	1060.34	1070.09		1.37657	0.0487348	0.0982327	0.0357852	0.148682	0.260631	0.734246	9.22599e-06	4.33604e-05	0.197112	0.0916631	0.137322	0.360573	0.240023	0.342778	1.5379	5.53763e-14	2.40048e-13	1.0029	5.91772e-11	2.06817e-10
AO-I	127.657	105.57	61.2992	917.47	346.724	271.523	323.325	341.418	397.497	862.12	710.159	848.167	350.388	482.596	686.325	1001.94	857.568	931.713		2.38244	9.90465e-05	0.000540388	1.18816	1.17571e-11	3.37698e-10	0.87748	5.63071e-05	0.000223497	0.656359	0.00895165	0.0180163	0.861982	0.0224464	0.0508906	1.85064	6.88736e-12	2.56941e-11	2.36694	1.40564e-34	2.06478e-33
AOS1	179.976	155.251	214.009	121.041	229.003	260.051	19.863	25.258	29.6798	69.6987	53.1837	69.3954	136	108.676	171.999	229.559	256.285	220.372		0.151607	0.060905	0.117971	1.36207	1.66574e-05	0.000140322	0.761188	0.00268157	0.00708997	-1.66584	2.41239e-05	8.88072e-05	0.211075	0.494005	0.598514	-2.8763	4.26846e-25	3.63124e-24	-0.398505	0.0258106	0.0360292
APA2	514.815	423.317	608.69	610.291	920.612	913.045	221.803	197.709	216.238	337.771	256.533	359.094	1224	897.961	885.042	986.192	1063.16	1067.01		0.659906	0.748343	0.825687	0.584617	0.0753876	0.156759	0.0515381	0.444667	0.537949	-1.35806	3.17183e-05	0.000113701	0.350649	0.144109	0.226185	-1.28277	2.84367e-11	1.01478e-10	0.959017	0.131355	0.163859
APC1	133.936	80.7303	108.618	403.809	320.973	261.963	809.969	773.417	663.555	554.373	452.583	544.148	305.055	207.222	200.387	374.587	415.406	357.721		1.60987	0.00339649	0.0107945	-0.534666	4.69444e-06	4.54887e-05	0.68747	0.00805264	0.0182928	0.652547	4.88416e-05	0.000169862	0.218015	0.392392	0.502535	2.79709	1.29386e-28	1.32844e-27	1.14042	3.12311e-08	8.47625e-08
APC11	21.9738	24.8401	11.8297	67.132	94.7283	99.4311	60.6925	61.8385	69.9595	135.108	132.438	125.573	54.7777	102.229	115.222	110.221	112.653	114.799		2.15561	0.000155377	0.0007992	1.03018	9.4884e-05	0.000632737	0.310802	0.544904	0.630768	0.589306	0.000597326	0.00161653	0.369966	0.199647	0.295267	1.71474	2.21821e-06	5.02976e-06	2.21478	1.42759e-11	5.29163e-11
APC2	49.1795	40.3652	33.3382	353.969	297.98	206.511	147.869	139.354	240.618	369.939	382.714	318.338	98.222	137.227	198.717	394.477	346.407	345.421		2.80447	1.44755e-10	4.56601e-09	1.02077	2.55158e-05	0.00020109	1.32311	7.06923e-08	4.87798e-07	0.319125	0.0110962	0.0217645	0.339606	0.190394	0.283779	2.10282	8.09121e-12	3.0091e-11	1.82096	4.15748e-32	5.27868e-31
APD1	59.6433	69.3453	66.6763	239.03	215.208	189.301	103.729	101.032	126.139	119.024	105.325	114.558	154.889	178.671	182.018	142.542	188.693	153.748		1.71765	0.000607786	0.00257095	0.0344904	0.3448	0.484638	-0.0882554	0.204971	0.287948	-0.925144	0.0132031	0.025438	-0.408095	0.100846	0.169859	0.758011	0.0198792	0.0282531	1.39781	0.008487	0.0126457
APE2	3313.86	3112.26	3665.05	3189.79	3487.47	4553.75	1517.31	1457.99	1544.41	2983.11	2796.84	2823.18	5122.66	4592.03	4734.97	4974.05	5167.94	5318.66		0.154395	0.0477976	0.0965865	0.928629	1.5352e-06	1.65982e-05	0.0975651	0.560234	0.644886	-0.384555	0.815378	0.856765	0.461113	0.116296	0.190125	-1.15879	7.75026e-16	3.83807e-15	0.517943	0.204323	0.244654
APE3	727.229	761.763	682.895	780.155	867.27	1025.86	252.701	239.515	281.958	265.927	209.606	218.1	1343	1172.41	1295.83	1180.94	1470.12	1336.58		0.299665	0.0974975	0.171679	-0.158485	0.0255349	0.067564	0.0652736	0.437026	0.530453	-1.94637	3.37828e-12	4.41391e-11	0.576922	0.0217574	0.0497017	-1.48822	7.31048e-21	5.08425e-20	0.811314	0.395291	0.44361
APE4	999.286	1045.35	900.13	1283.64	1312.4	1097.57	424.847	445.934	522.576	424.626	307.631	415.271	835.832	736.788	794.033	1348.35	1537.71	1372.46		0.326877	0.12483	0.209428	-0.280036	0.0013245	0.00613725	0.847502	6.64936e-09	5.37237e-08	-1.6865	4.6295e-09	3.4537e-08	0.205318	0.436183	0.5456	-1.07959	1.33333e-14	6.02085e-14	-0.315307	0.060218	0.0797008
APJ1	2814.74	2657.89	2848.8	1704.74	2456.5	2983.89	8507.98	7641.84	4959.71	6758.63	8742.98	8724	2724.72	1793.16	1446.12	2354.43	2419.21	2124.8		-0.219871	0.00171925	0.00613391	0.198639	0.784905	0.858664	0.20999	0.8267	0.867771	1.7615	1.55229e-10	1.48758e-09	-0.0506901	0.832559	0.886171	1.34299	5.6476e-08	1.49806e-07	-0.480552	1.12795e-18	6.92139e-18
APL1	212.414	199.756	211.859	791.343	508.59	572.685	135.73	127.161	186.559	244.482	196.05	232.42	240.833	362.868	404.113	241.99	202.775	228.572		1.58537	0.0013861	0.00512179	0.582341	0.0530322	0.120179	-0.58183	0.000171797	0.000621934	-1.47648	4.41203e-06	1.86216e-05	-1.47566	3.537e-09	7.75056e-08	-0.47345	0.00339577	0.00538172	0.691547	5.19827e-05	0.000101791
APL2	589.108	564.077	602.238	1457.58	1004.3	1121.47	227.321	215.128	225.778	425.698	347.258	398.748	897.22	950.457	1136.36	953.871	864.608	1043.44		1.02949	0.300028	0.420806	0.810198	0.00101847	0.00497036	-0.0602839	0.0797025	0.13082	-1.6127	1.05869e-07	6.1291e-07	-0.324327	0.172909	0.26297	-1.39341	1.98928e-16	1.02676e-15	0.765447	0.662667	0.701768
APL3	260.547	219.421	263.479	703.868	648.383	547.827	77.245	91.4513	136.739	198.373	152.251	185.055	318.277	324.187	353.182	340.609	347.815	300.321		1.35376	0.0143771	0.0365802	0.810502	0.00327556	0.0130257	-0.0100337	0.28156	0.374953	-1.82662	1.82872e-10	1.72484e-09	-0.942388	1.7044e-05	0.000126231	-1.28336	1.09864e-09	3.38765e-09	0.421403	0.0276523	0.0384091
APL4	156.956	146.971	111.844	1052.75	630.909	599.455	135.73	146.322	225.778	347.421	251.319	279.785	361.721	547.065	686.325	430.941	394.284	433.57		2.45714	6.23931e-09	1.18871e-07	0.790735	0.00266838	0.0109303	-0.341614	0.00842244	0.0189832	-1.37785	7.54431e-05	0.000251232	-0.858961	0.000890073	0.00354323	0.28856	0.635129	0.677054	1.9398	4.52174e-07	1.093e-06
APL5	317.051	303.256	368.871	701.834	735.754	572.685	87.1765	85.3545	137.799	137.253	90.7251	117.862	411.777	312.214	372.385	359.67	488.63	398.72		1.02309	0.277145	0.395458	0.156302	0.799755	0.868617	0.185742	0.892063	0.921792	-2.53921	5.14961e-19	1.86556e-17	-0.688906	0.00229353	0.00783706	-1.67243	1.91228e-15	9.15587e-15	0.148441	0.0107978	0.0159052
APL6	68.0142	65.2053	49.4695	360.071	317.294	379.559	104.832	99.29	99.6393	154.41	124.095	134.385	265.388	255.113	268.017	286.742	361.896	309.546		2.53241	2.84881e-10	8.17404e-09	0.442816	0.338425	0.478674	0.281158	0.470068	0.561425	-1.35604	1.77794e-05	6.74237e-05	-0.141497	0.509151	0.612958	0.73355	0.0280997	0.0389488	2.10975	1.31569e-16	7.03369e-16
APM1	189.393	149.041	170.993	604.188	457.087	461.781	67.3135	69.6772	164.299	290.59	253.405	261.059	420.277	507.463	585.296	454.974	395.692	518.644		1.58002	0.000991728	0.00384271	1.41793	6.36148e-07	7.3442e-06	-0.143998	0.0543144	0.0944813	-0.919812	0.0106385	0.0209442	-0.15352	0.470404	0.577517	-0.757724	0.00146147	0.00243273	1.5705	8.63045e-05	0.000164412
APM2	27.2057	24.8401	22.5839	176.984	185.778	141.498	87.1765	88.8384	84.7994	83.6385	100.11	76.0045	114.278	101.308	83.4945	87.0169	109.836	85.0739		2.75635	5.6042e-10	1.48293e-08	-0.00587967	0.297211	0.433895	-0.0852112	0.291129	0.384548	-0.957025	0.0169969	0.0317249	-0.838846	0.00176296	0.00627312	1.8052	1.72799e-08	4.80288e-08	2.00271	6.84873e-06	1.46552e-05
APM3	432.152	382.951	330.155	963.242	895.78	874.802	291.324	322.257	369.937	377.445	345.173	333.759	381.555	413.523	488.443	501.383	494.263	539.143		1.25525	0.0418676	0.0868913	0.103101	0.428589	0.565443	0.257935	0.464939	0.556691	-1.3718	2.72181e-06	1.20293e-05	-0.83288	0.000110831	0.00063482	-0.21965	0.0441059	0.0594569	0.164432	0.0236504	0.0332471
APM4	154.863	163.531	136.579	788.292	765.184	604.235	218.493	236.902	408.097	545.795	458.84	463.738	262.555	334.318	323.959	435.913	430.896	466.369		2.24565	2.67825e-09	5.87857e-08	0.765962	0.00180037	0.00791166	0.533861	0.0135642	0.02842	-0.555284	0.306117	0.388599	-0.694632	0.0014311	0.00525876	0.924403	0.00159398	0.00263853	1.01716	2.8334e-07	7.01591e-07
APN1	83.7098	85.9053	87.1094	134.264	248.317	205.555	94.901	148.064	202.459	247.699	190.836	197.171	182.277	153.805	171.999	238.675	219.672	239.847		1.19593	0.135885	0.224807	0.51318	0.152484	0.265247	0.458572	0.0905396	0.146254	0.11221	0.103839	0.153354	0.24748	0.361779	0.473355	0.794957	0.022741	0.0320109	0.984836	0.000112637	0.000211954
APN2	77.4316	100.395	69.9026	236.996	199.573	175.917	32.0015	53.9998	99.6393	110.446	99.0676	74.903	161.5	254.192	291.396	146.686	135.183	149.648		1.30591	0.0513312	0.10234	0.615492	0.144704	0.256176	-0.712472	7.5342e-05	0.000293202	-1.10667	0.0026622	0.00612933	-0.50526	0.0455387	0.0905711	-0.416254	0.071562	0.0932243	1.51312	0.848941	0.869896
APP1	242.758	255.646	262.404	150.538	743.112	698.886	3770.66	3273.09	2453.88	2762.21	3225.43	3293.53	397.61	326.029	319.784	641.439	629.446	577.068		1.06572	0.460818	0.583899	-0.0332589	0.167606	0.286353	0.824604	1.17509e-05	5.3849e-05	2.54298	8.4001e-10	7.13486e-09	0.214603	0.604466	0.702221	3.64196	4.77961e-52	1.50795e-50	0.45572	0.000554351	0.000956441
APS1	332.747	213.211	304.345	621.479	515.028	343.228	26.484	40.0644	95.3993	92.2168	94.8964	93.6288	239.888	202.617	261.338	192.266	222.489	192.698		0.799291	0.856876	0.902743	0.793717	0.0465581	0.109032	-0.212482	0.0385433	0.0703265	-2.39802	2.23092e-13	3.56798e-12	-1.2845	9.62831e-07	1.08992e-05	-2.39245	7.12778e-14	3.07579e-13	-0.272723	1.24149e-10	4.23954e-10
APS2	171.605	157.321	160.238	294.974	343.045	314.546	217.389	259.547	285.138	375.301	327.445	332.658	239.888	230.246	260.503	297.515	306.978	273.672		0.9615	0.383763	0.50718	0.442188	0.189624	0.314152	0.265336	0.514454	0.603419	0.120302	0.0456428	0.0744927	-0.117326	0.572238	0.671971	0.639615	0.0208088	0.029504	0.578838	0.628048	0.669862
APS3	96.2663	113.85	91.4111	260.391	258.434	200.774	81.659	85.3545	146.279	147.976	87.5967	147.603	192.666	167.619	186.193	234.531	229.53	248.047		1.2549	0.0602293	0.116929	0.290495	0.760798	0.840068	0.381931	0.200382	0.282833	-0.909187	0.0273675	0.047833	-0.0150964	0.930295	0.954725	0.055219	0.643984	0.684655	0.857873	0.00631267	0.0095581
APT1	82.6635	67.2753	54.8467	92.5607	122.319	117.596	91.5905	123.677	193.979	145.831	110.539	124.471	56.6665	99.4664	117.727	102.763	102.795	113.774		0.699138	0.897763	0.932007	-0.10378	0.174782	0.295833	0.221617	0.805504	0.852078	0.195938	0.0419137	0.0693535	-0.0581944	0.813238	0.872801	0.998856	0.00423385	0.0066088	0.419327	0.582788	0.627335
AQR1	759.667	1111.59	929.167	82.3892	429.496	676.896	1251.37	1135.74	1115.11	952.192	976.077	1082.79	663.943	829.808	760.635	392.819	374.57	380.27		-1.23616	0.000137711	0.000718422	-0.217999	0.00400457	0.0153611	-0.97404	5.77929e-17	1.14507e-15	1.34079	0.000730461	0.00193307	-0.0507895	0.895103	0.929141	0.322622	0.359344	0.407404	-0.312913	7.46105e-36	1.17168e-34
AQY1	2613.84	3101.91	2626.19	280.734	740.352	1393.95	436.986	378.87	313.758	154.41	130.352	153.111	348.499	343.528	364.871	201.382	215.448	236.772		-1.78834	5.03841e-08	7.49935e-07	-1.36725	2.68865e-13	9.3573e-12	-0.693351	8.67067e-08	5.9231e-07	-2.46346	5.00921e-07	2.53214e-06	-1.88556	5.67326e-06	4.86555e-05	-2.88455	5.66152e-50	1.59595e-48	-2.98055	7.25558e-205	2.66447e-202
ARA1	8350.06	12163.4	9265.86	186.139	229.003	312.634	4043.22	3142.44	4914.13	536.144	294.074	404.256	5852.71	4152.72	4295.79	10154.5	10051.4	7453.71		-5.35467	2.61489e-53	1.24547e-49	-3.29301	1.17104e-66	9.30583e-64	0.951641	1.20797e-06	6.68373e-06	0.76233	0.000123662	0.000390847	5.24814	5.14565e-46	6.14519e-43	-1.29933	1.06429e-14	4.82883e-14	-1.05817	5.95574e-08	1.57174e-07
ARA2	285.66	237.016	214.009	82.3892	76.3345	121.421	125.799	126.29	119.779	143.687	152.251	127.776	143.555	243.14	256.328	113.536	104.204	128.123		-1.39488	9.1408e-13	5.80502e-11	0.188299	0.810783	0.876204	-0.894669	6.42129e-06	3.14156e-05	0.596919	0.00115915	0.00291281	0.304032	0.332113	0.441186	-0.986258	6.26911e-07	1.49255e-06	-0.196177	6.18762e-25	5.29385e-24
ARB1	751.296	723.468	803.342	925.607	2252.33	2301.26	1077.02	1147.93	1491.41	2264.67	1963.63	1987.13	1775.55	1945.12	2068.16	3150.84	3127.52	3474.71		1.26613	0.138521	0.228297	0.741965	0.000110698	0.000723026	0.752583	1.27975e-08	9.98495e-08	0.181892	0.132808	0.19089	0.831893	0.0152531	0.0370055	0.706054	0.000958456	0.00163425	1.34544	2.04286e-27	1.98224e-26
ARC1	776.409	764.868	859.264	1745.43	2189.79	2220.95	532.99	524.321	677.335	1077.65	950.007	992.465	1392.11	1219.38	1316.71	1618.52	1768.65	1738.38		1.35867	0.0298092	0.0662844	0.799965	1.42899e-05	0.000122454	0.383835	0.0445431	0.0796428	-1.02743	0.00722694	0.0148514	-0.264328	0.300153	0.408383	-0.468718	0.00016903	0.000312965	0.710509	0.0089719	0.0133267
ARC15	774.316	684.138	775.381	1043.6	918.773	872.89	109.246	199.451	287.258	265.927	280.518	240.13	676.221	658.505	668.791	521.273	502.712	551.443		0.343959	0.136295	0.22533	0.400381	0.364203	0.503048	-0.34679	4.81202e-05	0.00019325	-1.84982	8.10239e-11	8.12278e-10	-0.847737	0.000112646	0.000640607	-1.90625	2.5983e-17	1.43766e-16	-0.156988	2.23243e-20	1.50107e-19
ARC18	627.824	611.687	753.873	817.789	842.438	879.583	207.458	202.935	241.678	248.771	242.976	225.811	711.165	717.448	658.771	602.489	594.242	622.167		0.349501	0.127357	0.212998	0.138066	0.605509	0.718051	-0.198632	0.00420419	0.0104449	-1.82355	1.45245e-11	1.68993e-10	-0.481656	0.0239204	0.0537478	-1.61212	7.4052e-20	4.85928e-19	0.0664769	8.78013e-10	2.76493e-09
ARC19	497.027	484.382	549.542	929.676	914.174	981.882	134.627	177.677	281.958	255.205	223.163	204.882	700.776	736.788	696.344	490.61	492.855	612.942		0.884197	0.582211	0.689818	0.201314	1	1	-0.41867	1.39443e-05	6.28744e-05	-2.04814	9.56522e-14	1.62779e-12	-0.823796	0.000205319	0.0010551	-1.36526	6.7166e-12	2.50767e-11	0.47907	4.64881e-06	1.0134e-05
ARC35	1944.16	1998.59	2075.57	2088.21	2338.78	2632.06	644.444	654.095	771.675	902.867	734.143	768.857	1811.44	1688.17	1705.79	1795.04	1726.4	1755.8		0.230111	0.0691474	0.130902	0.216778	0.909235	0.943621	0.0197743	0.192827	0.273625	-1.55292	3.80787e-06	1.63019e-05	-0.41969	0.104352	0.17448	-1.53958	3.68869e-28	3.7152e-27	-0.209353	9.25121e-17	5.01878e-16
ARC40	661.308	530.957	701.177	1090.39	953.721	1149.19	184.284	172.451	218.358	203.735	178.322	196.07	1416.66	1406.34	1548.82	774.036	809.69	925.564		0.754038	0.969413	0.983405	0.00758692	0.2207	0.352529	-0.800958	3.92583e-17	7.94316e-16	-2.46559	5.76446e-19	2.0419e-17	-0.347769	0.111998	0.184869	-1.71914	1.43968e-20	9.95449e-20	1.20723	0.0189919	0.0269843
ARD1	81.6171	60.0302	66.6763	60.0119	163.705	168.268	50.761	76.6449	86.9194	123.313	96.982	99.1364	149.222	163.935	160.309	257.736	240.795	245.997		0.911972	0.676961	0.769721	0.575705	0.104964	0.201419	0.653062	0.00451284	0.0111019	-0.295292	0.952231	0.966297	0.925526	0.00654799	0.0186078	0.0409754	0.665621	0.705612	1.18444	1.15993e-08	3.25735e-08
ARDH	5014.22	4961.81	5606.19	5140.68	8247.8	10092.3	2231.28	2204.41	2744.32	4143.32	3754.14	3418	12918.1	15456	13790	3936.48	3894.96	4372.6		0.591577	0.630349	0.731211	0.656238	0.00195478	0.008504	-1.78865	4.64952e-65	1.70781e-62	-1.05318	0.0204867	0.0372641	-0.944119	0.00234084	0.00797588	-1.11784	9.35939e-17	5.00442e-16	1.43611	3.26447e-21	2.29185e-20
ARE2	942.782	941.854	1043.16	1295.85	1211.23	1316.51	1210.54	1107.87	1152.21	1421.85	1362.96	1296.48	904.776	1026.9	1054.54	999.452	818.139	889.689		0.385113	0.188847	0.292704	0.233836	0.953312	0.97103	-0.141472	0.0152962	0.0315641	0.0941004	0.101823	0.150656	-0.498084	0.0306095	0.0655702	0.245377	0.57844	0.623459	0.0285	1.33634e-10	4.55041e-10
ARF1	2328.18	2033.78	2402.5	1152.43	1684.88	2044.07	1773.32	1794.19	1707.65	1863.64	1717.52	1772.34	3989.32	3516.32	3457.51	2671.83	3048.66	2816.66		-0.470685	0.000109611	0.000586603	0.0212664	0.133602	0.242119	-0.360835	7.69199e-06	3.69138e-05	0.133191	0.11734	0.170865	0.806466	0.00701025	0.0196901	-0.35876	0.00195021	0.00318505	0.696616	0.000479267	0.00083474
ARF3	242.758	188.371	207.557	267.511	481.919	496.199	388.432	361.45	442.017	567.24	500.552	486.87	340.944	390.498	420.812	550.279	536.508	583.218		0.963695	0.436119	0.559599	0.383339	0.314305	0.453162	0.535393	0.00582203	0.0138332	0.319727	0.0132408	0.0254794	0.422977	0.105224	0.175753	0.900083	0.000201822	0.000370086	0.851279	5.36026e-05	0.000104705
ARG1	2734.17	7235.71	2255.17	5011.5	2345.22	3179.88	393.949	465.966	663.555	1788.58	1329.59	1300.89	2288.38	3990.63	4112.1	1365.75	1078.65	1554.91		-0.214431	0.0305621	0.0674547	1.53638	1.18886e-17	5.90467e-16	-1.37753	2.90921e-16	5.38429e-15	-1.2536	0.00378693	0.00842284	-1.39759	2.31123e-05	0.000163566	-3.00441	3.12915e-19	1.96666e-18	-0.23449	2.56569e-13	1.0907e-12
ARG2	81.6171	265.996	84.9585	43.7375	58.8603	48.7595	45.2435	60.9675	60.4196	88.9999	76.1257	111.253	260.666	192.486	176.173	178.178	260.509	180.398		-1.51498	4.39562e-07	5.26039e-06	0.729993	0.0367209	0.0902501	-0.0236704	0.404766	0.500974	0.868688	3.08281e-05	0.000110759	2.03218	1.14849e-11	4.57194e-10	-1.37629	0.000205253	0.000376232	0.540867	0.510986	0.558609
ARG3	374.601	1246.14	277.46	1286.7	405.584	286.82	86.073	126.29	208.819	302.385	166.851	237.927	460.888	457.73	530.19	386.189	367.529	374.12		0.0602086	0.235613	0.349929	0.747602	0.0295745	0.0759759	-0.361305	0.000181056	0.000652483	-1.48473	0.0077307	0.0157849	-0.811284	0.0488608	0.0956198	-2.17212	1.62604e-07	4.12925e-07	-0.38977	0.000108782	0.000205186
ARG4	246.944	1885.78	179.596	646.908	476.401	454.132	196.423	249.967	224.718	379.59	285.732	276.48	742.332	714.685	791.528	530.389	554.814	573.993		-0.551753	0.0422978	0.0877077	0.488879	0.186103	0.309792	-0.438507	8.13444e-07	4.67412e-06	-0.74409	0.0792147	0.120869	0.0728979	0.7987	0.862625	-1.78472	0.00177447	0.00290901	-0.040348	0.036781	0.0501692
ARG5%2C6	308.68	563.042	284.988	1420.96	614.355	566.948	365.258	383.224	403.857	514.698	318.059	403.154	832.054	727.579	930.964	766.578	836.445	845.615		1.16974	0.254011	0.370403	0.10101	0.412963	0.552428	-0.0245118	0.140356	0.210689	-1.07419	0.0227046	0.0406947	-0.0877875	0.745552	0.820264	-0.00546036	0.526766	0.574522	1.10646	0.12606	0.157542
ARG8	129.75	311.536	83.8831	669.285	268.55	241.885	717.275	693.288	761.075	508.265	460.925	421.88	309.777	329.713	495.957	386.189	368.937	332.096		1.16759	0.341146	0.462948	-0.642588	8.65588e-10	1.78663e-08	-0.0626135	0.241464	0.328769	0.23775	0.106712	0.157159	-0.117798	0.698956	0.781947	2.04793	3.5693e-08	9.59601e-08	1.11241	0.355786	0.404506
ARG81	25.1129	33.1201	19.3576	452.632	194.055	129.069	142.351	141.096	135.679	206.952	227.334	216.998	56.6665	82.8887	106.038	145.028	125.326	171.173		3.32165	1.7973e-08	3.04646e-07	0.635901	0.0461399	0.108372	0.846231	0.0038026	0.00960201	-0.252316	0.852338	0.885868	-0.813102	0.0328852	0.0696319	2.43343	1.55223e-14	6.97626e-14	1.66231	2.36558e-12	9.30252e-12
ARG82	156.956	109.71	121.523	257.339	268.55	263.875	60.6925	65.3224	119.779	202.662	164.765	158.618	108.611	157.489	196.212	181.492	152.081	161.948		1.02466	0.290759	0.412045	1.09774	6.06399e-05	0.000432184	0.100082	0.830699	0.870731	-0.586234	0.25188	0.328647	-0.672475	0.00417606	0.0128372	-0.659311	0.00257951	0.00415022	0.252105	0.0346884	0.0474778
ARH1	386.112	371.566	378.549	1351.79	773.461	499.068	199.733	195.096	246.978	283.084	247.148	240.13	286.166	247.745	237.959	441.715	454.835	438.695		1.20769	0.163703	0.261114	0.263395	0.841524	0.898027	0.790673	7.38874e-05	0.000287775	-1.76834	5.81448e-06	2.40735e-05	-0.974842	0.00160685	0.00578878	-0.824039	3.13776e-07	7.69342e-07	-0.557821	0.000211329	0.000384045
ARI1	119.287	140.761	91.4111	490.267	320.973	197.906	8.828	31.3547	49.8197	71.8433	69.8688	63.8879	97.2776	96.7035	111.048	122.652	102.795	118.899		1.52171	0.0206036	0.049043	1.1918	0.00351561	0.0137798	0.174916	0.947734	0.966353	-2.29522	2.22267e-09	1.75683e-08	-1.5512	1.12891e-06	1.23688e-05	-1.96532	3.31892e-08	8.95319e-08	-0.204408	0.000139764	0.000258717
ARL1	484.471	461.612	532.335	793.378	700.806	532.53	185.388	210.773	245.918	315.253	283.646	291.901	647.888	524.041	552.734	459.118	533.692	478.669		0.455088	0.268055	0.385491	0.47235	0.139491	0.249847	-0.229047	0.00792087	0.0180535	-1.18597	0.000204284	0.00061946	-0.461876	0.0421805	0.0850913	-1.20323	1.19009e-12	4.74047e-12	0.22226	2.01027e-07	5.03781e-07
ARL3	44.994	39.3302	34.4136	35.6003	86.4511	104.211	56.2785	57.4837	71.0195	71.8433	70.9116	80.4106	80.2776	115.123	137.766	83.702	71.816	97.3738		0.93022	0.65587	0.752931	0.272292	0.864988	0.913458	-0.397724	0.0231886	0.0454912	-0.0198854	0.399415	0.485882	0.160521	0.70172	0.783754	0.638043	0.0931311	0.11914	1.48847	0.172336	0.209559
ARL8A	258.454	273.241	269.932	186.139	378.913	395.812	420.433	451.16	481.237	750.602	794.627	838.253	518.499	691.66	682.15	720.997	677.324	773.865		0.261402	0.095656	0.168995	0.81709	4.1172e-05	0.000303413	0.199	0.755051	0.809286	1.31067	1.70846e-08	1.15061e-07	1.17674	2.14502e-05	0.000153395	0.754978	0.00126591	0.00212802	1.23915	4.0376e-06	8.84603e-06
ARN1	145.446	176.986	146.258	371.26	328.33	250.49	1329.72	1484.99	1299.55	997.228	886.395	890.024	849.998	1148.47	904.245	693.649	606.916	632.417		1.01942	0.301116	0.421704	-0.56885	6.78838e-08	9.98862e-07	-0.586573	1.15108e-07	7.68726e-07	1.54566	4.72916e-15	9.66446e-14	1.02471	8.88824e-06	7.148e-05	3.13393	3.27564e-53	1.08369e-51	2.6307	3.71464e-16	1.92967e-15
ARN2	279.382	240.121	190.35	1212.44	813.008	685.501	5613.5	5265.85	4225.13	6810.1	9397.87	8261.36	88.7776	105.913	154.465	699.45	630.854	515.569		1.93321	3.70399e-05	0.000232834	0.695998	0.0300748	0.0769628	2.40236	1.85552e-28	9.527e-27	3.1741	1.26243e-23	7.36209e-22	-0.554496	0.0327522	0.0694439	4.41131	8.67294e-81	7.65146e-79	-1.02365	0.000387576	0.00068226
ARO1	1282.85	1856.8	1245.34	1370.1	1035.57	1070.8	300.152	350.128	299.978	387.096	282.603	293.003	1252.33	1117.16	1087.1	1105.53	1181.44	1144.91		-0.33495	0.000380099	0.00172585	0.0187715	0.208838	0.337883	-0.0103464	0.14752	0.21951	-1.85246	1.4567e-10	1.4016e-09	-0.0186233	0.897869	0.931518	-2.20618	8.53704e-31	9.91962e-30	-0.343227	1.49636e-13	6.4357e-13
ARO10	235.434	329.131	160.238	545.193	808.41	1165.45	283.599	269.128	224.718	221.964	220.034	236.826	2207.16	1736.98	2049.79	1261.33	1301.14	1423.71		1.79722	0.00145714	0.00534283	-0.195705	0.0296422	0.0760678	-0.588497	5.87362e-10	5.39123e-09	-1.89177	4.09197e-08	2.54127e-07	0.662126	0.0247438	0.0552342	0.101153	0.916225	0.931476	3.04784	2.79682e-18	1.67849e-17
ARO2	154.863	459.542	158.087	150.538	172.902	227.544	49.6575	70.5481	60.4196	108.301	78.2113	93.6288	504.332	437.468	471.744	295.858	283.04	350.546		-0.487508	0.00178358	0.00629274	0.633155	0.0890963	0.17782	-0.604879	6.25899e-07	3.69427e-06	-0.975858	0.0138118	0.0264297	0.754354	0.00376535	0.0118726	-2.09652	1.14764e-08	3.23322e-08	0.871724	0.125738	0.157222
ARO3	156.956	299.116	160.238	110.869	392.709	440.747	1594.56	1840.35	1650.41	2077.02	2283.77	2167.78	1306.16	1101.5	1196.48	1529.01	1292.69	1299.68		0.615627	0.759593	0.833819	0.360431	0.420078	0.559165	0.193474	0.778161	0.828477	2.78941	2.0569e-13	3.36853e-12	2.12577	3.23368e-08	5.85125e-07	3.04461	5.57549e-33	7.33747e-32	2.54793	5.54303e-21	3.82958e-20
ARO4	920.808	3664.95	839.907	884.921	926.13	920.694	659.893	762.965	939.153	624.072	554.779	484.667	5170.82	6198.23	6247.89	1456.08	1439.14	1669.7		-0.989977	0.000295057	0.00139144	-0.505779	1.60167e-07	2.09227e-06	-1.9483	1.00622e-72	8.00786e-70	-0.715586	0.0755449	0.115787	0.740768	0.00278227	0.00919149	-1.19978	0.000981406	0.00167218	1.69909	0.0110377	0.0162236
ARO7	234.388	285.661	209.708	567.57	361.439	396.768	126.902	128.032	156.879	108.301	72.9972	83.7151	491.11	497.332	603.665	329.007	294.305	349.521		0.861352	0.649397	0.746973	-0.635924	2.45262e-05	0.000194902	-0.710675	2.83605e-09	2.3926e-08	-2.3227	8.61869e-13	1.27599e-11	-0.446576	0.0657494	0.121236	-0.825425	9.18753e-06	1.95749e-05	1.12545	0.0343818	0.0470987
ARO8	24981.1	23577.4	23743.2	10647.5	12609.9	14580	3671.34	3195.57	3415.3	2719.32	2528.83	2575.34	9380.2	9475.1	9054.14	5751.4	5779.08	6231.92		-0.934214	3.60789e-08	5.6158e-07	-0.394265	3.23769e-05	0.00024638	-0.651927	4.42539e-15	7.0673e-14	-2.27393	5.41211e-11	5.66317e-10	-1.09099	0.000150901	0.000817297	-2.81388	4.69739e-73	3.15189e-71	-1.37328	1.77205e-128	3.25375e-126
ARO80	219.738	230.806	190.35	594.016	587.683	598.499	608.028	614.901	761.075	812.795	769.599	784.279	251.222	344.449	407.453	632.323	677.324	577.068		1.47388	0.00217431	0.00742915	0.254445	0.829968	0.889078	0.911377	5.29673e-06	2.63732e-05	0.410822	0.000797711	0.00209022	0.0838381	0.744706	0.819862	1.63026	8.78615e-16	4.31963e-15	0.646341	1.75349e-07	4.43622e-07
ARO9	296.124	294.976	261.328	5888.29	1125.7	988.574	331.05	355.354	425.057	891.072	728.929	703.868	379.666	1049.92	1289.15	650.555	551.998	677.517		3.23081	1.01314e-05	7.49312e-05	1.06407	3.80215e-09	7.05394e-08	-0.532155	0.0187457	0.0376897	-1.78393	0.00608875	0.0128379	-2.08968	0.000120405	0.000680679	0.382807	0.235411	0.27884	1.67329	0.0112877	0.0165654
ARP2	1578.98	1475.92	1638.95	2381.15	2176.91	2274.49	331.05	301.354	350.858	495.397	467.182	424.083	1666.94	1572.12	1712.47	1255.53	1351.83	1285.33		0.541655	0.47133	0.593743	0.49597	0.104161	0.20042	-0.347107	2.39425e-06	1.26887e-05	-2.30081	3.62699e-14	6.56979e-13	-0.811655	0.00174045	0.00620203	-2.25512	5.27517e-45	1.23798e-43	0.0771074	5.07785e-17	2.80575e-16
ARP3	1838.48	1946.84	1620.66	3279.29	2313.03	2693.24	467.884	518.224	658.255	807.433	686.174	684.041	2195.83	2567.71	2654.29	1807.47	1795.4	1771.18		0.616043	0.67565	0.768415	0.405242	0.174098	0.294989	-0.464988	7.95852e-09	6.37616e-08	-1.92783	9.19486e-09	6.4948e-08	-0.624592	0.0210778	0.0485246	-1.71703	2.39038e-32	3.02867e-31	0.456439	1.41112e-11	5.23849e-11
ARP4	216.599	161.461	212.934	561.467	686.091	706.534	100.418	116.709	181.259	336.699	280.518	301.815	243.666	306.688	350.677	389.504	370.345	338.246		1.72528	0.000124022	0.000654173	1.20595	2.18006e-07	2.7645e-06	0.285355	0.432545	0.525816	-1.08831	0.000547451	0.00149254	-0.831495	0.000133335	0.000741491	-0.568975	0.00263154	0.00422679	0.608434	0.464627	0.512918
ARP5	498.073	543.377	393.605	1726.11	1268.26	1143.46	142.351	118.451	168.539	422.482	395.228	370.109	309.777	551.67	687.16	603.317	578.753	672.392		1.52776	0.00619335	0.0181086	1.46812	6.09685e-12	1.81686e-10	0.260029	0.593883	0.676477	-1.80056	4.22194e-09	3.17715e-08	-1.15787	2.3936e-06	2.35757e-05	-1.74091	6.46862e-19	4.00735e-18	0.109864	0.0101192	0.0149518
ARP6	87.8953	89.0103	93.5619	266.494	247.397	238.061	56.2785	87.9674	157.939	229.47	191.878	182.851	149.222	177.75	201.222	164.918	164.754	163.998		1.47518	0.00607482	0.0177839	0.999594	0.00105164	0.00511134	-0.0975201	0.183393	0.262264	-0.315615	1	1	-0.607093	0.00942028	0.0251668	0.159975	0.904805	0.921833	0.965612	0.57983	0.624432
ARP7	56.5041	57.9602	37.6399	333.626	197.734	131.937	32.0015	40.0644	44.5197	88.9999	95.9392	67.1924	56.6665	43.2863	72.6402	125.139	101.387	157.848		2.12459	0.000196038	0.000973647	1.11279	0.00030506	0.0017588	1.15514	6.80409e-05	0.000266089	-1.39548	0.00156528	0.00378804	-0.787144	0.0196789	0.0458343	-0.383671	0.0733642	0.0954155	0.182314	0.0165219	0.0237218
ARP8	470.868	537.167	217.236	1209.39	790.016	794.493	329.946	350.999	517.276	532.927	555.822	660.909	330.555	629.954	640.403	430.112	404.141	437.67		1.18918	0.172612	0.272235	0.546178	0.0386864	0.0938711	-0.331883	0.0168164	0.0342191	-0.675208	0.169365	0.234713	-1.13527	3.676e-06	3.42305e-05	-0.0322058	0.475975	0.524288	0.385793	0.00360543	0.00563784
ARP9	421.688	380.881	385.002	357.02	382.592	385.295	71.7275	81.8707	118.719	184.434	115.753	134.385	443.888	425.495	466.734	476.521	419.631	449.969		-0.0782083	0.000585731	0.00249315	0.674304	0.0386194	0.0937564	0.0107618	0.293456	0.3873	-1.37214	1.75532e-05	6.67245e-05	0.259002	0.251612	0.354283	-2.12465	8.1911e-26	7.32128e-25	0.170032	6.07632e-05	0.000118112
ARR3	119.287	94.1854	73.1289	165.796	118.64	130.025	8.828	20.0322	33.9198	50.3975	33.3702	26.4364	30.2222	41.4443	65.9606	23.2045	19.7142	40.9995		0.532195	0.505013	0.624448	0.811802	0.0894222	0.178097	-0.713709	0.0111784	0.0240652	-1.91106	2.24539e-07	1.21054e-06	-2.30418	1.66115e-11	6.29788e-10	-2.19067	7.79828e-11	2.65364e-10	-1.05828	3.75552e-18	2.24111e-17
ART5	160.095	169.741	192.501	651.994	320.973	284.908	34.2085	40.9353	55.1196	109.373	76.1257	87.0197	107.666	196.17	232.95	135.912	105.612	122.998		1.26794	0.104717	0.182165	1.06492	0.000363375	0.00204796	-0.558339	0.0059957	0.014145	-2.20656	1.69359e-08	1.14389e-07	-1.78691	4.0312e-08	7.05387e-07	-2.00355	1.85385e-16	9.57891e-16	0.0393669	1.02621e-11	3.83044e-11
ARV1	101.498	76.5903	91.4111	96.6293	163.705	130.025	22.07	22.6451	28.6198	23.5903	12.5138	35.2485	188.888	139.069	139.436	130.111	198.55	125.048		0.534522	0.486556	0.608418	-0.0395328	0.468609	0.600303	-0.0428672	0.390479	0.487461	-2.45177	3.7541e-09	2.86318e-08	0.216965	0.492309	0.597113	-1.87771	9.75047e-12	3.59808e-11	0.794354	0.954604	0.961857
ARX1	59.6433	28.9801	36.5644	25.4288	70.8163	94.6507	52.968	83.6126	86.9194	79.3493	51.0981	37.4515	125.611	218.274	224.6	82.0445	74.6323	210.122		0.608692	0.786565	0.853659	-0.412682	0.0218762	0.0605723	-0.632131	0.0207033	0.0411395	-0.185193	0.785135	0.83175	0.942205	0.053227	0.102238	0.836181	0.0387745	0.0525824	2.18303	0.0448247	0.0603648
ASA1	21.9738	20.7001	11.8297	96.6293	82.7723	61.1884	7.7245	27.8709	41.3397	45.0361	43.7983	45.1621	39.6666	81.9677	74.3101	49.724	30.9795	46.1244		2.14215	0.000209841	0.00103038	0.800482	0.0807992	0.165486	-0.627573	0.00930047	0.0206653	-0.844381	0.0810702	0.123425	-0.923705	0.00458281	0.0139174	0.497291	0.534905	0.581934	1.84602	0.14192	0.175935
ASC1	1849.99	1765.72	1979.86	1054.79	3501.27	3419.86	776.864	804.771	833.154	918.951	623.605	779.873	3173.33	2966.49	2818.77	3094.49	3292.27	3621.28		0.511366	0.538876	0.653428	-0.0562631	0.046079	0.108282	0.159815	0.989048	0.994882	-1.78002	0.000179167	0.000547741	0.327438	0.395067	0.505283	-1.21239	4.52063e-18	2.6588e-17	0.67899	0.546665	0.593266
ASE1	107.776	131.446	110.769	142.401	126.918	83.1779	38.6225	52.2579	67.8395	95.4337	71.9544	85.9182	55.7221	47.8912	60.116	106.907	107.02	121.973		0.0102931	0.0149094	0.037673	0.6744	0.0488139	0.112928	1.03672	6.30373e-05	0.000247536	-0.476727	0.59125	0.667616	-0.0695779	0.800124	0.863382	-1.14083	1.19836e-06	2.79305e-06	-1.096	1.97918e-05	4.05345e-05
ASF1	205.089	136.621	202.18	152.573	208.77	242.841	995.357	911.029	809.834	807.433	790.456	807.411	662.054	315.898	305.59	660.5	689.997	673.417		0.151675	0.0443448	0.0911337	-0.175384	0.0108014	0.03422	0.657017	0.0495487	0.087506	1.99316	1.58086e-20	6.99969e-19	1.74409	9.43305e-13	4.59813e-11	2.32022	7.64307e-22	5.57605e-21	1.23875	1.34784e-10	4.58629e-10
ASG1	490.749	586.847	435.547	413.98	685.171	814.57	3659.2	3164.21	2525.96	2411.58	2133.6	2590.76	1074.78	1252.54	1274.96	899.175	1058.93	957.338		0.338832	0.169046	0.267765	-0.389767	0.000963269	0.0047447	-0.305192	9.5533e-05	0.000364936	1.89872	1.78384e-12	2.49424e-11	0.607336	0.0249206	0.0555511	2.62732	1.8857e-31	2.26284e-30	1.25136	0.20625	0.246838
ASI1	784.78	896.313	512.978	2006.84	1796.16	1691.28	739.345	717.675	1094.97	1113.04	1112.69	996.871	600.665	920.986	1077.91	830.39	836.445	858.939		1.32432	0.0501377	0.100212	0.336598	0.386454	0.524513	-0.0415441	0.240999	0.328323	-0.769709	0.0854593	0.129477	-1.12121	9.92995e-06	7.82762e-05	0.218014	0.794225	0.823178	0.24466	0.00116361	0.00193287
ASK1	19.8811	8.28003	21.5085	51.8747	81.8526	52.5837	133.523	126.29	138.859	187.65	179.365	152.009	44.3888	55.2591	59.2811	95.3043	73.2242	78.924		1.90728	0.00506552	0.015251	0.380598	0.464522	0.596831	0.638769	0.0365187	0.0671714	1.47809	5.11815e-11	5.41482e-10	0.409438	0.186474	0.279331	3.00477	1.93803e-17	1.08749e-16	1.67795	5.05392e-07	1.21856e-06
ASM4	420.642	488.522	322.627	819.824	934.408	789.712	347.602	363.192	436.717	475.024	388.971	406.459	378.721	454.967	511.821	451.659	508.345	459.194		1.04631	0.244307	0.359812	0.146835	0.58418	0.699315	0.0769236	0.595462	0.677629	-1.00172	0.00205099	0.00482668	-0.84199	9.53163e-05	0.000557314	-0.102249	0.181396	0.219667	0.127395	0.000813586	0.00137733
ASN1	675.957	2030.68	694.724	373.294	1339.99	1530.66	2492.81	2691.28	2477.2	1935.48	1562.14	1680.91	2930.61	2646.91	2527.38	2382.61	2337.54	2541.97		-0.0683591	0.105679	0.183236	-0.565044	7.11484e-08	1.03426e-06	-0.158404	0.00454363	0.0111661	0.674791	0.0136326	0.0262015	1.16264	0.00460652	0.0139805	1.17148	0.00165914	0.00273973	1.25268	0.262881	0.307748
ASP1	227.063	212.176	248.423	134.264	267.631	315.502	28.691	36.5805	41.3397	58.9759	25.0276	49.5682	475.999	452.204	449.2	88.6744	102.795	144.523		0.0610723	0.0269817	0.0609358	0.325255	0.833568	0.891733	-2.03545	6.73846e-30	3.74141e-28	-2.42516	1.09135e-08	7.6076e-08	-1.09434	0.00107114	0.00411651	-2.68934	3.23669e-27	3.12138e-26	1.00218	7.70395e-19	4.75791e-18
ASR1	52.3186	48.6452	48.3941	213.602	270.39	170.18	70.624	117.58	238.498	190.867	153.294	161.923	140.722	180.513	186.193	175.691	146.448	158.873		2.13089	4.37804e-06	3.65835e-05	0.246147	0.804719	0.871627	-0.0771276	0.237967	0.325865	-0.370291	0.861737	0.894277	-0.443594	0.0869479	0.151507	1.51446	0.000225089	0.000410537	1.76443	3.39504e-06	7.5176e-06
AST1	853.84	895.278	885.074	1238.89	1742.82	1453.22	802.244	867.481	939.153	905.011	731.015	832.745	1701.89	1340.03	1340.92	1130.39	1196.93	1199.24		0.75155	0.992468	0.998337	-0.0796364	0.0190812	0.0538019	-0.313605	0.000241636	0.000847146	-0.845118	0.0384918	0.0643594	-0.33065	0.188623	0.28165	-0.0139314	0.268834	0.31452	0.734505	0.00445747	0.00690236
ATC1	18.8347	33.1201	23.6593	35.6003	107.604	129.069	164.421	197.709	169.599	113.663	124.095	149.806	119	158.41	141.106	111.05	105.612	141.448		1.84833	0.0179438	0.0441229	-0.456258	0.00122168	0.00578355	-0.224876	0.0683431	0.114545	0.509378	0.030709	0.0527859	0.395347	0.334534	0.443816	2.81396	7.24598e-19	4.47728e-18	2.46855	1.86068e-08	5.14055e-08
ATE1	405.993	439.877	417.265	810.669	503.072	458.913	65.1065	84.4836	105.999	93.2891	79.2541	90.3242	314.499	349.975	360.696	192.266	183.06	211.147		0.488903	0.367027	0.49009	0.0405079	0.419512	0.558568	-0.805725	4.11927e-09	3.42079e-08	-2.7535	2.60675e-17	7.6009e-16	-1.59577	2.61018e-09	5.88152e-08	-2.30511	5.5378e-30	6.07882e-29	-0.301145	5.01492e-34	7.08321e-33
ATF1	121.379	114.885	91.4111	146.47	384.431	372.867	5643.3	5680.43	4521.93	3751.94	4026.32	4062.39	469.388	424.574	436.676	881.772	881.506	794.365		1.46368	0.04064	0.0850674	-0.42034	0.000201115	0.00121228	0.942696	1.34281e-09	1.1852e-08	3.71165	2.1643e-25	1.49996e-23	1.50079	1.67967e-06	1.71816e-05	5.59567	5.82614e-126	1.20677e-123	2.02178	7.3592e-41	1.4824e-39
ATG1	2699.64	3303.73	2300.33	2601.87	2765.52	2547.92	9530.92	9528.35	8322	7281.91	7220.47	7704	2108.94	1859.47	2058.14	3342.28	3537.29	3082.14		-0.0691101	0.00512491	0.0154006	-0.302216	0.000918983	0.00456428	0.725061	3.96633e-07	2.43122e-06	1.48826	1.2458e-10	1.21086e-09	0.331747	0.218584	0.316897	1.72136	2.04844e-18	1.23528e-17	-0.462424	0.000199314	0.000363593
ATG10	32.4376	47.6102	48.3941	71.2006	86.4511	74.5733	52.968	71.4191	73.1395	52.5421	58.3978	64.9894	72.7221	68.1529	91.009	58.84	67.5915	72.7741		0.854408	0.77416	0.845328	-0.167051	0.0963959	0.188427	-0.219145	0.0998363	0.158717	-0.400527	0.810323	0.853141	-0.221265	0.428651	0.538196	0.620931	0.129749	0.161812	0.852288	0.617003	0.659999
ATG11	119.287	110.745	102.165	430.255	486.517	367.13	497.678	504.289	502.437	577.963	439.026	556.265	264.444	265.244	312.269	355.526	370.345	330.046		1.95042	1.90066e-06	1.79264e-05	0.0645607	0.252663	0.387036	0.326678	0.281588	0.374953	0.293217	0.00630492	0.0132354	-0.282038	0.198873	0.294305	2.17908	1.01425e-22	7.75582e-22	1.34171	2.20188e-08	6.04124e-08
ATG12	37.6694	26.9101	21.5085	138.333	155.428	99.4311	59.589	99.29	158.999	122.241	123.052	117.862	49.111	51.5752	52.6015	83.702	107.02	79.949		2.19135	3.09943e-05	0.0002014	0.192115	0.985743	0.994125	0.820298	0.00459522	0.0112813	-0.114646	0.40703	0.494015	-0.538693	0.0588981	0.110727	1.88459	1.90466e-06	4.34778e-06	0.832358	0.000767617	0.00130506
ATG13	1726.52	1774	1651.85	2598.82	2233.93	2090.92	2453.08	2464.83	2379.68	3266.19	3760.4	3698.89	897.22	932.958	1153.89	1131.22	1218.06	1121.34		0.426303	0.262976	0.379218	0.555549	0.0452303	0.106709	0.217907	0.599316	0.680555	0.631432	0.0004992	0.00137669	-0.996348	0.00016097	0.000859165	0.502186	0.0229173	0.032244	-0.787952	5.50522e-30	6.16946e-29
ATG14	261.593	269.101	186.048	788.292	710.003	640.566	217.389	293.515	489.717	505.048	618.391	463.738	221	244.982	268.852	474.035	392.876	470.469		1.57731	0.00115915	0.0043679	0.665567	0.022067	0.0609425	0.863919	7.602e-06	3.65186e-05	-0.43038	0.669999	0.73586	-0.677433	0.00196434	0.00685438	0.481369	0.231359	0.274178	0.0359629	0.398505	0.447037
ATG15	612.128	613.757	597.936	1443.34	1184.56	1017.26	962.252	976.351	1039.85	1153.78	1226.35	1168.71	679.999	673.24	748.111	1095.58	1011.06	1053.69		0.999017	0.350509	0.472537	0.252784	0.888772	0.929108	0.588758	0.000148502	0.000544202	-0.0386325	0.269655	0.349077	-0.205907	0.376655	0.487214	0.7076	0.000486517	0.000852582	0.204352	0.82055	0.84534
ATG16	57.5505	71.4153	59.1484	321.42	306.258	204.599	116.971	191.612	230.018	250.915	234.634	218.1	128.444	115.123	106.038	207.183	211.224	208.072		2.14545	2.33384e-06	2.12544e-05	0.385638	0.381401	0.519725	0.841539	0.000392905	0.00131197	-0.242205	0.740874	0.794342	-0.409795	0.0959631	0.163253	1.51761	8.23356e-07	1.94567e-06	0.894119	3.60941e-07	8.82753e-07
ATG17	279.382	314.641	197.878	663.182	645.624	437.879	115.867	148.935	373.117	239.12	220.034	261.059	238.944	269.849	349.842	260.222	298.529	293.146		1.14123	0.143002	0.234061	0.17505	0.968305	0.981479	-0.0113641	0.3466	0.442518	-1.27812	0.000103953	0.000336791	-1.03587	1.14436e-05	8.81712e-05	-0.311945	0.109086	0.13792	0.116724	0.000239521	0.000432314
ATG18	870.582	880.788	933.469	1081.23	729.316	865.242	564.992	576.579	550.136	527.566	467.182	480.261	956.72	885.988	869.178	604.146	643.528	629.342		-0.00487117	0.00842318	0.0234892	-0.197756	0.00371857	0.0144382	-0.530855	1.4768e-08	1.13738e-07	-0.859241	0.0221876	0.0398426	-0.511523	0.0271055	0.0592872	-0.666356	1.66528e-06	3.81965e-06	0.0144608	3.53231e-22	2.62259e-21
ATG2	864.304	956.344	975.41	1264.32	1395.17	1234.28	822.107	815.223	887.214	846.035	721.63	866.892	804.665	562.722	601.16	972.103	1105.4	866.114		0.477776	0.320367	0.442165	-0.0523633	0.0390701	0.0944178	0.58046	0.00882203	0.0197215	-0.67751	0.140298	0.200091	-0.403578	0.0873087	0.151884	-0.147371	0.0602135	0.0793081	-0.506263	1.00435e-06	2.34005e-06
ATG20	1766.28	1887.85	1314.17	4276.1	2841.85	2678.9	2098.86	2225.31	2566.24	2836.2	2881.3	2778.02	1610.27	1974.59	2246.84	2018.79	1827.79	2052.02		0.979568	0.437136	0.560301	0.302113	0.576374	0.692699	0.0164563	0.255714	0.345413	-0.205615	0.68866	0.751904	-0.731945	0.0103801	0.0273501	0.47184	0.0496405	0.0663731	0.231167	0.000116833	0.000219073
ATG21	379.833	331.201	416.189	434.323	519.626	490.463	254.908	260.418	311.638	345.277	300.331	350.282	395.721	403.392	438.346	485.637	522.426	510.444		0.357709	0.116831	0.198595	0.268161	0.814712	0.878658	0.295273	0.310331	0.404982	-0.536425	0.340061	0.423593	0.0721709	0.772255	0.841483	-0.446877	0.0019756	0.00322158	0.134607	0.0311551	0.0429869
ATG22	1417.84	1512.14	1503.44	2145.17	2084.02	2069.89	361.948	352.741	502.437	551.156	435.898	495.682	849.054	967.956	1044.52	742.545	880.098	950.163		0.506722	0.392186	0.515164	0.284784	0.685286	0.782621	-0.153442	0.0145411	0.0302281	-2.08688	4.18304e-12	5.37723e-11	-1.2918	6.64942e-07	7.76633e-06	-1.86494	4.1308e-33	5.46643e-32	-0.631635	1.51846e-32	1.96453e-31
ATG23	283.567	278.416	167.766	773.035	861.752	738.085	289.117	420.676	763.195	705.566	674.703	656.503	317.333	415.364	505.977	619.063	601.283	666.242		1.70116	0.000325805	0.00151544	0.467539	0.168977	0.287744	0.606983	0.00398166	0.00993854	-0.22035	0.633348	0.704998	-0.330854	0.116485	0.190369	1.01327	0.00316815	0.00503606	0.763323	0.000691122	0.00118047
ATG26	6924.9	6797.91	7394.62	5844.55	6521.54	7287.15	14263.8	14149.7	12531.2	11308.4	11424.1	11097.8	2833.33	2424.95	2736.11	5095.05	4746.9	4226.02		-0.103667	0.00339844	0.0107945	-0.275368	0.00148803	0.00678932	0.815353	2.74647e-08	2.02695e-07	0.783544	0.000110616	0.000354059	-0.482353	0.0786975	0.140014	0.955245	8.73192e-07	2.05731e-06	-1.40137	1.88635e-28	1.94922e-27
ATG27	787.919	825.933	708.705	1278.56	1242.5	1245.76	1028.46	1197.58	1468.09	1446.52	1570.48	1404.43	618.61	608.771	658.771	1037.57	878.69	957.338		0.697633	0.867672	0.910492	0.25928	0.757859	0.837809	0.607413	0.000165189	0.000600288	0.231166	0.0307027	0.0527859	-0.390487	0.0863164	0.150487	0.66952	0.0015501	0.00256769	-0.300267	0.000506847	0.000879567
ATG29	411.225	349.831	389.304	706.92	514.108	515.321	144.558	268.257	392.197	356	305.545	280.886	202.111	193.407	204.561	270.996	257.693	293.146		0.593972	0.570418	0.681098	0.227376	0.87381	0.919965	0.453695	0.0797248	0.13082	-0.881597	0.017346	0.0323008	-1.07914	3.97394e-06	3.62974e-05	-0.515001	0.00620593	0.00947598	-0.93886	4.6418e-16	2.38536e-15
ATG3	1746.4	2059.66	1708.85	2019.04	2158.52	2111.95	3206.77	3395.89	3192.7	3113.93	3132.62	3122.8	1121.05	1172.41	1262.44	1383.15	1150.46	1151.06		0.189614	0.0488335	0.0983485	-0.0641503	0.0416787	0.0995112	0.0513228	0.379051	0.475557	0.574999	0.000653649	0.00174916	-0.77141	0.00310435	0.0101097	0.828763	2.31647e-05	4.71578e-05	-0.633119	6.24635e-25	5.33454e-24
ATG32	1676.29	2049.31	1843.28	2722.91	2245.89	2063.2	1114.53	1029.48	1127.83	1751.05	1635.14	1842.83	1126.72	1037.95	1011.12	1813.27	2013.66	1692.25		0.336549	0.161599	0.258201	0.676435	0.00271906	0.0111092	0.79734	9.05862e-08	6.16148e-07	-0.427394	0.699571	0.760652	-0.349479	0.1824	0.274444	-0.767281	1.41558e-08	3.95068e-08	-0.810271	1.21486e-09	3.76605e-09
ATG4	822.449	869.403	793.663	1058.85	1088	929.298	409.398	432.869	528.936	429.988	344.13	359.094	572.332	495.49	565.258	586.743	628.038	527.868		0.30758	0.0991226	0.174034	-0.275027	0.000775863	0.00394804	0.0936867	0.641042	0.716353	-1.44071	4.0448e-07	2.09105e-06	-0.819843	0.000180586	0.000945896	-0.858102	4.88512e-10	1.54739e-09	-0.60595	6.5455e-21	4.50262e-20
ATG5	34.5303	37.2601	29.0365	98.6636	119.56	120.465	26.484	84.4836	183.379	184.434	169.979	165.227	119	172.224	187.863	151.658	105.612	134.273		1.74808	0.00160203	0.00578506	0.819998	0.0756115	0.157156	-0.291115	0.0499019	0.0880568	0.617555	9.82687e-05	0.000319674	0.209214	0.462167	0.569848	1.54563	0.0055976	0.00860224	2.24841	5.43212e-07	1.30447e-06
ATG7	844.423	951.169	867.868	1084.28	1015.34	796.405	328.843	300.483	333.898	317.397	210.649	311.729	443.888	399.708	455.045	434.256	471.733	388.47		0.120774	0.0222411	0.0523032	-0.197867	0.0201868	0.0566513	-0.00465332	0.26841	0.359915	-1.786	4.55336e-09	3.40754e-08	-1.16173	4.70262e-07	5.81979e-06	-1.46736	2.97399e-20	2.01252e-19	-1.0363	4.79363e-37	8.00168e-36
ATG8	1157.29	1239.93	1139.95	1698.64	933.488	909.221	3590.79	3540.47	3252.06	2234.65	2332.78	2209.64	507.166	552.591	647.082	950.556	995.567	847.664		0.00170286	0.022522	0.0527654	-0.615534	7.34132e-08	1.06393e-06	0.710895	1.94459e-05	8.4721e-05	0.936362	6.6256e-05	0.000222341	-0.342077	0.20723	0.304129	1.5536	1.79031e-17	1.01055e-16	-1.05127	2.10324e-18	1.26779e-17
ATG9	150.678	152.146	133.353	829.995	700.806	526.794	167.732	192.483	326.478	317.397	298.246	329.353	194.555	222.879	255.493	324.863	354.856	322.871		2.23798	1.46974e-08	2.54559e-07	0.460643	0.177814	0.299477	0.57521	0.0118497	0.0252939	-1.12258	0.000865164	0.00224726	-1.03723	8.96017e-06	7.18167e-05	0.654755	0.0517959	0.0690225	0.625539	0.00563495	0.00860564
ATH1	1304.83	1447.97	1324.92	2453.37	1460.47	1466.61	4149.16	3700.73	3442.86	5100.88	5320.45	5463.51	1109.72	670.477	605.335	2599.73	2799.42	2706.99		0.399963	0.27556	0.394173	0.492255	0.15424	0.26723	1.7647	1.54963e-16	2.9598e-15	1.56185	2.02147e-09	1.60843e-08	0.591289	0.0539345	0.103353	1.46956	3.31472e-14	1.45408e-13	-0.773452	0.0465227	0.0624401
ATM1	245.898	217.351	210.783	412.963	678.733	639.61	446.917	430.257	479.117	998.3	940.621	791.989	258.777	338.923	429.997	435.085	366.121	414.095		1.36097	0.0191982	0.0463519	1.00972	1.14834e-07	1.58245e-06	0.241899	0.611602	0.691235	0.657522	8.33683e-05	0.000275704	-0.510548	0.0320757	0.0683128	1.00878	7.51422e-06	1.61688e-05	0.608526	0.562488	0.608363
ATO2	484.471	328.096	550.617	95.6122	152.669	217.984	361.948	372.773	302.098	465.373	477.61	404.256	290.888	413.523	283.046	250.277	230.938	227.547		-1.54776	5.49355e-12	2.75429e-10	0.377843	0.499369	0.626741	-0.478416	0.000838012	0.00256178	1.53079	4.15189e-10	3.69727e-09	0.604153	0.0525991	0.101276	-0.394817	0.023039	0.0323865	-0.465191	1.73373e-17	9.85338e-17
ATO3	145.446	121.095	125.825	4745.01	543.538	186.433	179.87	178.548	148.399	249.843	215.863	236.826	139.777	162.093	149.455	166.575	195.734	182.448		3.80258	0.000138395	0.000721197	0.471099	0.289349	0.427266	0.271442	0.562561	0.646943	-2.96222	0.00069687	0.00185341	-3.32917	3.00483e-05	0.00020167	0.369265	0.34983	0.397565	0.20197	0.101527	0.129251
ATP1	19888.4	17817.6	18932.8	16734.2	24811.5	23619.7	11765.5	11272.9	11671.6	7510.31	7156.86	7491.4	12036.9	10966.2	12133.4	18034.9	18218.7	18096.2		0.202312	0.0719356	0.134364	-0.647486	3.0517e-09	5.75118e-08	0.629303	2.53045e-06	1.33513e-05	-1.55624	3.35892e-05	0.000120137	-0.26183	0.363626	0.474748	-0.706441	8.23547e-09	2.35074e-08	-0.688821	9.18004e-14	3.99868e-13
ATP10	63.8287	77.6253	38.7153	178.001	222.566	238.061	179.87	240.386	239.558	225.181	183.536	205.983	122.778	156.568	170.329	354.698	411.182	364.895		1.82562	0.00062675	0.00263014	-0.10218	0.0680903	0.145716	1.33036	5.90211e-11	6.16686e-10	-0.0550939	0.271685	0.35104	0.824264	0.000568745	0.00243231	1.87271	2.84901e-10	9.20182e-10	1.31953	2.23902e-19	1.43093e-18
ATP11	282.521	326.026	287.138	684.543	834.161	750.513	999.771	1104.38	1426.75	1096.95	996.933	971.536	616.721	600.483	645.412	1426.25	1377.18	1465.73		1.34113	0.0151807	0.0381964	-0.203953	0.00134665	0.00622778	1.19662	1.32045e-20	3.66578e-19	0.43389	0.00111664	0.00282678	0.911757	0.000101905	0.000592214	1.97897	7.60667e-26	6.82452e-25	1.05627	3.94652e-28	3.94982e-27
ATP12	61.736	48.6452	79.5814	187.156	282.346	198.862	124.695	172.451	207.759	211.241	181.45	181.75	171.889	159.331	197.047	452.488	392.876	436.645		1.81492	0.000685579	0.00282231	0.186147	0.882208	0.924902	1.27907	6.48481e-12	7.6081e-11	-0.218474	0.662636	0.729617	0.939701	0.000109644	0.00063105	1.4103	7.71677e-06	1.65822e-05	1.47555	6.74832e-24	5.44198e-23
ATP16	2721.62	2566.81	2611.13	3091.12	3851.67	3055.59	1501.86	1642.64	1954.63	1380.04	1309.78	1218.28	2363	1890.78	2091.54	3482.33	3989.31	3655.1		0.339924	0.149331	0.242587	-0.383787	5.76749e-06	5.4889e-05	0.810268	7.33421e-08	5.04623e-07	-1.35523	0.000136205	0.000426824	0.154265	0.583316	0.681963	-0.631521	6.90539e-08	1.81152e-07	-0.31608	0.0167807	0.0240646
ATP2	10141.4	8834.79	10034.8	11875.2	19582.1	18303.9	10009.8	9654.64	9621.55	7450.26	7541.65	7767.88	9857.15	8015.34	9233.66	14944.5	15784	15638.2		0.778421	0.922743	0.951326	-0.363725	8.50186e-05	0.000577118	0.774473	2.76566e-08	2.03483e-07	-1.12854	0.00814773	0.0165727	-0.101931	0.719454	0.799462	0.0136118	0.382168	0.431025	-0.0979818	0.441713	0.489949
ATP20	1181.35	1214.06	1198.02	1284.66	1858.7	2059.37	423.744	500.805	553.316	508.265	385.842	424.083	1277.83	1216.62	1339.25	1813.27	1916.5	1921.85		0.533904	0.471307	0.593743	-0.164955	0.00713879	0.0244876	0.559925	0.000136518	0.000503766	-1.98071	6.56141e-10	5.66366e-09	0.119395	0.699964	0.782342	-1.28185	1.19344e-19	7.74598e-19	0.0933744	0.343369	0.391976
ATP22	25.1129	21.7351	18.2822	194.276	172.902	145.322	76.1415	113.225	181.259	215.53	172.065	182.851	59.4999	99.4664	136.096	164.918	159.122	131.198		2.97615	2.7803e-11	1.06795e-09	0.622128	0.0612642	0.134056	0.625601	0.0710985	0.118592	0.154538	0.0522965	0.0840028	-0.170932	0.501315	0.605507	2.50856	1.54857e-11	5.64021e-11	2.17962	9.78446e-17	5.29004e-16
ATP23	243.805	211.141	288.214	368.209	423.978	363.306	92.694	102.774	131.439	152.265	154.337	112.355	272.944	240.377	245.474	374.587	350.631	394.62		0.636764	0.650888	0.748474	0.35792	0.511362	0.636484	0.561509	0.0116275	0.0248862	-1.46364	3.59608e-06	1.54367e-05	-0.0452177	0.809829	0.870315	-1.18479	9.25002e-09	2.6246e-08	0.0300381	0.303856	0.350727
ATP25	104.637	67.2753	72.0534	248.185	303.499	237.105	112.557	125.419	203.519	206.952	164.765	190.562	129.389	174.987	252.153	332.322	354.856	330.046		1.69296	0.000941085	0.00368012	0.348891	0.487689	0.617142	0.870107	0.000589576	0.00188184	-0.488352	0.493436	0.575919	0.366926	0.111913	0.184794	0.855715	0.0132722	0.0193479	1.18978	9.12919e-12	3.43171e-11
ATP3	3634.05	3383.43	3645.69	4217.11	6066.29	5729.72	1630.97	1532.03	2036.25	1492.63	1371.3	1602.7	2650.11	2310.75	2840.48	3397.8	3565.45	3669.45		0.586618	0.581852	0.689818	-0.219114	0.00170069	0.00755016	0.446716	0.00787426	0.0179624	-1.84199	7.3251e-08	4.3406e-07	-0.590744	0.032442	0.06897	-1.03626	7.97466e-15	3.68133e-14	-0.450842	7.59383e-12	2.87266e-11
ATP4	8747.68	8202.41	8715.24	5856.76	12842.6	11991	7747.67	6837.07	7564.11	5927.61	5986.81	5917.34	4954.55	4266.01	4567.15	8890.64	9257.22	9072.16		0.257964	0.144732	0.236062	-0.312782	0.000291678	0.00170015	0.981287	4.87309e-14	6.96676e-13	-0.783336	0.170769	0.23629	-0.173116	0.589013	0.687278	-0.212589	0.0171226	0.0245699	-0.896439	7.53194e-10	2.38761e-09
ATP6	1.04637	1.035	0	2.0343	0.919692	0	44.14	2.61289	0	3.21686	5.21409	11.0152	0	7.36788	0	3.31493	1.40816	0		0.505129	0	0	-1.26557	0.0991786	0.192464	-0.64152	0	0	2.71874	0	0	0.677063	0	0	4.48944	0	0	1.82371	0	0
ATP7	4543.35	4035.48	4573.78	4852.83	7476.18	6955.4	2788.54	2817.57	3380.32	2725.76	2876.09	2802.25	3587.94	3330.28	3717.17	5414.11	5345.36	5150.56		0.552085	0.50821	0.627424	-0.0966546	0.0204413	0.0572309	0.581063	4.37956e-05	0.000177549	-1.19827	0.00263177	0.00607097	-0.277497	0.323103	0.431134	-0.549529	2.03218e-06	4.62998e-06	-0.306476	1.4993e-05	3.11474e-05
ATS1	159.049	122.13	168.842	263.442	200.493	251.446	239.459	208.161	203.519	228.397	236.72	225.811	279.555	285.506	238.794	151.658	156.305	142.473		0.66872	0.796239	0.860755	0.0855698	0.426345	0.563418	-0.83561	6.17589e-08	4.30509e-07	-0.0501773	0.273246	0.35258	-0.667387	0.00721939	0.0202468	0.532973	0.113512	0.143023	0.836943	7.50758e-05	0.000143998
ATX1	2185.87	2121.76	2494.99	1117.85	2561.34	2909.32	2584.4	2524.93	2444.34	1744.61	1755.06	1797.67	2413.99	2210.37	2092.37	2726.53	2538.91	2442.54		-0.046138	0.0256073	0.0584697	-0.511907	8.64361e-07	9.67435e-06	0.198594	0.74126	0.798088	-0.314682	0.970662	0.979056	0.226402	0.523551	0.625877	0.151087	0.999816	1	-0.0183302	2.29744e-06	5.17113e-06
ATX2	31.3912	44.5052	27.961	48.8232	175.661	197.906	30.898	51.3869	108.119	113.663	85.511	68.2939	84.0554	151.042	184.523	94.4755	77.4486	85.0739		2.02397	0.00585571	0.0172698	0.490299	0.336154	0.477101	-0.707325	0.001446	0.00411481	-0.659214	0.416625	0.503233	-0.71682	0.0847542	0.14825	0.874461	0.0952902	0.121706	2.01448	0.0277142	0.0384839
AUR1	633.056	668.613	651.707	163.761	307.177	418.758	804.451	768.191	870.254	695.915	700.773	780.974	371.166	527.725	546.054	222.929	249.244	249.072		-1.13458	7.08713e-09	1.32376e-07	-0.165812	0.00542635	0.0197675	-1.00245	2.49976e-11	2.71281e-10	1.2914	1.20721e-07	6.94633e-07	-0.302824	0.305349	0.412981	0.322623	0.305878	0.353175	-0.434955	3.24626e-50	9.74696e-49
AVL9	412.271	412.967	380.7	1180.91	904.058	788.756	222.907	200.322	357.218	392.458	352.472	374.515	437.277	511.147	578.617	443.372	537.916	495.069		1.25277	0.051858	0.103131	0.520412	0.0886576	0.177092	-0.048697	0.159902	0.234644	-1.36014	1.43018e-05	5.53774e-05	-0.960881	5.91077e-05	0.000363394	-0.627784	0.000143722	0.000268191	0.340583	0.00138431	0.00227181
AVO1	119.287	117.99	84.9585	903.23	633.668	453.176	123.592	146.322	173.839	315.253	256.533	256.653	388.166	557.196	640.403	441.715	492.855	532.993		2.62664	4.17605e-10	1.15643e-08	0.900639	0.000169436	0.00104241	-0.111757	0.1167	0.180688	-1.26436	0.000476289	0.00132061	-0.4394	0.0889344	0.154151	0.461641	0.216273	0.257969	2.29899	2.57199e-16	1.35228e-15
AVO2	123.472	126.27	137.654	333.626	378.913	345.141	337.671	279.58	386.897	254.132	272.175	213.694	221.944	197.091	190.367	445.029	383.019	411.02		1.44902	0.00522312	0.0156661	-0.440371	0.000294507	0.00171245	1.02379	1.81086e-07	1.18247e-06	-0.515302	0.421078	0.507785	0.228353	0.32021	0.428711	1.37409	2.19535e-08	6.02805e-08	0.653583	2.65737e-08	7.22452e-08
AVT1	1551.77	1504.9	1592.7	1535.9	1438.4	1591.85	1723.67	1758.48	1649.35	1700.65	1616.37	1800.98	766.887	785.601	873.352	946.413	905.445	921.464		-0.026057	0.0060527	0.01773	-0.00380024	0.10504	0.201419	0.19313	0.749526	0.804629	0.1646	0.0638638	0.100097	-0.719364	0.00276221	0.00913787	0.142343	0.967074	0.974026	-0.938551	2.08107e-36	3.39079e-35
AVT2	75.3388	50.7152	55.9221	146.47	134.275	81.2658	16.5525	14.8064	32.8598	39.6747	25.0276	57.2788	93.4998	63.548	61.7859	74.5859	101.387	88.1489		0.992283	0.462419	0.585305	0.925593	0.0429587	0.102311	0.27137	0.691192	0.756808	-1.56937	0.000326128	0.000945752	-0.454827	0.130881	0.209454	-1.50268	1.14071e-06	2.65999e-06	0.266086	0.336592	0.385161
AVT3	161.141	162.496	160.238	393.637	361.439	411.109	68.417	85.3545	133.559	202.662	207.521	176.242	272.944	339.844	395.764	314.09	250.652	334.146		1.26909	0.0291471	0.0650245	1.02924	9.35875e-05	0.000626721	-0.166072	0.0722776	0.120253	-0.991778	0.0049902	0.0107734	-0.375585	0.0970032	0.164788	-0.751924	0.000212077	0.000387845	1.05958	0.445257	0.492735
AVT4	1018.12	1659.11	848.51	1894.95	1202.04	1010.56	262.633	257.806	429.297	543.65	469.268	459.332	227.611	295.636	454.21	471.549	475.957	420.245		0.220353	0.136734	0.225742	0.632425	0.0126196	0.0387195	0.4847	0.0967117	0.154758	-1.48026	2.98797e-05	0.000107765	-1.58647	2.57126e-09	5.82127e-08	-1.89233	5.30886e-17	2.87402e-16	-1.85082	3.85713e-25	3.31783e-24
AVT6	173.698	249.436	197.878	235.979	235.441	225.632	73.9345	67.0643	149.459	116.879	114.71	95.8318	231.388	260.639	318.949	271.824	288.672	293.146		0.166646	0.0257513	0.0587138	0.172819	0.968867	0.98184	0.073973	0.633677	0.710116	-1.09012	0.00147237	0.00359545	0.292366	0.22095	0.319842	-1.09629	6.86014e-06	1.48216e-05	0.385039	0.0810278	0.104916
AVT7	223.924	270.136	178.52	757.777	904.977	883.407	678.652	737.707	1115.11	810.65	879.095	796.395	489.221	551.67	685.49	672.102	608.324	651.892		1.92055	6.09439e-06	4.83793e-05	-0.0260686	0.12471	0.229937	0.162581	0.949042	0.967273	-0.0344163	0.205618	0.276354	-0.397992	0.0640697	0.118813	1.9122	3.38212e-17	1.86702e-16	1.35997	3.65117e-06	8.04565e-06
AXL1	156.956	161.461	181.747	362.106	345.804	353.745	71.7275	59.2256	61.4796	92.2168	59.4406	67.1924	92.5554	81.9677	73.4751	131.768	147.856	117.874		1.08584	0.165061	0.26285	0.185588	0.813395	0.878315	0.68062	0.0168002	0.0342094	-2.2783	1.70313e-14	3.23189e-13	-1.41729	3.37418e-09	7.46224e-08	-1.37805	2.16643e-09	6.51569e-09	-1.01207	3.16048e-09	9.3657e-09
AXL2	246.944	187.336	264.554	69.1663	147.151	246.666	112.557	100.161	117.659	187.65	108.453	157.517	445.777	383.13	444.191	266.023	333.733	375.145		-0.593992	0.000511335	0.00221207	0.457371	0.340472	0.480527	-0.385014	0.00094505	0.00284349	-0.0294735	0.468513	0.552916	1.0743	0.00395066	0.0123027	-1.08084	2.67517e-07	6.61021e-07	0.865321	0.130367	0.162734
AYR1	1177.17	1199.57	1287.28	1038.51	1394.25	1350.92	1022.94	1077.38	1197.79	779.554	664.275	696.158	1850.16	1723.16	1613.11	1432.88	1530.67	1462.66		0.0463652	0.0131856	0.0342666	-0.624042	7.72855e-11	1.89947e-09	-0.228675	0.000670833	0.00211016	-0.822192	0.0420011	0.0694739	0.226276	0.402254	0.512555	-0.151785	0.044001	0.0593323	0.501316	4.69247e-05	9.23407e-05
AZF1	4158.29	4207.29	4152.21	3403.39	2576.98	3374.92	3321.53	2767.05	2278.98	1830.4	2174.27	2099.49	2159.94	2372.46	2016.39	1032.6	1058.93	1175.66		-0.420126	7.72577e-05	0.000437549	-0.455017	0.000501374	0.00268904	-1.00318	1.01311e-22	3.58339e-21	-0.615989	0.2981	0.380137	-1.51773	4.02913e-08	7.05387e-07	-0.581099	0.000209169	0.000382967	-0.93468	4.94104e-117	7.60919e-115
Acot10	373.555	388.127	325.854	818.807	747.71	772.503	1150.95	1245.48	1602.71	1317.84	1110.6	1097.11	764.998	955.062	1142.2	929.838	781.527	954.263		1.10484	0.138685	0.228453	-0.18184	0.00262444	0.0107967	-0.102682	0.0697382	0.116597	0.591945	0.000164847	0.00050727	0.188572	0.425473	0.535711	1.87863	2.06146e-25	1.7856e-24	1.3961	0.000240675	0.000434168
BAP3	405.993	588.917	355.966	3310.83	1125.7	1141.55	2096.65	2008.44	1746.87	1638.46	1448.47	1666.59	1041.72	1705.67	1857.75	989.507	954.73	1087.51		2.04587	0.00154617	0.00562168	-0.299923	0.000970814	0.00477693	-0.603094	5.19735e-06	2.59903e-05	-0.230771	0.832344	0.870384	-0.879617	0.0203775	0.0471396	2.11503	9.26679e-21	6.42605e-20	1.76935	0.0162943	0.0234163
BAR1	41.8549	55.8902	43.017	24.4116	57.0209	46.8473	66.21	47.9031	37.0997	48.253	30.2417	22.0303	52.8888	83.8097	63.4558	87.8457	114.061	96.3488		-0.133964	0.0181585	0.044536	-0.589026	0.0128472	0.0393672	0.575435	0.0890501	0.144189	-0.351741	0.972405	0.980446	1.21725	0.000319883	0.00152351	0.103321	0.975987	0.98155	0.507853	0.180774	0.21854
BAS1	84.7562	61.0652	66.6763	111.887	131.516	156.795	553.957	563.514	631.756	491.108	528.708	463.738	316.388	637.322	705.528	227.901	219.672	282.896		0.913266	0.572925	0.683449	-0.237659	0.00140549	0.00644985	-1.18362	1.66118e-08	1.27117e-07	1.89027	7.82596e-19	2.69236e-17	0.868113	0.00108204	0.00415173	3.0412	8.4099e-40	1.52919e-38	2.965	3.65572e-07	8.92706e-07
BAT1	1292.27	2448.82	1266.85	2110.59	2178.75	2264.93	5111.41	5703.08	5058.28	4386.73	4621.77	4390.64	3053.38	2887.29	3089.3	3324.05	3181.03	3208.21		0.388217	0.278262	0.396815	-0.244414	0.00189261	0.00828645	0.105238	0.606324	0.686879	1.03163	5.33419e-07	2.67942e-06	0.567525	0.0353017	0.0736667	1.66426	6.14429e-11	2.11193e-10	0.850504	0.317096	0.364424
BBC1	1188.68	1033.97	1093.71	2235.7	2053.67	1985.75	1585.73	1502.41	1474.45	1708.16	1324.38	1437.48	1624.44	1579.49	1676.57	2350.29	2320.64	2281.62		0.920045	0.524469	0.641512	-0.0295757	0.0701213	0.148992	0.510513	0.000613947	0.00194791	-0.489366	0.511227	0.592396	0.147898	0.602396	0.700668	0.460255	0.0534726	0.0710384	0.557431	0.00943793	0.0139841
BBP	49.1795	49.6802	26.8856	193.259	192.216	207.467	142.351	226.451	483.357	380.662	422.341	359.094	122.778	252.35	282.211	282.598	229.53	256.247		2.23738	2.52083e-06	2.274e-05	0.447536	0.292201	0.429518	0.225172	0.75966	0.81386	0.97077	3.22877e-08	2.03963e-07	0.37392	0.127381	0.205227	2.76062	8.64616e-12	3.20298e-11	2.38613	9.31912e-17	5.04988e-16
BBP1	43.9477	84.8703	34.4136	119.007	175.661	151.059	210.768	311.805	720.795	372.084	444.24	359.094	132.222	193.407	214.581	244.476	198.55	226.522		1.44924	0.0533699	0.105565	-0.0810802	0.397573	0.536397	0.309669	0.435796	0.529229	1.39894	2.34757e-11	2.62906e-10	0.587029	0.0236684	0.0532567	2.92926	5.42153e-12	2.04175e-11	1.7266	1.33304e-06	3.0714e-06
BCD1	19.8811	13.4551	7.52797	17.2916	19.3135	28.682	20.9665	29.6128	98.5793	82.5662	82.3826	85.9182	47.2221	106.834	150.29	77.0721	61.9589	89.1739		0.675965	0.949051	0.968989	0.750075	0.112075	0.211634	-0.415385	0.0906377	0.146313	1.94205	2.18365e-12	2.96654e-11	1.80546	2.01758e-07	2.82639e-06	1.86794	0.00152274	0.00252677	2.89681	5.09951e-08	1.35476e-07
BCK1	433.198	418.142	403.284	1345.69	959.239	820.306	288.013	315.289	390.077	542.578	364.986	424.083	532.666	629.033	647.917	622.378	611.14	653.942		1.31671	0.036249	0.0776671	0.422794	0.24475	0.379132	0.0607628	0.449004	0.54163	-1.23075	0.00035843	0.00102697	-0.727519	0.00252084	0.00844923	-0.336838	0.00538725	0.00830309	0.528428	0.201734	0.241736
BCP1	137.075	116.955	155.937	176.984	316.374	326.975	148.972	160.258	235.318	174.783	144.952	146.501	382.499	471.545	531.86	256.907	250.652	300.321		1.0007	0.410438	0.534394	-0.223999	0.0225588	0.0620301	-0.778613	1.08487e-08	8.54827e-08	-0.81515	0.0744498	0.114365	-0.0220693	0.915103	0.943947	0.409553	0.341747	0.38968	1.75725	0.242289	0.285673
BDF1	1217.98	1207.85	1143.18	1258.22	1180.89	1350.92	2847.03	2470.93	1833.79	2162.81	2327.57	2212.94	4208.44	3790.78	2853.01	2323.77	2537.5	2541.97		0.0866858	0.0180993	0.0444365	-0.0934196	0.0860586	0.173941	-0.551763	1.1276e-06	6.29005e-06	0.822668	2.04319e-05	7.64516e-05	0.965948	0.000325289	0.00154004	1.00277	2.31444e-05	4.71398e-05	1.6044	0.0115814	0.0169704
BDH1	55143.8	60071.6	57208.3	30003.9	25155.4	28036.7	2041.47	1857.77	2205.84	4507.9	3738.5	4332.26	13792.6	13096.4	12116.7	5965.22	5893.14	5519.56		-1.05137	3.85425e-09	7.98165e-08	1.04289	2.27808e-08	3.71982e-07	-1.16643	8.36876e-32	5.32811e-30	-2.72554	9.56365e-16	2.22007e-14	-2.25926	5.29226e-14	3.28326e-12	-4.8198	2.83007e-185	1.92606e-182	-2.1442	3.80567e-230	1.65166e-227
BDH2	11789.5	14388.6	13726.7	4406.3	8111.69	7910.51	26103.3	26255.2	24025.8	14007.3	14745.4	13785.5	6943.54	6381.51	6191.95	4137.86	3676.7	3296.36		-0.965981	2.51461e-07	3.16854e-06	-0.844517	2.53236e-11	6.78332e-10	-0.812753	2.64369e-15	4.30841e-14	1.05818	1.40981e-05	5.46772e-05	-0.878605	0.00483757	0.0145615	0.936713	1.51778e-06	3.49141e-06	-1.03183	1.45557e-79	8.90881e-78
BDP1	173.698	149.041	137.654	553.33	518.707	471.342	187.595	174.193	364.637	527.566	499.51	414.17	204	240.377	323.959	441.715	387.243	413.07		1.74515	3.28896e-05	0.000211694	0.988429	0.000144838	0.000905095	0.692889	0.00210509	0.00571776	-0.0987761	0.318752	0.401653	-0.313394	0.13139	0.209917	0.657949	0.0709874	0.0925264	0.738871	2.63683e-05	5.34079e-05
BEM1	134.982	122.13	87.1094	399.74	395.468	389.12	256.012	289.16	450.497	424.626	367.072	391.038	238	279.059	361.531	312.432	292.897	335.171		1.78266	7.41055e-05	0.000423219	0.24839	0.810766	0.876204	0.0982387	0.760629	0.814716	-0.00194073	0.146473	0.207659	-0.332569	0.120346	0.195741	1.53233	1.653e-08	4.59983e-08	1.35185	0.000114637	0.000215379
BEM2	657.122	616.862	704.403	796.429	828.643	645.346	1252.47	1201.93	1218.99	837.457	687.217	832.745	1181.5	786.522	695.509	1380.67	1699.65	1442.16		0.198633	0.0341932	0.0741968	-0.639906	2.82318e-09	5.36291e-08	0.763773	0.00109639	0.00324166	0.0542503	0.096394	0.1436	0.994153	4.98873e-05	0.000312745	0.892789	1.09525e-05	2.32108e-05	0.429013	0.0018702	0.0030082
BEM3	98.359	67.2753	73.1289	306.162	255.674	219.896	50.761	45.2902	37.0997	101.867	63.6119	72.7	170.944	110.518	107.708	121.824	153.489	120.948		1.71109	0.000796749	0.00318703	0.838986	0.0343789	0.0857905	0.0260507	0.562671	0.646943	-1.71463	1.51529e-07	8.46508e-07	-0.980223	0.000147044	0.000801496	-0.842518	0.00136194	0.00227739	0.704821	0.888133	0.90404
BEM4	35.5767	42.4352	40.8661	102.732	82.7723	82.2219	36.4155	48.774	60.4196	70.771	39.6271	72.7	109.555	55.2591	55.1064	66.2986	108.428	74.8241		1.17128	0.189692	0.293345	0.330516	0.705562	0.79851	0.182349	0.984567	0.991666	-0.548143	0.449462	0.535301	-0.101426	0.705755	0.787157	0.292619	0.70289	0.740617	0.887503	0.271888	0.317281
BER1	5.23186	14.4901	11.8297	24.4116	31.2695	35.3745	13.242	33.9676	56.1796	55.759	43.7983	53.9742	48.1666	73.6788	74.3101	48.8952	28.1631	68.6741		1.52904	0.0887603	0.158696	0.570449	0.258205	0.392462	-0.428675	0.0519873	0.0910041	0.753714	0.000643063	0.00172663	0.678502	0.071599	0.129851	1.7123	0.00201865	0.00328894	2.63621	0.000269949	0.00048376
BET1	20.9275	23.8051	16.1314	117.99	145.311	115.684	11.035	18.2903	43.4597	72.9156	55.2693	49.5682	100.111	128.017	169.494	127.625	102.795	101.474		2.63848	2.83572e-08	4.59406e-07	1.28816	0.00105357	0.00511551	-0.260674	0.0788088	0.129707	-1.09227	0.00454345	0.00992543	-0.191419	0.47487	0.581506	0.258053	0.913766	0.929174	2.70774	8.82761e-11	3.03405e-10
BET2	76.3852	67.2753	73.1289	95.6122	164.625	163.488	39.726	51.3869	90.0994	125.458	102.196	98.0348	119	171.303	173.669	231.216	191.509	204.997		0.966834	0.48683	0.608602	0.845813	0.00745287	0.0253823	0.436092	0.156655	0.231159	-0.379634	0.842255	0.878252	0.567001	0.0471131	0.0928845	-0.258613	0.144522	0.178231	1.09774	5.01315e-05	9.83674e-05
BET3	12.5565	15.5251	8.6034	67.132	92.8889	60.2323	18.7595	37.4515	49.8197	86.8554	76.1257	50.6697	55.7221	85.6517	95.1837	156.63	168.979	169.123		2.5859	2.40994e-06	2.18639e-05	1.01077	0.0068937	0.0238255	1.06446	4.40313e-05	0.000178226	-0.0439088	0.362399	0.447918	1.16748	2.25424e-05	0.000160007	1.53122	0.00105474	0.00178753	2.68893	7.35363e-30	8.1453e-29
BET4	117.194	114.885	121.523	314.3	236.361	131.937	33.105	62.7095	75.2595	84.7108	65.6975	77.1061	162.444	133.543	160.309	174.034	191.509	144.523		0.948909	0.533608	0.648858	0.411337	0.433391	0.569025	0.160714	1	1	-1.58508	7.58573e-05	0.000252435	-0.420351	0.173766	0.26402	-1.04751	1.8e-05	3.71804e-05	0.367844	0.210167	0.250897
BET5	19.8811	10.35	23.6593	65.0977	103.925	62.1444	11.035	12.1935	21.1999	19.3012	16.6851	15.4212	48.1666	46.0493	38.4075	42.2654	50.6937	39.9745		2.10084	0.000670294	0.00277377	0.210498	1	1	0.00337064	0.534072	0.62109	-2.16889	1.06742e-07	6.1722e-07	-0.798233	0.0131576	0.0328563	-0.278549	0.305054	0.352395	1.29923	0.108894	0.137602
BFA1	149.631	133.516	113.995	511.627	522.385	437.879	242.77	233.419	445.197	505.048	476.568	457.129	341.888	394.182	407.453	314.09	329.509	357.721		1.88995	3.33482e-06	2.8985e-05	0.642933	0.0176856	0.0506151	-0.191584	0.0202045	0.0402321	-0.0328613	0.183017	0.250483	-0.55577	0.00954142	0.0254286	1.21415	2.813e-05	5.67124e-05	1.52576	0.000576575	0.000992275
BFR1	667.586	549.587	679.668	429.238	722.878	839.428	111.453	122.806	129.319	179.072	155.38	125.573	1192.83	1072.03	1057.04	1003.6	1040.63	1134.66		0.0702882	0.0207742	0.049375	0.339444	0.605554	0.718051	-0.0634874	0.0582866	0.100259	-2.1141	3.54961e-10	3.19666e-09	0.674633	0.0116915	0.030011	-2.38326	1.76934e-35	2.60158e-34	0.808409	0.882322	0.898891
BFR2	64.8751	61.0652	49.4695	71.2006	105.765	151.059	62.8995	69.6772	121.899	62.1927	49.0124	52.8727	162.444	320.503	340.658	92.8181	98.571	211.147		0.903071	0.660448	0.756169	-0.633148	0.000788599	0.0040043	-1.03283	0.000165845	0.000601755	-0.999421	0.03391	0.0576664	0.295318	0.469399	0.576728	0.536798	0.231109	0.27395	2.23122	0.160769	0.196747
BGL2	5600.19	5120.16	5864.29	4933.18	8188.02	8198.28	7062.4	7349.2	7531.25	8171.91	8275.8	8417.78	10056.4	10928.4	10992.9	8521.86	8212.37	8458.19		0.362325	0.210583	0.320655	0.180394	0.705302	0.798405	-0.344077	4.96376e-07	2.98889e-06	0.221972	0.0728972	0.112377	0.240817	0.440522	0.549999	0.403903	0.101927	0.129592	0.947219	0.155234	0.190756
BIG1	24.0666	15.5251	19.3576	115.955	129.677	140.542	161.111	173.322	216.238	247.699	220.034	209.288	81.2221	112.36	126.077	164.089	121.102	125.048		2.7117	9.35723e-09	1.70109e-07	0.298009	0.683338	0.781144	0.359931	0.362634	0.459792	0.80995	2.85344e-06	1.25878e-05	0.0872142	0.784755	0.851607	3.22365	1.71597e-25	1.50273e-24	2.43899	2.79033e-14	1.26027e-13
BIK1	122.426	153.181	122.598	160.71	267.631	213.203	38.6225	34.8386	73.1395	80.4216	92.8107	61.6848	204	178.671	190.367	136.741	156.305	148.623		0.688037	0.838966	0.888196	0.680262	0.0834462	0.169813	-0.375664	0.00419959	0.0104389	-1.44939	8.43768e-05	0.000278653	-0.53858	0.0414821	0.0839504	-1.44162	2.79364e-08	7.59207e-08	0.525121	0.000897796	0.00151398
BIM1	106.73	73.4853	126.9	92.5607	91.0496	66.9248	17.656	21.7741	43.4597	63.265	42.7555	46.2636	157.722	101.308	123.572	108.564	105.612	135.298		-0.293768	0.00130191	0.00484455	0.877499	0.0239596	0.0645421	-0.130659	0.212698	0.296621	-0.718247	0.169596	0.234802	0.480173	0.090703	0.156402	-1.88951	5.17721e-09	1.51222e-08	0.317064	0.0139672	0.0202611
BIO2	649.798	915.979	642.028	793.378	599.639	600.411	2286.45	2438.7	2727.36	3546.06	3179.55	2991.71	1257.05	1124.52	1166.42	2436.47	2164.34	1993.6		-0.147361	0.00149797	0.00545893	0.382832	0.267419	0.402607	0.89424	9.64472e-10	8.65668e-09	2.28531	3.54123e-19	1.3334e-17	1.72599	4.55019e-10	1.21432e-08	1.75511	3.252e-20	2.1913e-19	0.684391	5.40232e-08	1.43123e-07
BIO3	175.791	167.671	195.727	196.31	115.881	129.069	57.382	58.3546	55.1196	90.0722	70.9116	73.8015	317.333	332.476	288.891	161.603	206.999	190.648		-0.289159	0.000525627	0.00226533	0.458559	0.355599	0.494169	-0.747171	3.83298e-07	2.3525e-06	-0.910289	0.042535	0.0702357	0.341861	0.262711	0.366629	-1.65801	8.68525e-13	3.49464e-12	0.799873	5.88458e-05	0.000114572
BIO4	21.9738	33.1201	18.2822	27.4631	16.5545	23.9017	25.3805	20.9032	14.8399	19.3012	17.7279	17.6242	73.6665	81.9677	62.6209	64.6412	56.3263	62.5242		-0.111491	0.0365064	0.0781132	-0.161419	0.241204	0.37562	-0.250301	0.0851916	0.138505	-0.313511	1	1	1.43382	2.37649e-05	0.000166948	-0.263584	0.328974	0.376919	1.57263	0.0434824	0.0587228
BIO5	72.1997	81.7653	73.1289	214.619	172.902	212.247	28.691	24.387	37.0997	54.6867	56.3121	48.4667	113.333	115.123	109.378	102.763	83.0813	116.849		1.40112	0.0193302	0.0465939	0.822401	0.0211238	0.0587622	-0.158461	0.134747	0.203613	-1.91116	3.98667e-09	3.02127e-08	-0.986551	0.000244853	0.00121967	-1.33245	2.87795e-07	7.07458e-07	0.573026	0.0984401	0.125723
BIT61	366.231	368.461	294.666	609.273	491.116	330.8	64.003	88.8384	145.219	169.422	127.224	155.314	290.888	268.928	349.007	261.051	322.468	247.022		0.475469	0.331579	0.453044	0.600587	0.082607	0.168681	-0.129949	0.100262	0.159123	-1.66295	7.66505e-07	3.74405e-06	-0.785091	0.00274093	0.00907376	-1.78807	2.90682e-15	1.37792e-14	-0.179674	9.07468e-11	3.11673e-10
BLI1	96.2663	104.535	79.5814	113.921	93.8086	88.9143	79.452	84.4836	134.619	136.181	166.851	146.501	103.889	94.8615	85.1644	136.741	135.183	131.198		0.0813324	0.0248624	0.0571369	0.590432	0.0715829	0.15149	0.505761	0.0901896	0.145837	0.599695	0.000411972	0.00116296	0.442486	0.103446	0.173211	0.0905953	0.76622	0.798572	0.0180573	0.216725	0.257824
BLM10	228.109	207.001	205.406	799.481	536.181	418.758	241.666	295.257	342.378	483.602	394.185	437.301	639.388	547.986	534.365	747.517	819.547	749.266		1.45369	0.0112464	0.0299758	0.580731	0.022553	0.0620301	0.427975	0.0476472	0.0845782	-0.415834	0.71294	0.772554	0.400847	0.135266	0.215101	0.457122	0.14126	0.174524	1.42656	2.33193e-13	9.94667e-13
BLS1	8.37098	5.17502	10.7542	70.1834	65.2982	54.4959	2.207	2.61289	8.47994	22.5181	7.29972	14.3197	32.111	32.2345	34.2327	42.2654	35.2039	32.7996		2.96679	1.05058e-07	1.45887e-06	1.7306	0.00284342	0.0115088	0.161684	1	1	-2.10575	1.0362e-06	4.95509e-06	-0.784803	0.011193	0.0290434	-0.869563	0.0912465	0.116917	2.0203	0.000118972	0.000222735
BMH2	8649.32	8197.23	8354.97	6393.81	6731.23	7929.63	8024.65	7738.52	7178.27	8547.21	8996.39	8827.54	9094.04	8021.78	8478.87	7717.16	7801.19	7688.43		-0.259371	0.000561765	0.00239972	0.201004	0.786266	0.859843	-0.141298	0.00441973	0.0109066	0.32482	0.0232897	0.041608	0.140406	0.651042	0.741365	-0.135555	0.0751266	0.0975212	0.0223334	3.46775e-16	1.80732e-15
BMS1	296.124	220.456	250.574	524.85	710.922	584.158	230.631	224.709	246.978	215.53	139.738	189.461	650.721	717.448	632.888	448.344	474.549	692.891		1.2463	0.0471878	0.095722	-0.366589	0.0017543	0.00773774	-0.308527	0.00392973	0.00982434	-1.74027	6.25344e-09	4.59354e-08	-0.171648	0.45721	0.565095	-0.127389	0.177186	0.215281	1.38318	0.101896	0.129555
BNA3	371.462	475.067	392.53	512.644	539.859	544.003	973.287	1035.58	939.153	4109.01	4501.84	4004.01	738.554	664.952	610.345	724.312	644.936	672.392		0.365673	0.127165	0.21282	2.09731	1.20726e-30	1.64463e-28	0.019772	0.298085	0.392759	2.98213	2.73878e-30	2.97655e-28	0.35481	0.112511	0.185534	1.2505	1.76075e-09	5.3394e-09	0.700711	0.782501	0.809636
BNI1	761.759	628.247	820.549	1306.02	1233.31	1242.89	1553.73	1527.67	1324.99	1328.57	1245.12	1278.86	1033.22	832.571	698.014	1452.77	1522.22	1504.68		0.774823	0.914914	0.945635	-0.193784	0.00624373	0.0220846	0.805105	1.53534e-05	6.85165e-05	0.0265805	0.163453	0.227615	0.244159	0.357612	0.469034	0.995188	6.51056e-06	1.41369e-05	0.213877	0.0692027	0.0905878
BNI4	134.982	111.78	121.523	83.4064	183.019	165.4	61.796	46.1611	65.7195	81.4939	65.6975	89.2227	196.444	116.044	121.067	118.509	140.816	150.673		0.229622	0.10497	0.182338	0.444912	0.385183	0.523682	-0.0806003	0.321059	0.415914	-0.86913	0.0930314	0.139028	-0.0748311	0.806319	0.868488	-1.08442	2.86735e-06	6.4192e-06	0.235391	0.00134871	0.00221796
BNI5	179.976	215.281	169.917	972.396	811.169	715.139	517.541	638.417	1065.29	1193.46	1179.43	1040.93	354.166	467.861	561.918	935.639	823.772	871.239		2.14441	7.32854e-08	1.05456e-06	0.620012	0.0126031	0.0387155	0.926633	2.63561e-07	1.66469e-06	0.450205	0.00199193	0.00470622	0.0742395	0.781124	0.848824	1.97461	4.49425e-15	2.1032e-14	1.29202	4.43169e-21	3.08409e-20
BNR1	14.6492	17.5951	17.2068	120.024	91.9692	57.3641	45.2435	38.3224	52.9996	98.6505	82.3826	79.3091	95.3887	75.5208	67.6305	81.2158	67.5915	105.574		2.44545	1.68461e-05	0.000116965	0.930815	0.00208171	0.0089259	0.0927597	0.79935	0.846013	-0.0491113	0.385535	0.471154	-0.0825292	0.798606	0.862625	1.46552	0.000108228	0.00020444	2.27016	5.2701e-08	1.39775e-07
BOI1	349.489	274.276	238.744	752.692	672.295	665.423	633.409	567.869	564.976	739.879	687.217	709.376	378.721	372.999	431.666	440.057	425.263	461.244		1.27717	0.0333303	0.0727554	0.274537	0.861217	0.911292	0.164773	0.95895	0.975082	0.0314438	0.109973	0.161415	-0.656091	0.0021709	0.00748223	1.03408	1.158e-05	2.45079e-05	0.456311	0.394212	0.442504
BOP3	89.9881	109.71	41.9416	238.013	266.711	405.373	152.283	220.354	473.817	398.891	424.427	348.079	109.555	251.429	269.687	204.697	190.101	203.972		1.91316	0.000973335	0.00379068	0.468727	0.247218	0.381221	-0.0748854	0.397184	0.494537	0.364137	0.00991614	0.0196759	-0.604017	0.0220802	0.0502051	1.80857	1.43878e-05	3.00497e-05	1.38403	0.0302592	0.0417869
BOR1	968.941	1103.31	950.675	457.718	407.424	475.166	349.809	324.87	392.197	263.783	226.291	278.683	473.166	471.545	466.734	600.831	642.12	538.118		-1.17338	2.42919e-12	1.3148e-10	-0.472792	3.41421e-05	0.000257579	0.335571	0.201245	0.283799	-0.801963	0.0380229	0.0637313	0.410179	0.0715519	0.129815	-1.50255	1.56545e-22	1.18003e-21	-1.09878	7.32138e-29	7.71573e-28
BOS1	204.043	180.091	198.954	287.854	240.959	235.193	59.589	87.9674	169.599	206.952	196.05	163.024	325.833	377.604	411.628	385.361	371.753	364.895		0.389873	0.163751	0.261114	0.835678	0.0112369	0.0353482	0.00895784	0.330156	0.42562	-0.432717	0.65189	0.720605	0.554429	0.0181645	0.0427237	-0.878522	0.0002233	0.00040743	0.935344	0.24538	0.288818
BPH1	230.202	246.331	250.574	381.432	377.994	325.063	592.579	528.676	514.096	330.265	328.487	356.891	798.054	564.564	504.307	707.738	815.323	662.142		0.576775	0.47132	0.593743	-0.687207	1.02589e-07	1.43025e-06	0.227103	0.730371	0.789211	-0.094621	0.306911	0.389194	1.01075	6.21949e-06	5.23976e-05	1.16936	2.77349e-07	6.83203e-07	1.36042	1.43554e-07	3.65312e-07
BPL1	194.625	227.701	224.764	376.346	266.711	235.193	136.834	141.096	131.439	201.59	142.866	171.836	409.888	281.822	309.765	421.825	474.549	481.744		0.440664	0.256682	0.372893	0.334786	0.686267	0.783554	0.460574	0.0872414	0.141501	-0.766442	0.0886274	0.133401	0.649997	0.00986654	0.0261629	-0.660563	0.000342285	0.000612104	0.630087	0.0397935	0.05397
BPT1	68.0142	105.57	72.0534	379.397	435.934	424.494	265.943	300.483	311.638	300.241	245.062	268.77	221	157.489	178.678	368.786	408.366	372.07		2.33553	1.07146e-08	1.91138e-07	-0.109169	0.0400838	0.0963791	1.04448	1.00728e-06	5.69202e-06	-0.606908	0.201981	0.272383	-0.10948	0.585019	0.683285	1.83779	3.20923e-12	1.23098e-11	1.18157	9.90018e-15	4.62913e-14
BRE1	88.9417	92.1154	82.8077	182.07	166.464	214.159	483.333	491.224	471.697	412.831	336.83	409.764	232.333	232.088	214.581	351.383	295.713	380.27		1.09255	0.204705	0.312905	-0.318912	0.000578266	0.00305335	0.597462	0.00946358	0.0209984	1.04299	1.60837e-08	1.09406e-07	0.868529	0.000465544	0.00206683	2.45445	1.05567e-26	9.86123e-26	1.36362	9.33864e-12	3.50768e-11
BRE2	30.3448	55.8902	30.1119	216.653	144.392	133.85	44.14	57.4837	86.9194	110.446	104.282	100.238	87.8332	140.911	155.3	136.741	126.734	140.423		2.08869	0.000194555	0.000968303	0.740299	0.016593	0.0482706	0.0727216	0.738249	0.795922	-0.651928	0.231251	0.305908	-0.293129	0.27973	0.385871	0.696461	0.127415	0.15911	1.72284	3.40168e-05	6.79481e-05
BRE4	387.158	299.116	344.136	604.188	877.387	671.16	497.678	472.063	433.537	443.927	383.757	470.347	486.388	413.523	371.55	479.008	581.569	503.269		1.06295	0.220459	0.331663	-0.112476	0.0384306	0.0934406	0.298611	0.400186	0.49685	-0.729845	0.0881947	0.132917	-0.461072	0.045864	0.0910609	0.445583	0.133036	0.165349	0.303269	0.312077	0.359261
BRE5	476.1	486.452	572.126	900.179	1237.91	1029.69	528.576	488.611	462.157	551.156	452.583	548.554	989.776	829.808	890.886	865.197	1018.1	916.339		1.04553	0.265374	0.382328	0.0694434	0.282566	0.420629	0.0466948	0.371007	0.46817	-1.02907	0.00214872	0.00504428	-0.17823	0.426644	0.536761	-0.0529776	0.299338	0.346632	0.820608	0.500823	0.548882
BRL1	88.9417	99.3604	47.3187	478.061	299.82	264.831	257.115	314.418	264.998	316.325	360.815	369.008	102	158.41	182.018	193.923	199.958	172.198		2.1458	3.6916e-05	0.000232834	0.322594	0.649526	0.753147	0.355565	0.359372	0.456141	0.004746	0.224955	0.298815	-0.881263	0.00113841	0.00431945	1.82795	6.35487e-10	1.99283e-09	0.908974	0.0322047	0.0442687
BRN1	139.168	141.796	126.9	418.049	517.787	397.724	196.423	232.548	253.338	424.626	345.173	366.805	300.333	231.167	236.289	424.311	449.202	454.069		1.70913	9.32481e-05	0.000515843	0.736232	0.00201858	0.00871791	0.790019	0.000175387	0.00063349	-0.230554	0.682595	0.746672	-0.00648135	0.955385	0.972693	0.742339	0.00652119	0.00991604	0.912625	1.2992e-09	4.0197e-09
BRO1	379.833	411.932	324.778	1568.45	1239.75	867.154	160.007	212.515	419.757	467.518	393.142	372.312	394.777	433.784	587.801	537.848	553.406	491.994		1.71884	0.000726576	0.00294777	0.638058	0.0479598	0.111548	0.160696	0.961278	0.976202	-1.57574	1.42832e-06	6.65066e-06	-1.21499	1.5746e-06	1.63875e-05	-0.494957	0.00848843	0.0126728	0.343151	0.0869018	0.111915
BRR1	309.726	220.456	337.683	139.35	354.082	320.283	347.602	315.289	298.918	167.277	178.322	197.171	104.833	121.57	142.776	122.652	154.897	93.2738		-0.0929496	0.0105953	0.0285437	-0.82541	1.18336e-07	1.62134e-06	0.00641328	0.530181	0.617769	-0.584181	0.431554	0.516957	-1.13379	0.000942477	0.00369944	0.14828	1	1	-1.23315	1.19586e-18	7.31928e-18
BRR2	109.869	69.3453	98.9391	752.692	498.473	407.285	828.728	913.642	976.253	686.264	644.461	638.879	293.722	294.715	254.658	609.119	660.426	642.667		2.57588	2.43762e-09	5.50255e-08	-0.46497	1.70419e-07	2.20804e-06	1.18147	2.95382e-12	3.58893e-11	0.24807	0.0290166	0.0502927	0.205406	0.455046	0.563559	3.28892	6.20484e-48	1.62417e-46	1.59981	3.38576e-28	3.42449e-27
BRX1	85.8026	71.4153	74.2043	76.2863	175.661	205.555	254.908	342.289	430.357	270.217	255.49	212.592	240.833	308.53	382.405	227.901	201.366	350.546		0.983252	0.519486	0.637217	-0.476937	0.000122721	0.000787529	-0.256841	0.0601798	0.102812	0.690427	0.0017031	0.00407822	0.769351	0.0302797	0.0650974	2.15062	4.62352e-17	2.52887e-16	2.00944	1.56341e-05	3.24228e-05
BSD2	614.221	687.243	515.128	875.767	938.086	1084.18	2495.01	2906.41	2782.48	2830.84	3142.01	2805.56	888.72	1025.06	1134.69	1282.05	1084.28	1180.79		0.67384	0.803406	0.864177	0.10117	0.380782	0.519155	0.218562	0.596696	0.678226	1.59888	7.51103e-12	9.23336e-11	0.291572	0.240001	0.342778	2.17155	4.27586e-34	5.83674e-33	0.74685	0.142186	0.176219
BST1	107.776	104.535	107.542	342.78	345.804	242.841	57.382	87.0965	184.439	135.108	108.453	126.674	140.722	164.856	198.717	188.122	266.142	191.673		1.54203	0.0035576	0.0112218	0.170719	1	1	0.357124	0.344024	0.439816	-1.331	5.30704e-05	0.000183236	-0.528048	0.0365032	0.075651	0.0403096	0.614354	0.657114	0.656854	0.215782	0.256823
BTN1	134.982	152.146	108.618	155.624	265.791	221.808	230.631	253.451	270.298	244.482	215.863	232.42	249.333	209.985	216.251	376.245	315.427	352.596		0.700746	0.88067	0.920266	-0.122927	0.0378839	0.0925362	0.628318	0.00523365	0.0126215	0.107046	0.0887696	0.133573	0.6991	0.00563731	0.0164612	0.930719	0.000448337	0.000789604	0.771528	0.000176393	0.000323511
BTS1	144.399	179.056	120.448	437.375	376.154	275.348	81.659	99.29	239.558	210.168	175.193	181.75	287.111	339.844	390.754	303.316	271.774	268.547		1.29453	0.0454243	0.0930563	0.431502	0.347032	0.486375	-0.27063	0.0106196	0.023144	-0.941136	0.014416	0.0274651	-0.368146	0.129865	0.208181	-0.0781127	0.384777	0.433659	1.19701	0.345581	0.394029
BUB1	30.3448	14.4901	18.2822	87.475	88.2905	72.6612	45.2435	37.4515	56.1796	98.6505	80.2969	91.4257	84.0554	50.6542	75.98	141.713	142.224	160.923		1.97672	0.000761865	0.00307522	0.96117	0.00125569	0.00588707	1.07823	6.70513e-05	0.000262435	0.122132	0.0934705	0.139506	0.840532	0.0015782	0.00570709	1.13768	0.00557888	0.00858178	1.73902	1.84174e-15	9.07375e-15
BUB2	17.7883	16.5601	25.8102	74.252	53.3422	47.8034	22.07	23.516	11.6599	26.8072	17.7279	29.7409	30.2222	24.8666	28.3881	30.6631	26.755	49.1994		1.54379	0.0354126	0.0763214	0.375722	0.799209	0.868222	0.352995	0.545708	0.631442	-1.23966	0.00688143	0.0142608	-0.718185	0.0369654	0.0764432	-0.071597	0.664372	0.704601	0.472606	0.906781	0.920666
BUD14	56.5041	47.6102	49.4695	276.665	135.195	130.981	188.698	148.935	179.139	212.313	203.349	211.491	277.666	262.481	249.649	329.007	318.243	314.671		1.8215	0.00262358	0.00871416	0.27929	0.850095	0.903763	0.28444	0.439192	0.53281	0.208288	0.0894119	0.134329	0.825389	0.0082476	0.022669	1.7505	8.70866e-10	2.70457e-09	2.36245	3.86611e-24	3.14426e-23
BUD16	35.5767	53.8202	19.3576	42.7203	85.5314	91.7825	55.175	63.5804	57.2396	78.277	82.3826	85.9182	123.722	147.358	173.669	132.597	119.693	131.198		1.01665	0.526385	0.643359	0.486508	0.279587	0.417759	-0.213804	0.0644252	0.108857	0.164315	0.123523	0.178659	0.801457	0.0122293	0.0310661	0.694459	0.118265	0.148463	2.03191	0.000124193	0.000231601
BUD17	151.724	274.276	161.314	161.727	297.98	227.544	215.182	234.29	271.358	306.674	296.16	300.714	365.499	356.421	355.687	369.615	306.978	339.271		0.226707	0.0976164	0.171694	0.325942	0.5508	0.670637	-0.0851244	0.115257	0.17886	0.394763	0.00562414	0.0119668	0.563797	0.0295113	0.0636171	0.295528	0.592677	0.636356	0.875628	0.89546	0.91014
BUD2	91.0344	49.6802	34.4136	320.403	216.128	205.555	36.4155	53.1288	60.4196	68.6265	40.6699	68.2939	79.3332	87.4936	115.222	101.105	173.203	124.023		2.08317	0.000182958	0.000917294	0.243937	0.971854	0.984082	0.498025	0.173525	0.251009	-2.06303	5.11826e-09	3.78878e-08	-0.897612	0.00210631	0.00728064	-0.223796	0.297255	0.344388	0.687535	0.172453	0.209649
BUD20	69.0606	74.5203	46.2433	69.1663	182.099	179.741	365.258	431.999	451.557	406.397	353.515	351.383	310.722	509.305	487.608	238.675	256.285	327.996		1.18304	0.256134	0.372509	-0.168316	0.00844085	0.0278905	-0.668073	2.92368e-05	0.000122354	1.36646	1.64885e-07	9.15771e-07	0.933106	0.00556718	0.0163294	2.71782	7.84118e-28	7.78237e-27	2.78422	1.92679e-10	6.47324e-10
BUD22	33.4839	16.5601	19.3576	35.6003	37.7074	46.8473	78.3485	84.4836	105.999	96.5059	61.5262	74.903	87.8332	98.5455	120.232	80.3871	61.9589	134.273		0.791855	0.932901	0.958325	-0.206773	0.044136	0.104518	-0.148506	0.264574	0.35577	0.955032	2.25863e-05	8.37267e-05	1.20301	0.000700621	0.00288026	1.95366	1.68368e-08	4.68245e-08	2.14337	0.000280272	0.000501131
BUD23	78.478	70.3803	62.3746	95.6122	114.042	108.036	304.566	349.257	452.617	302.385	276.347	233.521	118.055	207.222	177.843	165.747	150.673	176.298		0.588784	0.601367	0.707237	-0.445923	7.82371e-05	0.000539847	-0.0301438	0.41082	0.506236	1.35431	1.22778e-11	1.4516e-10	0.633141	0.0156301	0.0378434	2.38902	9.47752e-23	7.25899e-22	1.25207	0.017674	0.0252395
BUD27	88.9417	83.8353	83.8831	123.075	214.288	254.314	248.287	281.322	291.498	308.819	245.062	221.405	279.555	399.708	398.269	241.161	233.754	290.071		1.20495	0.146359	0.238165	-0.0828423	0.0720297	0.152233	-0.494223	0.000312166	0.00106547	0.389916	0.0146223	0.0278027	0.370623	0.212194	0.309412	1.67771	8.11235e-12	3.01461e-11	2.0698	7.22149e-06	1.54321e-05
BUD3	182.069	161.461	221.537	94.595	100.246	97.5189	40.8295	30.4838	30.7398	42.8915	30.2417	34.147	369.277	212.748	232.115	175.691	226.713	252.147		-0.950674	1.55024e-09	3.67353e-08	0.0720648	0.586811	0.700705	-0.314769	0.0421379	0.0757562	-1.44636	5.91685e-05	0.000201594	1.16276	1.56793e-05	0.000116849	-2.4691	3.0724e-19	1.93354e-18	0.526854	0.00440777	0.00682762
BUD31	4.18549	7.24503	5.37712	6.10291	11.956	14.341	55.175	122.806	132.499	86.8554	86.5538	73.8015	24.5555	33.1555	19.2037	31.4918	33.7958	48.1744		0.946873	0.818018	0.87483	-0.32876	0.0462052	0.108418	0.560878	0.19742	0.279147	2.93168	6.95196e-20	2.81731e-18	1.80815	1.25752e-05	9.56553e-05	4.20731	2.12617e-19	1.34516e-18	2.19414	6.9312e-07	1.64461e-06
BUD32	167.42	172.846	190.35	238.013	265.791	266.743	80.5555	90.5803	143.099	178	129.309	132.182	232.333	219.195	222.095	242.819	222.489	249.072		0.538217	0.415637	0.539569	0.483991	0.203773	0.330923	0.0847496	0.674358	0.74212	-0.81005	0.0398244	0.0663291	-0.109193	0.611012	0.708321	-0.755824	0.000153248	0.000284963	0.344274	0.0400209	0.0542629
BUD4	258.454	230.806	310.798	274.631	217.047	243.797	638.926	515.611	574.516	605.843	604.834	608.036	364.555	282.743	290.561	354.698	444.978	486.869		-0.121427	0.000833769	0.00330661	0.0729357	0.294952	0.432053	0.456059	0.0997163	0.158609	1.30617	2.43614e-12	3.29085e-11	0.806752	0.00113339	0.00430382	1.11181	5.40277e-06	1.18176e-05	0.229266	0.64363	0.684951
BUD5	57.5505	42.4352	24.7348	180.036	242.799	118.552	86.073	97.5481	113.419	72.9156	54.2265	89.2227	192.666	125.254	105.203	142.542	221.081	152.723		2.11796	0.000219935	0.00106893	-0.457192	0.00252926	0.0104774	0.287259	0.665811	0.734989	-1.32319	0.00147846	0.00360529	-0.0683227	0.827215	0.883041	1.25196	0.000335806	0.000601689	1.76238	3.35109e-06	7.42715e-06
BUD6	261.593	214.246	293.591	598.085	392.709	410.153	60.6925	59.2256	90.0994	143.687	95.9392	104.644	283.333	300.241	328.968	297.515	302.754	318.771		0.86454	0.65375	0.751039	0.71303	0.029607	0.0760184	0.010236	0.345254	0.441034	-2.02479	5.50923e-10	4.81629e-09	-0.608203	0.0116681	0.0299979	-1.87328	7.15506e-16	3.5544e-15	0.246101	0.00266324	0.00421562
BUD7	572.366	601.337	610.841	928.659	741.272	812.658	231.735	236.902	264.998	412.831	357.686	377.82	717.776	824.282	881.702	639.782	728.017	721.591		0.476289	0.300117	0.420806	0.646411	0.0112047	0.0353098	-0.214165	0.00282393	0.00740487	-1.1123	0.000595215	0.00161173	-0.248764	0.246367	0.348503	-1.28242	3.61882e-15	1.70055e-14	0.441691	7.56458e-05	0.000145033
BUL1	181.023	181.126	189.275	759.812	573.888	561.212	786.795	715.062	704.895	783.843	736.229	850.37	240.833	416.285	537.705	419.339	383.019	414.095		1.7809	4.11609e-05	0.000255605	0.103231	0.369671	0.507221	0.0258831	0.576109	0.659851	0.323025	0.0062733	0.0131863	-0.639451	0.00397423	0.012368	2.00069	7.30419e-21	5.08425e-20	1.11557	0.013066	0.0190174
BUR1	967.895	958.414	935.619	2097.37	1644.41	1444.62	1110.12	1072.16	1217.93	1687.78	1585.08	1482.64	560.054	606.929	639.568	827.075	736.466	786.165		0.857745	0.688779	0.780737	0.483974	0.0717455	0.151758	0.379242	0.0682855	0.114488	-0.125134	0.472998	0.556975	-1.14225	1.05405e-05	8.21399e-05	0.248636	0.550136	0.596189	-0.663749	7.65022e-17	4.17873e-16
BUR2	260.547	242.191	120.448	707.937	714.601	714.183	344.292	472.063	855.414	710.927	684.088	658.706	327.722	499.174	566.928	419.339	371.753	438.695		1.77767	0.000361304	0.0016563	0.296865	0.568813	0.686955	-0.180639	0.0648322	0.109429	-0.0571581	0.219749	0.293121	-0.79699	0.000211364	0.00107643	1.42364	2.89852e-05	5.83623e-05	1.16131	0.303682	0.350611
BUR6	360.999	347.761	395.756	394.655	468.123	532.53	965.562	846.578	899.934	939.325	1023	946.201	943.498	889.672	759.8	872.656	875.874	834.34		0.337169	0.101141	0.176914	0.100894	0.368101	0.506086	-0.00563107	0.202327	0.285027	1.05971	4.38064e-09	3.28342e-08	0.888391	0.000105508	0.000610183	1.29598	3.42311e-10	1.0989e-09	1.23119	0.00130744	0.00215752
BXI1	268.918	262.891	390.379	358.037	796.454	548.783	1539.38	1790.7	1603.77	1687.78	2017.85	2222.86	728.165	438.389	403.278	614.92	850.527	597.568		0.885178	0.683487	0.775846	0.26495	0.850134	0.903763	0.394143	0.303061	0.397887	1.79935	3.7643e-11	4.09111e-10	0.276443	0.336582	0.445758	2.41958	1.32681e-27	1.30421e-26	0.767478	0.0557142	0.0741096
BZZ1	802.568	764.868	883.999	1668.13	1432.88	1367.18	226.217	248.225	311.638	509.337	451.54	430.692	798.998	782.838	777.334	754.147	811.098	783.09		0.866063	0.66149	0.756828	0.823964	0.000106734	0.000702912	-0.00664068	0.154312	0.228124	-1.68298	1.80522e-08	1.21074e-07	-0.928051	8.67553e-05	0.00051482	-1.64088	3.62765e-23	2.83313e-22	-0.0553473	1.21231e-09	3.7606e-09
CAB1	61.736	72.4503	63.45	87.475	135.195	128.113	115.867	138.483	183.379	160.843	164.765	132.182	227.611	196.17	220.425	245.305	250.652	253.172		0.82773	0.800388	0.862751	0.0646467	0.459537	0.592341	0.217691	0.737635	0.795574	0.384108	0.00738216	0.0151314	1.09464	3.56228e-05	0.00023375	1.14719	0.000112015	0.000211342	1.70467	3.23057e-10	1.06217e-09
CAB2	241.712	172.846	218.311	329.557	366.957	436.923	344.292	328.354	409.157	389.241	419.213	418.576	470.332	502.858	551.064	503.869	515.385	516.594		0.840726	0.705524	0.794404	0.181732	0.794207	0.864957	0.0109326	0.267892	0.359424	0.114465	0.0604098	0.0953083	0.438331	0.0569273	0.107657	0.773459	0.00324441	0.00515384	1.26812	0.00167739	0.00272376
CAB3	637.241	579.602	593.634	1463.68	1446.68	1185.52	279.185	281.322	535.296	650.879	554.779	533.133	604.443	856.517	889.216	633.152	549.181	645.742		1.1778	0.106364	0.184223	0.666096	0.0117756	0.0365772	-0.362444	0.000518222	0.00168249	-1.23609	0.000128617	0.000405169	-1.16385	3.96561e-07	5.04173e-06	-0.724382	2.19991e-05	4.49223e-05	0.376398	7.88142e-08	2.05157e-07
CAB4	477.146	505.082	473.187	665.217	718.28	585.114	293.531	341.418	453.677	388.168	343.087	391.038	298.444	311.293	292.231	398.62	356.264	385.395		0.435747	0.211305	0.321241	0.0439413	0.281633	0.419879	0.33824	0.239927	0.327585	-0.810728	0.0266669	0.0467967	-0.78779	0.000195683	0.00101353	-0.418922	0.00130152	0.00218403	-0.690283	1.16758e-14	5.44871e-14
CAB5	465.636	484.382	502.223	550.279	690.689	602.323	322.222	294.386	329.658	289.518	221.077	265.465	529.832	419.048	437.511	542.82	598.467	516.594		0.344003	0.104835	0.182237	-0.286077	0.00272281	0.011115	0.258005	0.524959	0.612881	-1.24804	4.48588e-05	0.000156466	-0.152944	0.46264	0.570184	-0.617964	3.01778e-05	6.06101e-05	-0.066946	7.79341e-05	0.000149181
CAC2	165.327	122.13	136.579	322.437	237.281	257.182	216.286	199.451	190.799	325.976	289.903	261.059	225.722	206.301	232.115	226.244	201.366	249.072		0.945971	0.453261	0.576317	0.531883	0.140572	0.251028	0.0269976	0.457907	0.549722	0.102316	0.0865058	0.130867	-0.27168	0.252073	0.354789	0.516404	0.116741	0.146781	0.647293	0.63405	0.675961
CAF130	57.5505	47.6102	43.017	253.271	243.719	222.764	100.418	106.258	152.639	220.891	286.775	258.856	63.2776	101.308	119.397	150.001	146.448	154.773		2.28017	8.79787e-08	1.24715e-06	1.09308	1.65687e-05	0.000139822	0.668032	0.0272787	0.0523116	0.0908257	0.0856436	0.129686	-0.673664	0.00449327	0.0136977	1.27792	3.76226e-05	7.47432e-05	0.938477	2.67792e-05	5.41481e-05
CAF16	69.0606	56.9252	72.0534	45.7718	112.202	98.475	25.3805	31.3547	43.4597	72.9156	50.0552	59.4818	137.889	131.701	136.931	164.918	114.061	175.273		0.372887	0.30751	0.428266	0.864713	0.0115358	0.0360437	0.160163	1	1	-0.491151	0.627225	0.699648	0.824817	0.0160551	0.0386447	-0.982977	0.000102573	0.00019422	1.03754	0.0512551	0.0683879
CAF17	15.6956	23.8051	12.9051	51.8747	82.7723	40.1549	124.695	103.645	87.9794	102.94	78.2113	102.441	35.8888	34.0765	45.087	107.735	92.9384	97.3738		1.73792	0.0153988	0.038643	-0.157567	0.0964265	0.188427	1.37325	1.91952e-07	1.24197e-06	0.698095	0.000815594	0.00213008	0.769821	0.0141056	0.0348591	2.59359	2.83378e-12	1.09136e-11	1.13449	1.15842e-10	3.95868e-10
CAF20	38.7158	33.1201	23.6593	113.921	114.962	114.728	132.42	152.419	203.519	172.638	144.952	137.689	180.389	201.696	185.358	217.128	223.897	229.597		1.84727	0.000642056	0.00268491	-0.101185	0.0924523	0.18238	0.241027	0.64375	0.718442	0.405977	0.00267335	0.00615205	0.964725	0.000132175	0.0007359	2.35444	1.15358e-14	5.22402e-14	2.57097	3.58668e-21	2.50333e-20
CAF40	423.781	464.717	286.063	692.68	626.311	768.679	581.544	720.288	945.513	762.397	863.453	923.07	445.777	487.201	553.568	556.08	478.773	573.993		0.829772	0.730391	0.813576	0.181664	0.877504	0.921855	0.114061	0.773361	0.824654	0.287993	0.0100478	0.0199042	-0.375867	0.0880015	0.152865	0.936101	0.000157305	0.000292022	0.339843	0.0839869	0.108542
CAJ1	1158.33	1247.18	1219.53	1416.89	2327.74	2224.77	1432.34	1484.99	1598.47	2555.26	2900.07	2515.86	956.72	1004.8	996.924	1452.77	1420.83	1363.23		0.719587	0.924696	0.952394	0.819813	5.959e-05	0.000425975	0.518149	0.000981684	0.00294259	0.41721	0.0108133	0.0212708	-0.494601	0.0762757	0.136666	0.316984	0.288432	0.334818	-0.293163	5.29221e-06	1.14477e-05
CAK1	25.1129	43.4702	38.7153	50.8575	114.962	90.8265	46.347	60.0966	95.3993	77.2048	59.4406	68.2939	118.055	125.254	155.3	125.139	128.142	110.699		1.25815	0.189875	0.293437	0.0219638	0.460472	0.593227	-0.131117	0.15911	0.233769	-0.324581	1	1	0.50408	0.114283	0.187798	0.911604	0.030947	0.042598	1.89335	4.7409e-05	9.32553e-05
CAM1	775.362	994.639	704.403	739.469	969.356	1159.71	1112.33	1240.25	1252.91	1248.14	1099.13	1135.66	2403.61	2246.28	2215.11	1859.68	1816.52	1752.73		0.213233	0.0698002	0.13151	-0.0498928	0.0354329	0.0876721	-0.338592	4.65472e-06	2.33961e-05	0.279989	0.0214475	0.0386987	0.920353	0.000892954	0.00354749	0.543115	0.0237945	0.0333206	1.47218	0.00607916	0.00923383
CAN1	257.408	262.891	235.518	1175.83	336.607	492.375	412.709	357.967	327.538	226.253	154.337	256.653	500.555	615.218	574.442	200.553	214.04	237.797		1.40736	0.0781	0.143903	-0.785243	2.93958e-06	3.01417e-05	-1.3734	1.03776e-22	3.64359e-21	-1.65355	0.00060259	0.00162894	-1.61966	1.47872e-05	0.000110892	0.53905	0.0605323	0.0797058	1.1611	5.81963e-10	1.85963e-09
CAP1	607.943	505.082	702.252	866.613	758.746	796.405	137.937	128.032	129.319	198.373	138.695	174.039	754.61	647.453	679.645	558.566	615.365	591.418		0.415868	0.212356	0.322382	0.370721	0.556861	0.675774	-0.237815	0.00220178	0.00595665	-2.24436	2.72236e-16	6.78037e-15	-0.456105	0.0332889	0.0702633	-2.19921	2.01017e-26	1.85231e-25	0.197578	5.98645e-07	1.43111e-06
CAP2	810.939	830.073	928.091	651.994	605.158	577.465	66.21	83.6126	108.119	130.819	84.4682	84.8167	902.887	771.786	772.324	592.544	629.446	672.392		-0.485787	3.69105e-06	3.16196e-05	0.218417	1	1	-0.369285	5.13492e-05	0.00020501	-2.61194	1.02424e-19	4.08867e-18	0.0462485	0.878766	0.918369	-3.31615	1.92029e-61	8.3929e-60	-0.0702528	4.75629e-18	2.82069e-17
CAR1	181.023	171.811	121.523	8566.45	849.796	230.412	1368.34	1599.96	1505.19	547.939	564.164	527.626	702.665	561.801	912.595	797.241	846.302	877.389		4.34599	4.97072e-05	0.000297806	-1.44794	1.49297e-30	1.92392e-28	0.211575	0.701831	0.765474	-2.55657	0.00694837	0.0143778	-1.93607	0.0171548	0.0408925	3.23736	4.33291e-57	1.67821e-55	2.19834	2.77176e-23	2.16721e-22
CAR2	482.378	361.216	429.094	13858.7	1303.2	683.589	1421.31	1321.25	1359.97	431.06	400.442	374.515	1909.66	1650.41	2029.75	1311.06	1298.32	1452.41		3.63812	0.000273773	0.00130075	-1.76626	2.0574e-39	3.77296e-37	-0.460689	5.1347e-08	3.65398e-07	-3.71575	2.49897e-05	9.14314e-05	-1.96389	0.00922585	0.0247734	1.68863	8.19193e-18	4.71333e-17	2.13492	3.6226e-10	1.18535e-09
CAT2	1057.88	950.134	838.831	1818.67	331.089	222.764	171.042	155.903	124.019	351.711	222.12	283.089	295.61	371.157	300.58	210.498	190.101	192.698		-0.262946	0.0854255	0.15354	0.926147	0.00449491	0.0170364	-0.70528	9.52831e-07	5.40995e-06	-1.46919	0.0384192	0.0642829	-1.99959	0.000405287	0.00183852	-2.65828	1.49626e-38	2.51879e-37	-1.55726	1.55116e-88	1.27676e-86
CAT8	838.145	914.944	928.091	1815.61	1717.07	1588.03	3103.04	3041.41	2559.88	3206.14	3265.06	3170.16	965.22	939.405	935.973	1442.82	1401.12	1273.03		0.933476	0.49711	0.618046	0.147504	0.542526	0.662748	0.535389	0.000987877	0.00295559	0.912893	3.36079e-06	1.4597e-05	-0.314759	0.209321	0.306538	1.69887	7.60814e-18	4.38273e-17	0.0833271	0.246128	0.289626
CAX4	74.2925	48.6452	67.7517	256.322	204.172	113.772	6.621	20.0322	29.6798	30.0241	35.4558	38.553	37.7777	40.5234	60.951	90.3319	76.0405	101.474		1.59049	0.0161156	0.040251	0.884988	0.0497305	0.114548	0.943706	0.00143815	0.00409735	-2.46468	1.01601e-09	8.46437e-09	-1.10031	0.000595768	0.00253271	-1.75917	4.7714e-07	1.14687e-06	-0.453526	0.256636	0.300879
CBC1	436.337	388.127	398.983	969.345	651.142	657.775	353.12	418.063	420.817	528.638	407.742	496.783	477.888	461.414	471.744	639.782	702.67	664.192		0.896983	0.560692	0.674217	0.265818	0.853164	0.905786	0.50802	0.0065016	0.0151957	-0.668731	0.156237	0.218585	-0.183149	0.414897	0.524745	-0.0375668	0.281165	0.327259	0.205813	0.723955	0.757764
CBC2	192.533	179.056	206.482	276.665	443.292	310.722	165.525	205.548	261.818	274.506	230.463	273.176	330.555	232.088	246.309	365.471	361.896	368.995		0.834279	0.753719	0.829091	0.298081	0.653825	0.756476	0.438599	0.124729	0.191136	-0.405486	0.757306	0.808899	0.0891304	0.722927	0.802188	0.130713	0.848076	0.872056	0.48481	0.315099	0.362391
CBF2	54.4114	53.8202	69.9026	98.6636	153.589	152.971	28.691	27.8709	30.7398	62.1927	37.5414	48.4667	104.833	112.36	126.912	106.078	107.02	105.574		1.18575	0.178616	0.279566	0.763473	0.0591109	0.130514	-0.110779	0.176088	0.254101	-1.45116	0.00016278	0.00050188	-0.346647	0.205867	0.302697	-1.02888	0.000129344	0.000242406	0.949884	0.761278	0.790234
CBF5	525.279	474.032	561.372	413.98	840.599	873.846	313.394	343.16	461.097	434.277	258.619	316.135	755.554	886.909	762.305	600.831	530.875	898.914		0.447609	0.321219	0.443083	-0.1475	0.0392356	0.0946258	-0.243977	0.0191009	0.0383384	-1.07682	0.00952774	0.0189697	-0.0678662	0.796807	0.861165	-0.481708	0.000448855	0.000790223	0.62372	0.0393743	0.0534469
CBK1	149.631	125.235	138.73	575.707	484.678	388.164	656.582	670.643	711.255	1040.12	805.055	881.212	419.332	439.31	509.316	796.412	709.711	840.49		1.80831	3.72753e-05	0.000233608	0.419496	0.203107	0.330261	0.778555	1.26713e-06	6.99484e-06	0.912382	2.64377e-07	1.39851e-06	0.695971	0.00368396	0.0116545	2.3012	1.01281e-28	1.04892e-27	1.72573	2.6941e-27	2.58786e-26
CBP3	159.049	171.811	131.202	840.167	601.479	437.879	140.144	155.032	240.618	228.397	165.808	223.608	252.166	361.947	356.521	364.642	419.631	400.77		2.02421	7.37383e-06	5.67392e-05	0.20549	0.98949	0.997228	0.287939	0.44014	0.533668	-1.60513	3.37443e-06	1.4643e-05	-0.665428	0.00875069	0.0236973	0.213596	0.879052	0.899636	1.07085	0.00026178	0.00046965
CBP4	596.433	616.862	617.294	1045.63	1033.73	782.064	496.575	665.417	927.494	778.481	780.027	671.924	335.277	445.757	438.346	677.075	670.283	648.817		0.644428	0.696679	0.787758	0.094176	0.496924	0.624962	0.71109	0.00010693	0.000403631	-0.359412	0.890668	0.917333	-0.519498	0.0187514	0.0440174	0.19084	0.960873	0.968599	-0.58616	1.14997e-06	2.66633e-06
CBP6	59.6433	58.9952	37.6399	157.658	281.426	163.488	253.805	310.934	429.297	295.952	204.392	256.653	249.333	268.007	279.707	400.278	385.835	437.67		1.94702	0.000344486	0.00159331	-0.393011	0.000878246	0.00438479	0.618612	0.00233825	0.00629022	0.329154	0.0168046	0.0313906	1.02214	8.44084e-05	0.000501516	2.66918	3.62721e-22	2.68741e-21	2.35055	1.07736e-30	1.23935e-29
CBR1	936.504	795.918	761.401	1114.8	973.035	904.44	92.694	104.516	174.899	225.181	201.264	247.841	532.666	453.125	504.307	530.389	649.16	573.993		0.262883	0.0772152	0.142633	0.857635	0.0016967	0.00754954	0.234866	0.605392	0.685986	-2.14981	2.25861e-14	4.2026e-13	-0.770969	0.000558593	0.00239533	-2.74456	2.92839e-42	6.20038e-41	-0.742952	5.92407e-19	3.68249e-18
CBS2	61.736	54.8552	48.3941	205.464	140.713	67.8808	25.3805	27.8709	55.1196	35.3855	40.6699	38.553	84.0554	72.7579	80.1547	82.8733	126.734	100.449		1.3275	0.135192	0.223937	0.0807346	0.744335	0.829203	0.387838	0.340636	0.43642	-1.85312	7.68876e-05	0.000255331	-0.417304	0.253443	0.356296	-0.606359	0.0145665	0.0211312	0.522354	0.576571	0.621483
CCA1	68.0142	45.5402	26.8856	159.693	201.413	317.415	154.49	133.258	153.699	201.59	191.878	183.953	98.222	168.54	186.193	189.78	174.611	184.498		2.27244	4.96e-05	0.000297538	0.387387	0.439892	0.573846	0.277146	0.590371	0.673441	-0.232766	0.772971	0.822873	-0.305877	0.269746	0.374368	1.65228	9.88617e-07	2.31552e-06	1.68941	1.41845e-06	3.26189e-06
CCC1	284.613	259.786	183.898	470.941	273.149	334.624	907.077	816.965	635.996	1213.83	1503.74	1347.15	536.443	521.278	584.461	470.72	440.753	473.544		0.566713	0.555854	0.669738	0.784349	0.00836685	0.0276843	-0.24571	0.00216753	0.00587065	1.91385	6.42282e-15	1.2905e-13	0.360593	0.174366	0.264592	1.69621	1.36793e-11	5.00525e-11	1.17302	0.315037	0.362391
CCC2	482.378	526.817	569.975	1419.94	1744.66	1580.38	1064.88	986.803	949.753	1004.73	918.722	1014.5	839.609	702.712	627.879	661.329	723.793	746.191		1.58724	0.00197871	0.00687426	-0.0308411	0.0708134	0.150195	-0.026086	0.189999	0.270336	-0.691591	0.14569	0.206733	-1.15466	1.39049e-06	1.47937e-05	0.926485	1.92045e-05	3.95035e-05	0.458661	0.0215597	0.0304245
CCE1	31.3912	20.7001	19.3576	84.4235	57.9406	68.8369	8.828	16.5483	21.1999	40.747	33.3702	39.6545	56.6665	62.627	67.6305	68.7848	68.9997	70.7241		1.56363	0.0221015	0.052062	1.28848	0.000720355	0.00369318	0.157655	1	1	-0.892476	0.0612504	0.0964133	-0.01851	0.925133	0.951628	-0.61732	0.0455332	0.0612423	1.38747	0.00331793	0.00520361
CCH1	142.307	111.78	134.428	492.301	421.219	431.187	898.249	958.061	897.814	628.361	541.222	632.27	710.221	674.161	505.977	861.053	912.486	799.49		1.79125	2.94005e-05	0.000192092	-0.612112	8.33323e-09	1.44606e-07	0.444808	0.0692597	0.115918	0.422189	0.000800672	0.00209683	0.936176	3.96394e-05	0.00025798	2.82555	5.93015e-41	1.14377e-39	2.28262	1.01628e-32	1.32924e-31
CCL1	269.964	342.586	251.649	719.126	568.37	505.76	162.214	168.096	243.798	292.735	203.349	197.171	336.222	357.342	424.152	512.986	533.692	514.544		1.05314	0.230926	0.344962	0.272062	0.806353	0.873	0.482121	0.0207006	0.0411395	-1.37112	2.24777e-05	8.34351e-05	-0.199907	0.355098	0.466401	-0.590041	0.000465437	0.000818207	0.371117	0.561211	0.607395
CCN1	240.666	227.701	214.009	214.619	267.631	385.295	27.5875	33.0967	61.4796	144.759	82.3826	139.892	256.888	372.999	430.832	235.36	271.774	294.171		0.346371	0.151501	0.245315	1.5871	8.14702e-07	9.20497e-06	-0.404618	0.00352085	0.00895687	-1.24102	0.00194754	0.00461504	-0.114585	0.628707	0.723869	-2.48175	3.22557e-22	2.39729e-21	0.636404	0.000873221	0.00147462
CCP1	6474.96	5276.45	7251.59	9878.57	8977.12	8115.11	3749.69	4107.47	3623.05	3685.45	3039.81	3436.73	4061.1	5582.09	4533.75	5251.68	6074.79	6164.27		0.505171	0.414923	0.538936	-0.175966	0.00612644	0.0217593	0.303045	0.270999	0.362573	-1.40821	0.00011342	0.000361101	-0.624807	0.0236224	0.0531783	-0.727077	7.14812e-07	1.6959e-06	-0.42268	3.23701e-10	1.06282e-09
CCR4	469.821	426.422	366.72	811.686	631.829	653.951	520.852	545.224	492.897	662.674	562.079	632.27	459.943	512.068	551.899	646.412	716.752	652.917		0.731835	0.979367	0.989337	0.252396	0.974855	0.985813	0.403775	0.0561425	0.0971657	-0.175656	0.530561	0.610624	-0.0570941	0.757985	0.830283	0.303783	0.39463	0.442774	0.270965	0.555484	0.601606
CCS1	320.19	305.326	334.457	327.523	629.989	554.519	679.756	850.062	900.994	1007.95	938.536	906.547	413.666	333.397	300.58	643.097	671.691	600.643		0.655422	0.73489	0.81725	0.231059	0.975551	0.986308	0.870522	1.1055e-05	5.12998e-05	0.916009	2.07546e-06	9.39855e-06	0.34118	0.191427	0.285141	1.34037	2.14968e-11	7.73494e-11	0.126081	0.118996	0.149575
CCT2	103.591	97.2904	103.241	430.255	471.802	362.35	206.354	263.902	384.777	561.879	394.185	424.083	459.943	517.594	571.937	692.821	744.915	720.566		2.05574	3.24949e-07	3.96854e-06	0.690768	0.00873027	0.0286878	0.478117	0.0107746	0.0233858	0.126361	0.051952	0.0836761	0.771436	0.00049862	0.00218724	1.49133	5.27596e-08	1.40339e-07	2.34906	2.91048e-38	5.32362e-37
CCT3	125.565	109.71	63.45	1098.52	1035.57	756.25	172.146	172.451	360.397	587.614	436.94	460.433	307.888	468.782	553.568	607.461	604.099	595.518		3.27435	1.04997e-16	1.56281e-14	1.07477	3.37489e-05	0.000255191	0.441974	0.0966262	0.154702	-0.960791	0.00681093	0.0141362	-0.677584	0.0030023	0.00983674	1.23879	0.000507187	0.000887345	2.15479	3.56361e-21	2.49087e-20
CCT4	407.039	332.236	390.379	567.57	694.368	722.787	333.257	337.934	417.637	638.012	498.467	535.336	668.665	620.744	710.538	816.302	785.752	821.015		0.813058	0.787943	0.854308	0.618638	0.00876581	0.0287649	0.276873	0.316448	0.41085	-0.247525	0.758466	0.809957	0.287895	0.21491	0.312614	-0.0531051	0.250804	0.295166	0.824081	0.021101	0.0298213
CCT5	260.547	244.261	190.35	1389.43	945.444	945.551	380.707	406.741	639.176	1031.54	1031.35	1023.31	308.833	466.019	634.558	640.61	547.773	640.617		2.23847	9.42764e-08	1.32209e-06	1.11322	1.61074e-09	3.16051e-08	0.375965	0.246424	0.334472	-0.0880527	0.375148	0.46058	-0.842827	0.000439182	0.0019644	1.03719	4.82964e-05	9.44903e-05	1.01968	5.325e-05	0.000104101
CCT6	177.883	181.126	183.898	670.302	672.295	583.202	321.118	396.289	476.997	639.084	503.681	532.032	551.554	527.725	540.209	664.644	749.14	802.565		1.82668	6.90462e-06	5.39127e-05	0.487695	0.0742724	0.155116	0.452646	0.0221679	0.0437766	-0.201472	0.598801	0.673598	0.202727	0.380838	0.4905	1.13751	1.32338e-06	3.06344e-06	1.57676	3.36114e-16	1.75559e-15
CCT7	296.124	260.821	317.25	1077.16	844.278	671.16	225.114	230.806	360.397	604.771	433.812	474.753	637.499	613.376	610.345	786.467	791.384	808.715		1.56837	0.00232873	0.00786648	0.89053	0.000102819	0.00068089	0.358688	0.0978237	0.156171	-0.776668	0.0600513	0.0948053	-0.119463	0.585315	0.683463	-0.0988252	0.193838	0.233311	1.09022	3.65054e-06	8.04565e-06
CCT8	227.063	124.2	187.124	679.457	461.686	423.538	288.013	300.483	339.198	668.036	493.253	567.28	672.443	518.515	569.432	1078.18	1081.46	1075.21		1.53915	0.00682613	0.0196571	0.897857	1.87609e-05	0.000154761	0.877807	4.01301e-08	2.89896e-07	0.14371	0.0709682	0.109757	1.04783	2.60171e-05	0.000178057	0.785004	0.00831539	0.0124222	1.70918	9.16196e-22	6.59717e-21
CCZ1	70.107	74.5203	76.3551	153.59	224.405	164.444	57.382	51.3869	86.9194	136.181	113.667	122.268	161.5	177.75	205.396	342.267	304.162	325.946		1.29553	0.060272	0.116935	0.927195	0.00107671	0.00520664	0.836192	5.97325e-05	0.000235526	-0.543708	0.386585	0.472076	0.842053	0.000611375	0.00258455	-0.175374	0.212065	0.253427	1.30139	9.21517e-15	4.31729e-14
CDA2	49.1795	43.4702	48.3941	90.5264	101.166	86.0461	34.2085	22.6451	24.3798	72.9156	63.6119	66.0909	35.8888	50.6542	42.5822	113.536	111.244	104.549		0.977585	0.464979	0.587645	1.31862	9.4742e-05	0.000632675	1.35076	2.2219e-07	1.41461e-06	-0.454963	0.624925	0.697245	0.245803	0.371474	0.48234	-0.795998	0.00417248	0.00652584	-0.127373	0.0310005	0.0427982
CDC1	341.118	369.496	263.479	500.438	435.934	402.505	101.522	89.7094	160.059	174.783	122.01	133.283	273.888	305.767	375.725	317.405	350.631	353.621		0.458892	0.261279	0.3778	0.291928	0.732244	0.819023	0.0967623	0.723099	0.783836	-1.63836	9.39823e-08	5.48746e-07	-0.390114	0.0720375	0.130498	-1.4714	4.59407e-12	1.74392e-11	-0.0279838	1.52594e-05	3.16732e-05
CDC10	381.926	309.466	350.588	590.965	537.1	439.791	136.834	144.58	203.519	337.771	240.891	251.145	790.498	573.774	562.753	480.665	535.1	522.744		0.589465	0.535951	0.650876	0.774991	0.0035172	0.0137798	-0.324843	0.00252873	0.00673811	-0.917946	0.0110282	0.02164	-0.0272614	0.869363	0.910933	-1.10347	9.01775e-10	2.79873e-09	0.887047	0.183179	0.220945
CDC11	924.994	704.838	928.091	786.258	686.091	724.7	121.385	126.29	157.939	323.831	222.12	285.292	1264.61	999.269	1083.76	609.119	620.997	767.715		-0.219406	0.000438483	0.00195004	1.03516	2.26664e-05	0.000181636	-0.744708	6.8099e-11	7.03837e-10	-1.40222	2.13313e-06	9.62325e-06	-0.137132	0.503675	0.607554	-2.65679	2.22689e-43	4.95743e-42	0.38817	1.83216e-12	7.26471e-12
CDC12	597.479	423.317	559.221	465.855	627.23	656.819	185.388	205.548	230.018	295.952	210.649	202.679	1174.89	1012.16	985.235	660.5	719.568	812.815		0.147336	0.0269067	0.0608243	0.191868	0.818069	0.881481	-0.532693	1.45657e-07	9.64649e-07	-1.30285	6.20038e-05	0.000210584	0.325553	0.174419	0.264592	-1.34738	1.82453e-13	7.66498e-13	1.00558	0.0745869	0.097289
CDC123	219.738	183.196	116.146	363.123	584.005	544.003	651.065	736.836	957.173	1066.93	1021.96	1042.03	434.444	611.534	676.305	682.876	605.508	639.592		1.52238	0.00660264	0.0191175	0.416954	0.130113	0.237602	0.162764	0.950056	0.968013	1.07018	2.25623e-08	1.48205e-07	0.37068	0.128029	0.206063	2.17561	1.71406e-19	1.09168e-18	1.73029	1.70259e-09	5.21036e-09
CDC13	71.1534	81.7653	83.8831	214.619	251.076	167.312	97.108	89.7094	109.179	119.024	74.04	98.0348	199.277	167.619	179.513	194.752	257.693	221.397		1.41854	0.0190241	0.0460191	-0.0240712	0.240012	0.37421	0.302427	0.464836	0.556691	-1.12071	0.0026622	0.00612933	0.0901897	0.749139	0.823144	0.3219	0.533428	0.580592	1.2063	0.000180577	0.000330677
CDC14	54.4114	47.6102	39.7907	49.8404	72.6557	61.1884	48.554	44.4192	38.1597	55.759	40.6699	53.9742	73.6665	52.4962	45.922	61.3262	68.9997	113.774		0.373247	0.261575	0.378093	0.197804	0.872511	0.91896	0.504351	0.255378	0.34507	-0.288395	0.927461	0.946462	0.41024	0.228436	0.329126	-0.112953	0.429162	0.477025	0.279136	0.97596	0.980066
CDC15	176.837	252.541	130.126	1057.84	402.825	266.743	29.7945	35.7096	122.959	164.06	129.309	143.197	124.666	214.59	263.843	175.691	156.305	159.898		1.62639	0.0361391	0.0775014	1.21192	0.00258699	0.010698	-0.294044	0.0634798	0.107602	-1.98433	4.23376e-05	0.000148648	-1.81219	6.73774e-06	5.5976e-05	-1.56987	1.49112e-05	3.11156e-05	0.108245	1.69419e-05	3.49829e-05
CDC16	101.498	124.2	118.297	383.466	396.387	310.722	196.423	197.709	228.958	245.554	199.178	243.435	180.389	128.017	162.814	325.692	370.345	310.571		1.66463	0.000444683	0.00197041	0.143317	0.624228	0.732626	1.09503	6.87223e-07	3.99694e-06	-0.664259	0.151232	0.212765	-0.115587	0.592236	0.690532	0.857052	0.00197595	0.00322158	0.454011	6.06972e-06	1.30644e-05
CDC20	148.585	152.146	161.314	60.0119	43.2255	69.793	20.9665	9.58061	14.8399	19.3012	13.5566	25.3348	230.444	139.99	143.611	134.255	139.408	195.773		-1.41701	3.1833e-12	1.68467e-10	0.358558	0.759373	0.838899	-0.130968	0.234221	0.321196	-1.57212	0.000526226	0.00144278	1.4399	4.60028e-06	4.13074e-05	-3.34768	2.28812e-26	2.10031e-25	0.153862	0.000124133	0.00023158
CDC21	41.8549	30.0151	56.9975	72.2177	95.648	85.0901	75.038	108	136.739	178	144.952	128.877	205.888	116.965	136.096	212.156	205.591	296.221		0.972996	0.541139	0.655505	0.498711	0.184516	0.3077	0.637523	0.0508018	0.0893147	0.836891	7.89052e-06	3.18418e-05	1.49697	7.60477e-08	1.21093e-06	1.31118	0.000406406	0.000718411	1.83245	2.72425e-11	9.80074e-11
CDC23	34.5303	26.9101	23.6593	150.538	91.0496	59.2762	15.449	21.7741	44.5197	58.9759	56.3121	59.4818	41.5555	69.9949	92.6789	95.3043	85.8976	91.2239		1.82189	0.00726681	0.0207256	1.09629	0.00226085	0.00953113	0.415673	0.32923	0.42454	-0.783656	0.185987	0.253777	-0.143249	0.67521	0.762164	-0.0580632	0.528577	0.576345	1.26296	0.000159422	0.000293401
CDC24	378.787	359.146	367.795	798.463	533.422	583.202	337.671	330.967	326.478	279.867	256.533	276.48	347.555	386.814	366.541	335.637	395.692	354.646		0.792412	0.844953	0.893145	-0.29182	0.00222716	0.00943921	-0.0197058	0.240468	0.328161	-1.23629	0.000154529	0.000479533	-0.818419	0.000500702	0.00219436	-0.152062	0.113894	0.143429	-0.00630133	7.94942e-08	2.06702e-07
CDC25	1328.89	1378.63	1555.06	1168.71	1206.64	1161.62	1442.27	1453.64	1357.85	1193.46	1196.11	1265.64	1056.83	623.507	656.267	1251.39	1548.97	1259.71		-0.269216	0.000275439	0.00130669	-0.218786	0.00262031	0.010789	0.79709	0.0008356	0.00255605	0.0474418	0.131648	0.189449	0.198992	0.448873	0.557675	-0.00298766	0.359755	0.407773	-0.867314	2.07772e-09	6.27788e-09
CDC27	985.683	938.749	1117.37	1208.38	954.641	1023.95	343.188	309.192	472.757	736.662	710.159	745.726	383.444	571.932	605.335	444.201	390.059	470.469		0.0672588	0.0148383	0.0375331	0.962506	6.49734e-07	7.4825e-06	-0.258453	0.0147945	0.0307013	-0.539576	0.360428	0.445826	-1.28843	2.06538e-08	3.93081e-07	-1.43482	3.06701e-18	1.8264e-17	-0.962721	1.91876e-41	3.98268e-40
CDC28	189.393	161.461	215.085	239.03	290.623	313.59	61.796	74.903	69.9595	110.446	122.01	104.644	508.11	445.757	455.045	321.548	391.468	351.571		0.575303	0.516691	0.634441	0.705925	0.0286167	0.0741547	-0.404288	0.000184957	0.000664535	-1.32278	6.51889e-05	0.000219222	0.336272	0.168635	0.2577	-1.4534	2.18577e-10	7.15179e-10	1.31586	0.423632	0.472639
CDC3	1179.26	1006.02	1319.55	891.024	1104.55	1211.34	506.506	501.676	554.376	573.674	440.069	458.23	2301.61	2024.33	1986.33	1015.2	1136.38	1191.04		-0.12816	0.0024587	0.00825866	-0.0861582	0.0281748	0.0732085	-0.917181	3.67466e-19	9.09146e-18	-1.12343	0.000555215	0.00151198	0.0597921	0.844496	0.894633	-1.16544	5.01794e-14	2.18315e-13	0.848813	3.83241e-09	1.12383e-08
CDC31	128.704	98.3254	121.523	242.082	219.806	139.586	24.277	30.4838	33.9198	62.1927	64.6547	48.4667	70.8332	47.8912	60.116	85.3595	73.2242	96.3488		0.787128	0.897207	0.931835	0.983253	0.00381126	0.014762	0.511442	0.143121	0.213988	-1.77856	8.03998e-07	3.91121e-06	-1.23839	2.21758e-05	0.000157875	-1.97469	1.43608e-13	6.07051e-13	-0.962702	3.93914e-09	1.15442e-08
CDC34	1058.93	1032.93	839.907	1510.47	1715.23	1635.83	1623.25	1799.41	2062.75	1992.31	2047.05	1886.9	931.22	1129.13	1140.53	1115.47	1029.36	1050.61		0.729638	0.964165	0.979146	0.111523	0.406509	0.545982	-0.00245141	0.178374	0.256547	0.285711	0.0194063	0.0354608	-0.605391	0.0147347	0.0360222	0.903827	9.82385e-07	2.30319e-06	0.126698	4.44094e-07	1.07456e-06
CDC36	176.837	132.481	140.881	307.18	294.302	229.456	91.5905	149.806	245.918	401.036	319.102	310.627	217.222	242.219	271.357	315.747	299.937	332.096		0.88418	0.609437	0.713206	1.08079	0.000129812	0.000826358	0.37508	0.177801	0.256031	0.310904	0.00705421	0.0145402	0.189813	0.431562	0.540669	0.114294	0.795806	0.824425	0.698913	0.0643282	0.0847882
CDC37	1107.06	1201.64	1155.01	1783.07	2090.46	1965.68	917.008	1026	1210.51	1108.75	1067.85	1185.23	1598.94	1220.31	1393.52	1205.81	1326.48	1114.16		0.753454	0.979244	0.989337	0.0922817	0.329116	0.469125	-0.208276	0.00529849	0.0127586	-0.796528	0.0696899	0.108025	-0.679278	0.0087173	0.0236203	-0.135356	0.0520232	0.069306	0.282452	3.83272e-08	1.02737e-07
CDC39	997.193	934.609	1006.6	1613.2	1240.67	1034.47	950.113	975.481	805.594	951.12	777.942	844.862	1375.11	1048.08	883.372	1340.06	1478.56	1396.03		0.404121	0.239556	0.35446	-0.0855594	0.0382532	0.0931519	0.350084	0.241885	0.329247	-0.595182	0.289678	0.37118	0.116264	0.697646	0.78103	-0.105502	0.167113	0.204083	0.170301	0.0440853	0.0594528
CDC4	497.027	515.432	509.751	959.173	1270.1	1263.92	1341.86	1356.09	1516.85	1560.18	1500.61	1403.33	713.054	827.966	817.411	1221.55	1170.18	1177.71		1.19838	0.0886296	0.158522	0.0829139	0.274222	0.411807	0.597871	0.000126278	0.00046961	0.353832	0.00930345	0.0185914	0.0311527	0.930996	0.955117	1.4693	1.14039e-16	6.04317e-16	0.63166	0.000292118	0.000521726
CDC40	95.2199	130.411	88.1848	260.391	355.001	270.567	135.73	134.129	211.999	203.735	212.735	176.242	140.722	194.328	214.581	241.99	250.652	232.672		1.49732	0.00752959	0.0213704	0.298724	0.656662	0.758838	0.400143	0.192722	0.273625	-0.579909	0.308446	0.390815	-0.288635	0.209919	0.307175	0.618691	0.083481	0.107487	0.808547	0.0178576	0.0254864
CDC42	774.316	842.493	468.885	1270.42	1209.4	1178.83	363.051	586.159	882.974	787.06	743.529	772.162	812.221	999.269	987.74	820.445	774.486	788.215		0.810783	0.803577	0.864177	0.329793	0.460995	0.59358	-0.232162	0.00133583	0.0038387	-0.667953	0.146768	0.207954	-0.618443	0.00497254	0.0148927	-0.186963	0.147268	0.181476	0.424502	0.00157385	0.00256787
CDC43	75.3388	93.1504	68.8272	207.499	158.187	183.565	273.668	254.322	219.418	286.301	377.5	320.541	159.611	232.088	266.347	179.835	171.795	204.997		1.21065	0.106176	0.183963	0.397263	0.477485	0.609381	-0.241477	0.0545689	0.0948894	0.841694	6.6032e-06	2.7081e-05	0.019247	1	1	1.65508	2.5716e-09	7.68094e-09	1.47138	0.017085	0.0244575
CDC45	36.623	24.8401	31.1873	45.7718	56.1012	46.8473	9.9315	13.0645	12.7199	34.3132	14.5994	22.0303	103.889	84.7307	85.1644	66.2986	66.1834	86.0989		0.682732	0.881945	0.921005	0.990094	0.0469091	0.109592	-0.324869	0.0349546	0.0647183	-1.06787	0.0304189	0.0523437	0.555565	0.069066	0.126071	-1.37523	4.88614e-05	9.55115e-05	1.56317	0.0721232	0.0942041
CDC48	6608.89	6498.79	6499.87	7189.22	6309.09	6586.35	7492.76	8075.59	7103.01	10996.3	10926.6	10419.2	6534.6	5828	6368.96	6400.3	6160.69	6115.07		0.0346854	0.0128867	0.0336326	0.512546	0.0879536	0.176203	-0.00428014	0.11992	0.184716	0.687323	0.000361335	0.00103282	-0.104904	0.669484	0.757132	0.209462	0.692687	0.731374	-0.0659385	8.34217e-15	3.92756e-14
CDC5	160.095	157.321	152.71	221.739	250.156	177.829	124.695	128.032	149.459	76.1325	79.2541	92.5273	200.222	164.856	143.611	179.835	216.856	207.047		0.46678	0.292707	0.413576	-0.698025	7.6301e-06	7.03681e-05	0.247141	0.695129	0.760074	-1.38999	3.93012e-05	0.0001387	-0.105903	0.648408	0.739247	-0.225184	0.0840992	0.108196	0.113736	0.0169688	0.0243125
CDC50	318.097	316.711	276.384	666.234	564.691	521.057	107.039	165.483	326.478	295.952	276.347	298.511	348.499	390.498	412.463	280.94	267.55	252.147		0.94316	0.41071	0.534484	0.539799	0.151091	0.263401	-0.524244	1.22903e-05	5.59564e-05	-1.00856	0.00243877	0.00566952	-1.12977	5.21322e-07	6.35295e-06	-0.605199	0.00433483	0.00675536	0.337636	2.74279e-10	9.0742e-10
CDC53	567.134	580.637	460.282	859.493	1055.81	810.746	518.645	511.256	545.896	665.891	526.623	556.265	630.888	536.935	500.132	659.671	761.813	667.267		0.761494	0.951967	0.971133	0.150266	0.538404	0.660398	0.324561	0.260296	0.35061	-0.640462	0.157248	0.219936	-0.384169	0.0791579	0.140728	-0.0292331	0.305442	0.352758	0.0527646	0.00810693	0.012121
CDC55	1035.91	999.814	1020.58	1295.85	1154.21	1146.33	2551.29	2323.73	1786.09	1425.07	1540.24	1414.35	750.832	571.011	553.568	723.484	746.323	687.766		0.234763	0.0613644	0.118571	-0.604945	1.12388e-05	9.94182e-05	0.202203	0.795272	0.84349	0.284269	0.0183172	0.0338196	-0.73714	0.000819132	0.00329654	1.12398	4.35489e-07	1.051e-06	-0.70458	1.5034e-23	1.19223e-22
CDC6	66.9679	74.5203	59.1484	87.475	87.3708	90.8265	121.385	151.548	220.478	242.337	214.82	240.13	72.7221	97.6245	125.242	126.796	139.408	170.148		0.405063	0.254559	0.370784	0.498964	0.128388	0.235172	0.561902	0.078444	0.129162	1.39211	2.91804e-12	3.87613e-11	0.715843	0.00907588	0.0244532	1.29821	1.40872e-05	2.94736e-05	0.559005	0.0827129	0.106953
CDC60	1674.2	1872.32	1869.09	1546.07	2592.61	2391.13	1554.83	1631.32	1521.09	1588.06	1286.84	1592.79	3296.1	2607.31	2467.26	3645.6	4130.12	3750.43		0.269918	0.113198	0.193323	-0.0753527	0.0362925	0.0893815	0.461494	0.0264502	0.0510921	-0.547513	0.435735	0.521573	0.819798	0.00465603	0.0141218	-0.202242	0.0291636	0.0402945	0.628221	0.00644282	0.00973663
CDC7	34.5303	28.9801	27.961	190.207	166.464	152.015	124.695	144.58	287.258	295.952	300.331	285.292	89.722	166.698	172.834	160.774	128.142	166.048		2.47538	4.33258e-08	6.59299e-07	0.663615	0.0322674	0.0817163	0.083922	0.79303	0.84168	0.793307	3.26615e-06	1.42507e-05	-0.161023	0.518926	0.621876	2.60508	1.33855e-13	5.66829e-13	2.23044	1.12754e-11	4.20208e-11
CDC73	131.843	112.815	120.448	339.728	270.39	253.358	73.9345	65.3224	114.479	155.482	120.967	125.573	201.166	166.698	197.047	243.647	292.897	330.046		1.24184	0.0651518	0.124676	0.663944	0.0404409	0.0970907	0.617324	0.0132228	0.0278022	-1.10288	0.00146515	0.00358932	0.00519339	0.977692	0.986989	-0.524987	0.00684058	0.0103686	0.62971	0.00706742	0.01062
CDC8	13.6028	12.42	12.9051	24.4116	34.0286	32.5063	27.5875	28.7418	38.1597	51.4698	46.9268	49.5682	91.6109	46.0493	65.1257	52.2102	39.4284	47.1494		1.22421	0.269602	0.387131	0.647035	0.0984679	0.191474	-0.547075	0.0142547	0.0297102	0.702163	0.00104647	0.00266183	0.609792	0.0695746	0.126709	1.27934	0.00217653	0.00353408	2.38108	0.000613127	0.00105215
CDC9	93.1272	95.2204	120.448	81.3721	120.48	143.41	48.554	44.4192	31.7998	88.9999	91.7679	82.6136	157.722	161.172	146.95	92.8181	101.387	114.799		0.161042	0.064959	0.124407	1.07785	0.00187192	0.0082034	-0.592224	0.000158059	0.00057613	-0.390538	0.825907	0.864977	-0.160066	0.564387	0.664386	-1.30734	2.69164e-06	6.05143e-06	0.593199	0.00020619	0.000375277
CDD1	108.823	112.815	125.825	146.47	280.506	204.599	151.179	152.419	171.719	224.108	188.75	210.389	213.444	173.145	173.669	204.697	199.958	186.548		0.862094	0.72036	0.806173	0.390915	0.392676	0.531294	0.0775626	0.666871	0.735746	-0.0191476	0.246247	0.322876	-0.0952995	0.724453	0.803228	0.452031	0.2102	0.25148	0.689232	1	1
CDH1	71.1534	74.5203	43.017	407.878	421.219	435.011	155.593	163.741	339.198	318.47	311.802	275.379	139.777	336.16	368.211	259.393	237.979	262.397		2.74402	3.82806e-12	1.96054e-10	0.4597	0.221266	0.353078	-0.151936	0.260692	0.351045	-0.481093	0.482652	0.565835	-0.734487	0.000920976	0.00362995	1.80323	1.68449e-07	4.26176e-07	2.16147	1.01677e-09	3.18718e-09
CDR4	17105.1	17139.7	17330.5	12295.3	8457.49	9330.27	3154.9	3267.86	2883.18	3326.24	3136.79	3403.68	1394	1682.64	1808.49	1974.04	1936.22	1978.23		-0.777725	8.15162e-07	8.82412e-06	0.0844171	0.303837	0.440734	0.269499	0.310651	0.405289	-1.60831	1.51594e-05	5.81333e-05	-2.35298	5.47345e-15	3.78937e-13	-2.47045	3.87833e-55	1.36862e-53	-3.40021	5.77124e-226	2.29599e-223
CDS1	605.85	623.072	629.123	928.659	665.857	498.111	331.05	424.16	545.896	586.542	492.21	669.721	606.332	466.019	537.705	721.826	860.384	761.566		0.17153	0.0435027	0.089854	0.426357	0.190736	0.315227	0.541724	0.00738277	0.0170139	-0.25922	0.814397	0.855923	0.163519	0.555883	0.65664	-0.514048	0.00014636	0.000272474	-0.206676	0.00170674	0.00276859
CEF1	118.24	128.34	120.448	268.528	263.032	294.469	311.187	452.902	808.774	511.482	532.88	453.824	246.499	461.414	501.802	343.095	333.733	363.87		1.1703	0.101807	0.178012	-0.0701768	0.245542	0.379741	-0.217114	0.0834805	0.135955	0.858952	2.45619e-07	1.31088e-06	0.333289	0.157829	0.243602	2.09943	2.18804e-12	8.51618e-12	1.7207	4.59173e-06	1.00187e-05
CEG1	544.114	546.482	600.087	832.029	538.02	535.398	313.394	356.225	384.777	499.686	452.583	489.073	519.443	477.071	438.346	525.417	560.446	487.894		0.172524	0.03854	0.0815848	0.450996	0.138946	0.249057	0.133303	0.853061	0.888605	-0.402718	0.742224	0.795276	-0.275917	0.241336	0.344241	-0.68119	2.72654e-06	6.12123e-06	-0.236696	2.45243e-09	7.34038e-09
CEM1	389.251	408.827	377.474	368.209	522.385	698.886	433.675	495.579	628.576	571.53	510.981	492.377	607.277	742.314	753.12	649.726	618.181	715.441		0.435217	0.268843	0.386391	0.015711	0.1451	0.256308	-0.0843125	0.0638277	0.108077	-0.013306	0.238726	0.314141	0.319384	0.242227	0.344996	0.4062	0.180508	0.218814	0.838913	0.954117	0.96157
CEP3	8.37098	14.4901	21.5085	41.7032	45.0649	14.341	13.242	21.7741	18.0199	23.5903	23.9848	24.2333	56.6665	23.9456	26.7182	54.6964	84.4894	51.2494		1.18827	0.394966	0.517958	0.437182	0.603953	0.716865	0.827241	0.0591595	0.101431	-0.493687	0.726711	0.783368	0.913386	0.0220294	0.0501356	0.257402	0.884526	0.904267	1.27442	0.000143132	0.000264542
CET1	321.236	304.291	365.644	608.256	588.603	520.101	169.939	182.032	232.138	391.385	295.117	297.409	454.277	404.313	447.53	508.842	498.488	519.669		0.79265	0.855854	0.901866	0.752291	0.00282992	0.0114737	0.225411	0.623962	0.702362	-0.803256	0.0291087	0.0503974	-0.169159	0.403186	0.513468	-0.762898	4.97554e-06	1.09082e-05	0.39808	0.352125	0.400822
CEX1	71.1534	80.7303	76.3551	93.5779	265.791	256.226	87.1765	97.5481	77.3795	158.699	137.652	125.573	178.5	154.726	177.843	248.62	285.856	275.722		1.43144	0.0652609	0.124785	0.686841	0.0500015	0.115012	0.664757	0.00381928	0.00961871	-0.545001	0.525591	0.606217	0.396291	0.240665	0.343489	0.199595	0.856305	0.879758	1.16297	3.79376e-09	1.11318e-08
CFD1	47.0868	52.7852	23.6593	162.744	158.187	128.113	43.0365	37.4515	73.1395	98.6505	64.6547	63.8879	102	83.8097	108.543	70.4423	64.7752	79.949		1.86198	0.00101191	0.0038963	0.564483	0.186148	0.309792	-0.45209	0.00604374	0.0142443	-0.982939	0.0140167	0.0267897	-1.0614	8.93753e-05	0.000528398	0.314559	0.707522	0.744398	1.25267	0.917283	0.929747
CFL1	538.882	519.572	581.805	2025.15	1254.46	881.495	1569.18	1475.41	1217.93	1492.63	1479.76	1411.04	527.943	466.94	451.705	701.108	613.956	666.242		1.34304	0.0667673	0.127256	0.0403509	0.222686	0.354344	0.453797	0.0323118	0.0606481	0.0750922	0.209993	0.281364	-1.07051	0.00027285	0.00133272	1.37778	1.5299e-10	5.09682e-10	-0.181269	0.000532591	0.000921228
CFT1	32.4376	27.9451	35.489	101.715	102.086	77.4415	23.1735	37.4515	14.8399	52.5421	35.4558	42.9591	97.2776	97.6245	125.242	111.05	102.795	110.699		1.55264	0.0137225	0.0353874	0.795216	0.138647	0.248803	0.0196953	0.516497	0.605517	-1.10272	0.00634251	0.0133084	0.206601	0.455707	0.563967	-0.345299	0.241786	0.285823	1.73954	1.81906e-05	3.74318e-05
CFT2	149.631	146.971	133.353	682.508	487.437	451.264	736.034	687.191	511.976	630.506	742.486	715.985	203.055	229.325	272.192	355.526	330.917	332.096		1.91481	7.18317e-06	5.56316e-05	0.110312	0.469654	0.601318	0.531681	0.0219341	0.0433327	0.365726	0.00532268	0.0114088	-0.670569	0.00423398	0.0129985	2.17023	2.63747e-18	1.57851e-17	0.712564	0.00201446	0.00323153
CGI121	12.5565	10.35	8.6034	57.9776	102.086	59.2762	82.7625	103.645	113.419	111.518	89.6823	117.862	37.7777	46.9703	40.9123	77.9009	84.4894	89.1739		2.79929	5.8051e-07	6.63063e-06	0.0897108	0.52248	0.646725	1.0014	0.000358806	0.00120655	0.540672	0.00350711	0.0078774	0.19776	0.524922	0.626732	3.25025	4.19935e-20	2.80585e-19	1.99565	1.02756e-13	4.45152e-13
CGR1	58.5969	32.0851	54.8467	40.686	74.4951	60.2323	61.796	76.6449	131.439	116.879	105.325	92.5273	134.111	174.066	141.106	76.2434	47.8773	125.048		0.269456	0.201325	0.30853	0.221803	0.92903	0.955018	-0.850498	0.000432288	0.00143545	0.843361	5.40648e-05	0.000186266	0.506367	0.182861	0.274866	0.891015	0.0363474	0.049559	1.62632	1	1
CHA1	443.662	380.881	471.036	412.963	548.137	545.915	18.7595	26.9999	27.5598	636.939	291.989	418.576	265.388	188.802	230.445	366.3	481.59	485.844		0.218096	0.0382716	0.0812196	4.19995	1.42671e-41	2.72101e-39	0.962063	1.40578e-05	6.32667e-05	-0.161404	0.594267	0.670391	-0.176223	0.416495	0.526209	-4.14326	8.7082e-59	3.48621e-57	-0.92019	1.77262e-05	3.65551e-05
CHA4	122.426	129.375	108.618	269.545	290.623	219.896	131.316	189.87	216.238	350.638	276.347	340.368	170	155.647	182.853	307.46	294.305	276.747		1.11392	0.165445	0.263198	0.847978	0.00073738	0.00376831	0.788815	0.000225704	0.000799507	0.310451	0.00698782	0.0144345	0.171469	0.475544	0.582033	0.576389	0.0874904	0.112437	0.49657	0.00150254	0.0024557
CHC1	4606.13	4519.86	5376.05	5118.3	4488.1	4099.62	495.471	587.03	535.296	713.072	415.041	530.93	4831.77	4074.44	3677.1	3169.9	3806.25	3566.96		-0.0814462	0.00439042	0.0135438	0.0363202	0.23021	0.362378	-0.255211	0.00172417	0.00480895	-3.04639	2.13201e-19	8.1562e-18	-0.37851	0.154445	0.239152	-3.16415	4.76342e-76	3.66015e-74	-0.204745	1.45765e-21	1.03708e-20
CHD1	939.643	868.368	1038.86	1943.78	1212.15	1112.86	2925.38	2483.99	1982.19	1772.49	1943.81	1773.44	1294.83	1062.82	794.868	1262.99	1270.16	1231.01		0.584451	0.608462	0.712964	-0.429139	0.000617187	0.0032267	0.255823	0.585328	0.668486	0.36291	0.0220437	0.0395992	-0.181502	0.497914	0.60216	1.3765	2.16815e-09	6.51677e-09	0.147126	0.00474322	0.00732108
CHK1	160.095	245.296	125.825	332.608	370.636	303.074	25.3805	47.0321	101.759	151.193	107.41	118.964	146.389	167.619	192.037	150.829	140.816	130.173		0.921717	0.532315	0.64784	1.11622	0.00259522	0.0107134	-0.262644	0.0323478	0.0606919	-1.41428	6.41828e-06	2.63679e-05	-1.25439	9.69086e-08	1.49333e-06	-1.60879	1.49259e-06	3.43844e-06	-0.0700313	1.65e-06	3.76534e-06
CHL1	60.6896	44.5052	26.8856	302.094	301.659	225.632	279.185	232.548	262.878	300.241	251.319	310.627	237.055	213.669	250.483	483.151	530.875	519.669		2.65063	5.26465e-09	1.02349e-07	0.154528	0.644486	0.74876	1.1291	1.30017e-10	1.28803e-09	0.0559587	0.117705	0.17125	0.886898	0.000109947	0.000631272	2.55206	5.30506e-17	2.87402e-16	2.40842	2.14349e-39	4.10965e-38
CHO1	2925.66	3110.19	3077.87	2022.1	1285.73	1434.1	724.999	751.643	920.074	970.421	782.113	862.486	2074.94	2179.05	2240.16	2175.42	2179.83	2153.5		-0.942565	5.93792e-08	8.75613e-07	0.125764	0.436087	0.570555	0.00323975	0.128984	0.196522	-0.858652	0.0461559	0.0752019	0.456906	0.11972	0.195189	-1.92698	2.08533e-41	4.17416e-40	-0.488898	6.73297e-29	7.12709e-28
CHO2	509.584	652.053	487.167	1156.5	1712.47	1903.53	8318.18	8314.23	6423.56	10685.4	11630.5	11697	2396.99	2216.81	2257.69	3532.89	3347.19	3295.33		1.53333	0.00758824	0.0214752	0.560941	0.100631	0.194728	0.56639	0.000137701	0.000507739	2.83326	8.39304e-22	4.36255e-20	1.09227	0.000180198	0.000944901	3.80565	2.47654e-67	1.35612e-65	2.05921	1.45576e-44	3.44049e-43
CHS1	330.654	275.311	317.25	1075.13	516.867	562.168	1382.68	1272.48	1216.87	843.891	640.29	734.711	1277.83	1533.44	1696.61	1037.57	1087.1	1103.91		1.22239	0.118623	0.201069	-0.803253	5.17133e-11	1.33281e-09	-0.481548	5.98028e-08	4.18094e-07	0.0427111	0.226767	0.301055	0.583773	0.0484696	0.094971	2.06835	4.07893e-25	3.47621e-24	2.28771	3.69967e-13	1.55752e-12
CHS2	306.587	311.536	312.949	305.145	347.644	360.438	64.003	81.8707	73.1395	117.952	74.04	125.573	323.944	240.377	261.338	345.582	463.284	468.419		0.121992	0.00847804	0.0236008	0.536032	0.229757	0.361986	0.629462	0.0109272	0.0236097	-1.67384	2.12316e-07	1.15374e-06	0.334123	0.167304	0.255993	-2.08788	2.06638e-22	1.54784e-21	-0.173347	0.0556292	0.0740173
CHS3	126.611	96.2554	107.542	587.913	447.89	357.569	1031.77	935.416	839.514	784.915	692.431	731.406	525.11	610.613	646.247	498.068	502.712	551.443		2.07626	1.42185e-06	1.41089e-05	-0.345645	0.00031273	0.00179218	-0.199137	0.00710131	0.0164048	0.66465	5.91978e-05	0.000201594	0.155755	0.545731	0.648013	3.08655	4.94505e-41	9.6156e-40	2.43115	8.14006e-19	5.02076e-18
CHS5	303.448	289.801	259.177	1033.43	922.452	872.89	371.879	393.676	420.817	662.674	595.449	625.661	725.332	732.184	823.256	1002.77	871.649	997.313		1.73053	8.59373e-05	0.000480986	0.667076	0.00230167	0.00966054	0.332398	0.136084	0.205312	-0.58654	0.234409	0.309652	0.0217459	0.964904	0.97863	0.47691	0.0825561	0.106383	1.41987	4.37324e-12	1.68099e-11
CHS6	311.819	281.521	336.608	671.32	586.764	559.3	161.111	142.838	129.319	175.855	206.478	198.273	482.61	414.443	455.88	578.455	581.569	708.266		0.966641	0.372375	0.495187	0.422299	0.421752	0.560269	0.465628	0.032522	0.0608752	-1.64623	2.87813e-08	1.83755e-07	0.0398561	0.906332	0.938147	-1.10189	4.88249e-08	1.3009e-07	0.540869	0.133064	0.165861
CHS7	94.1736	85.9053	100.014	56.9605	100.246	138.63	87.1765	90.5803	94.3393	82.5662	60.4834	71.5985	272.944	252.35	326.463	164.918	171.795	218.322		0.0788937	0.0555448	0.109232	-0.342143	0.00618528	0.0218941	-0.617863	2.44252e-05	0.000103764	-0.462828	0.661821	0.728887	0.907778	0.00645789	0.0183846	-0.0417914	0.450169	0.497473	1.60453	0.263621	0.308387
CIA1	106.73	91.0804	62.3746	313.282	359.6	300.205	134.627	151.548	222.598	250.915	276.347	226.912	149.222	217.353	264.678	246.962	202.775	191.673		1.90303	4.42278e-05	0.00027042	0.567875	0.0623303	0.13589	0.0230298	0.561018	0.645353	-0.367672	0.873331	0.904619	-0.601324	0.00970816	0.0257787	0.967485	0.00224919	0.00364709	1.27868	0.0100577	0.0148655
CIC1	152.77	144.901	159.163	129.178	271.309	298.293	102.625	171.58	192.919	160.843	101.153	123.37	299.388	456.809	433.336	183.979	173.203	367.97		0.61317	0.681221	0.773827	-0.277576	0.0282836	0.073411	-0.71404	0.000676768	0.00212542	-0.85861	0.0872954	0.131811	0.0534445	0.911654	0.942227	0.0321365	0.57287	0.618435	1.38065	0.699674	0.735089
CIK1	54.4114	48.6452	20.4331	96.6293	89.2102	94.6507	49.6575	33.9676	76.3195	113.663	62.569	94.7303	31.1666	32.2345	45.087	99.4479	74.6323	96.3488		1.18356	0.231532	0.345161	0.760518	0.0601599	0.132185	1.31771	2.87532e-06	1.5038e-05	-0.0498607	0.373805	0.459284	-0.0527005	0.831319	0.885596	0.373182	0.610701	0.653646	-0.186853	0.197185	0.236522
CIN1	78.478	72.4503	89.2602	78.3206	138.874	93.6947	58.4855	39.1934	59.3596	72.9156	40.6699	89.2227	105.778	93.0195	111.883	145.028	173.203	136.323		0.372232	0.236841	0.351425	0.368998	0.695868	0.790918	0.549026	0.0587125	0.100882	-0.616283	0.385253	0.471051	0.548055	0.0612922	0.114821	-0.613049	0.00798058	0.0119596	0.371261	0.463742	0.512122
CIN4	44.994	39.3302	52.6958	149.521	156.348	129.069	264.84	260.418	314.818	398.891	451.54	441.708	153.944	182.355	207.901	167.404	197.142	179.373		1.66642	0.00281515	0.00920919	0.621169	0.0160328	0.0469559	-0.000747176	0.405419	0.501522	1.57088	2.65386e-15	5.69093e-14	0.322581	0.216694	0.314552	2.61613	6.82318e-23	5.25981e-22	1.98975	6.22462e-09	1.78584e-08
CIN8	127.657	104.535	101.09	187.156	112.202	72.6612	1137.71	1046.9	788.635	525.421	594.406	562.874	75.5554	66.311	86.8343	101.934	107.02	125.048		0.158631	0.0975356	0.171679	-0.821258	7.92467e-08	1.1381e-06	0.546399	0.0737252	0.122151	2.17733	3.77752e-15	7.81995e-14	-0.155519	0.636173	0.728428	3.15722	1.16876e-36	1.83158e-35	-0.543287	9.514e-05	0.000180309
CIR1	44.994	52.7852	45.1678	36.6174	81.8526	76.4854	37.519	33.0967	26.4998	53.6144	26.0704	37.4515	255.944	197.091	176.173	145.028	147.856	166.048		0.447664	0.423371	0.547074	0.270416	1	1	-0.455255	0.00297641	0.00776207	-0.734956	0.258789	0.336285	1.23514	0.000128924	0.000720315	-0.557708	0.0293713	0.0405696	2.13806	5.24131e-06	1.13479e-05
CIR2	359.952	518.537	408.661	134.264	276.827	379.559	88.28	93.1932	89.0394	111.518	64.6547	76.0045	260.666	209.064	239.629	277.625	290.08	298.271		-0.703069	2.22466e-05	0.000150086	-0.101258	0.140472	0.250944	0.287813	0.450716	0.543066	-1.6486	0.000164	0.00050499	0.131289	0.716352	0.796929	-2.25041	3.95473e-25	3.3764e-24	-0.859593	2.97239e-15	1.4465e-14
CIT1	10499.3	10827.2	8827.08	24631.3	13058.7	12927	16255.6	16578.8	14835.7	15812	18108.5	17800.5	14002.3	11490.2	12216.9	12948.9	12812.8	13212.1		0.747294	0.975535	0.987561	0.117664	0.461153	0.593623	0.0475812	0.312432	0.407056	0.0311262	0.289586	0.371161	-0.377116	0.236524	0.33859	0.660757	0.00122111	0.00205924	0.322597	0.000460001	0.000802061
CIT3	296.124	155.251	136.579	4578.2	375.235	220.852	3.3105	2.61289	6.35996	37.5301	19.8135	31.9439	39.6666	73.6788	82.6595	20.7183	16.8979	27.6747		3.13759	0.00294867	0.00958016	2.86176	4.41548e-09	8.02907e-08	-1.58594	5.20901e-08	3.69584e-07	-5.85676	1.4286e-09	1.16183e-08	-6.30833	2.3823e-11	8.82188e-10	-5.58093	3.818e-36	5.77426e-35	-1.58481	1.1328e-32	1.47759e-31
CKA1	752.342	820.758	563.522	1336.54	1298.61	1247.67	411.605	525.192	840.574	787.06	739.357	675.229	641.276	690.739	736.421	775.694	612.548	657.017		0.861769	0.658994	0.755425	0.308837	0.509351	0.634925	-0.0162575	0.195539	0.276897	-0.818519	0.0380795	0.0637815	-0.924818	4.95004e-05	0.000310727	-0.265587	0.0364747	0.0497183	-0.0467912	2.11374e-07	5.28324e-07
CKA2	132.889	128.34	97.8636	452.632	529.743	485.683	473.401	596.611	834.214	866.409	809.226	771.061	399.499	436.547	490.948	808.843	666.058	753.366		2.03148	3.0752e-07	3.78983e-06	0.36163	0.298023	0.434815	0.74776	9.86011e-06	4.62041e-05	0.736926	1.18076e-06	5.59048e-06	0.602014	0.00767664	0.0213702	2.40677	4.17979e-24	3.40968e-23	1.88573	1.30447e-29	1.41857e-28
CKB1	482.378	498.872	278.535	883.904	889.343	989.53	605.821	753.385	1028.19	877.132	916.636	847.065	491.11	523.12	556.908	653.87	588.61	653.942		1.13294	0.154979	0.249465	0.145554	0.682491	0.780738	0.27147	0.364769	0.461518	-0.065126	0.270288	0.349707	-0.54284	0.0120437	0.0306843	0.922262	0.000601271	0.00104238	0.318633	0.376866	0.425333
CKB2	287.753	274.276	338.759	430.255	549.976	478.99	238.356	241.257	355.098	350.638	314.931	293.003	510.943	540.619	546.054	595.03	554.814	627.292		0.69594	0.832177	0.882964	0.199611	0.936392	0.959948	0.153634	0.979926	0.988831	-0.60624	0.210332	0.281739	0.284356	0.203522	0.299977	-0.10991	0.177801	0.215917	0.826662	0.177659	0.215464
CKI1	656.076	1044.32	528.033	828.978	962.918	999.091	1464.34	1457.99	1453.25	1519.43	1383.82	1387.91	1020.94	778.233	887.546	2220.17	2243.19	2317.5		0.324749	0.172089	0.271591	-0.0281094	0.0616684	0.134817	1.33562	2.2492e-21	6.75467e-20	0.620592	0.000170568	0.000523193	1.28069	1.58462e-06	1.64559e-05	0.973451	0.000151554	0.000282032	0.26982	5.18014e-06	1.12256e-05
CKS1	35.5767	12.42	24.7348	9.15436	59.78	68.8369	200.837	225.58	195.039	174.783	214.82	226.912	142.611	92.0986	106.038	179.835	183.06	162.973		0.921623	0.78128	0.850569	-0.0115138	0.236755	0.370113	0.625999	0.0344602	0.0640263	2.16186	1.46815e-07	8.2306e-07	1.93243	6.09261e-05	0.000373238	3.095	6.39321e-20	4.21262e-19	2.22805	1.50866e-14	6.932e-14
CLB2	82.6635	68.3103	80.6568	230.893	181.179	189.301	61.796	80.1288	100.699	140.47	112.624	102.441	153	172.224	218.756	261.051	297.121	325.946		1.37644	0.0257231	0.0586778	0.551269	0.120382	0.224249	0.700686	0.00318352	0.00822583	-0.758272	0.0802735	0.12229	0.555976	0.0275192	0.0600545	0.0668968	0.702877	0.740617	1.23173	6.74186e-10	2.14428e-09
CLB4	116.147	134.551	129.051	46.7889	68.0572	101.343	142.351	121.064	137.799	144.759	113.667	94.7303	145.444	128.017	151.96	177.349	188.693	220.372		-0.81275	3.33368e-06	2.8985e-05	-0.184067	0.0480976	0.111719	0.463028	0.112837	0.175618	0.708011	0.00164298	0.00395008	1.43962	6.62592e-06	5.51429e-05	0.0793284	0.760588	0.793396	0.163846	0.443368	0.491556
CLB5	6.27824	5.17502	2.15085	9.15436	23.912	17.2092	2.207	6.96772	20.1399	18.2289	15.6423	22.0303	7.55554	11.0518	25.0483	21.547	12.6734	31.7746		1.88582	0.0462474	0.0942368	0.931268	0.0863544	0.174326	0.596188	0.291085	0.384548	0.153028	0.271875	0.35119	0.3925	0.40818	0.518584	1.10758	0	0	1.68213	0.00136587	0.00224309
CLC1	927.086	875.613	944.223	1534.88	1408.97	1641.57	215.182	256.064	359.337	470.735	385.842	364.601	1251.39	1025.98	1278.3	1529.01	1620.79	1510.83		0.739237	0.991871	0.997947	0.556077	0.0456635	0.107465	0.390406	0.0466336	0.0830259	-1.90878	5.16544e-11	5.45279e-10	0.0234721	0.971098	0.983034	-1.72562	1.11287e-24	9.28493e-24	0.372303	0.986972	0.990291
CLD1	1279.71	1122.98	1089.41	2125.85	1555.2	1299.3	913.698	918.868	1082.25	1314.63	1171.08	1113.63	872.665	921.907	978.555	1093.93	1158.91	1126.46		0.512151	0.440295	0.56308	0.304327	0.584342	0.699333	0.285211	0.248788	0.337489	-0.468512	0.595817	0.671189	-0.55952	0.0386486	0.0792039	-0.260689	0.00687197	0.0104129	-0.332581	1.80513e-11	6.60559e-11
CLF1	233.341	243.226	254.876	1043.6	648.383	542.091	180.974	269.128	329.658	515.771	497.424	426.286	492.055	800.336	892.556	648.898	597.059	658.042		1.61086	0.00273895	0.00902927	0.884447	0.000143733	0.000899368	-0.198566	0.0452712	0.0807922	-0.634126	0.251169	0.327988	-0.230643	0.360039	0.471353	0.0922848	0.70269	0.740617	1.57878	3.41506e-05	6.81869e-05
CLG1	1196	1318.6	1342.13	1015.12	1545.08	1341.36	1687.25	1542.48	1573.03	1151.64	996.933	1315.21	2823.88	2164.32	2281.07	1500.83	1912.28	1716.85		0.0166745	0.0109425	0.0292805	-0.471516	1.04233e-05	9.28944e-05	-0.502861	1.32879e-06	7.30144e-06	-0.171705	0.559906	0.637796	0.394897	0.15314	0.237517	0.316485	0.311119	0.358429	0.914432	0.00811582	0.0121305
CLN1	53.365	41.4002	34.4136	128.161	172.902	68.8369	8.828	6.09675	24.3798	20.3735	14.5994	27.5379	36.8333	46.0493	46.7569	34.8068	53.51	35.8746		1.51777	0.0411243	0.0856845	0.669408	0.258447	0.392694	-0.0619407	0.401741	0.498393	-2.56496	7.63917e-09	5.46047e-08	-1.57457	1.93292e-05	0.000140328	-1.7166	2.94012e-06	6.57593e-06	0.00513586	0.00317519	0.00499946
CLN2	1713.96	1308.25	1595.93	112.904	249.237	492.375	177.663	169.838	167.479	188.723	127.224	144.298	851.887	729.421	853.314	559.395	673.099	846.639		-2.43413	2.22669e-12	1.23322e-10	-0.162116	0.0453734	0.106918	-0.227715	0.0100521	0.0220786	-0.892705	0.149324	0.210453	1.2828	0.00146293	0.00535922	-3.16472	2.08589e-64	1.00376e-62	-0.923613	7.59375e-32	9.56532e-31
CLN3	2611.75	2051.38	2859.55	701.834	1071.44	1062.19	313.394	303.096	315.878	572.602	510.981	592.615	2313.88	1840.13	1685.75	1267.13	1592.63	1269.96		-1.40766	1.33503e-11	5.72861e-10	0.846222	0.000145441	0.000907672	-0.499868	9.06992e-06	4.27953e-05	-0.758394	0.0733166	0.112878	0.542456	0.0436376	0.08744	-3.01228	2.92448e-60	1.22212e-58	-0.365336	1.95744e-25	1.70837e-24
CLP1	20.9275	22.7701	17.2068	97.6465	107.604	95.6068	35.312	33.0967	47.6997	53.6144	45.884	50.6697	90.6665	95.7825	102.698	135.083	118.285	135.298		2.30446	3.35151e-06	2.90769e-05	0.371107	0.578014	0.694024	0.42673	0.16719	0.243394	-1.0025	0.0103754	0.0204937	0.369455	0.163016	0.250548	0.930854	0.0245866	0.0343592	2.24719	8.68517e-15	4.07299e-14
CLU1	1520.38	1602.19	1977.71	2014.98	2790.35	2299.34	299.048	338.805	385.837	457.867	258.619	326.048	1739.66	1396.21	1396.86	2891.45	3326.07	3235.88		0.478193	0.3522	0.47423	0.0263145	0.257251	0.391626	1.06045	1.76338e-12	2.18705e-11	-2.76867	1.99543e-17	5.89022e-16	0.412066	0.134473	0.214054	-2.31679	1.72478e-41	3.46702e-40	-0.170191	0.379252	0.427603
CMC1	144.399	137.656	187.124	164.778	335.688	305.942	44.14	36.5805	54.0596	69.6987	56.3121	71.5985	101.055	93.9405	82.6595	157.459	136.591	153.748		0.781372	0.932824	0.958325	0.552043	0.1911	0.315563	0.689554	0.00988891	0.0217702	-2.02886	2.49992e-08	1.61331e-07	-0.84866	0.00331538	0.0106794	-1.79953	1.93658e-12	7.56838e-12	-0.756842	1.96959e-05	4.03728e-05
CMC2	829.774	789.708	829.152	1186	1619.58	1363.35	1591.25	1853.41	1853.93	1783.22	1695.62	1668.8	552.499	506.542	507.646	1518.24	1395.48	1405.26		0.7677	0.943604	0.964874	-0.0416987	0.0469122	0.109592	1.46297	1.66886e-27	8.04929e-26	0.304232	0.0171478	0.0319691	0.0510135	0.863841	0.907833	1.11363	4.62081e-10	1.46659e-09	-0.64426	0.654613	0.694626
CMD1	795.243	734.853	819.474	1134.12	1341.83	1307.9	688.584	944.126	1142.67	978.999	1003.19	926.374	1609.33	1639.35	1697.44	1552.22	1453.22	1485.21		0.687461	0.827559	0.879931	0.0676208	0.32549	0.46493	-0.139378	0.00460086	0.0112894	-0.37955	0.828314	0.867119	0.247064	0.349978	0.461199	0.24029	0.708012	0.744585	1.0739	0.169635	0.206802
CMK2	1972.41	1690.16	1736.81	1556.24	1953.43	2011.57	2378.04	2463.96	2488.86	2371.9	2458.96	2259.21	1693.39	1896.31	2051.46	2144.76	1936.22	2124.8		0.0321959	0.0126382	0.0330745	-0.0481828	0.0496522	0.114423	0.137621	0.86744	0.901224	0.360809	0.0115765	0.0225585	0.16862	0.552471	0.654224	0.441188	0.0586533	0.0775102	0.0631953	1.56998e-06	3.58789e-06
CMP2	1010.8	1078.47	958.203	2799.2	1735.46	1535.45	456.849	420.676	617.976	773.12	555.822	570.585	1479.94	1649.49	1748.37	1800.84	1915.09	1919.8		0.994108	0.418016	0.541477	0.345011	0.450458	0.584061	0.208372	0.629383	0.706798	-1.67608	5.99031e-06	2.47372e-05	-0.107119	0.686254	0.771349	-1.02699	1.58228e-12	6.23488e-12	0.678617	0.287184	0.333175
CMS1	27.2057	17.5951	13.9805	31.5317	68.0572	83.1779	45.2435	65.3224	124.019	116.879	130.352	116.761	128.444	262.481	268.852	72.9285	40.8366	120.948		1.63658	0.0408236	0.085282	0.633797	0.087742	0.176001	-1.49108	1.00674e-06	5.69202e-06	0.993903	0.000101965	0.000330574	0.360897	0.41515	0.524926	1.99668	3.03865e-06	6.78675e-06	3.48855	0.00124055	0.00205282
CNB1	287.753	243.226	190.35	1267.37	988.669	795.449	109.246	293.515	534.236	512.554	531.837	511.103	594.999	685.213	689.664	619.892	740.691	653.942		2.08078	2.0479e-06	1.89769e-05	0.731255	0.0684151	0.146083	0.0323342	0.331708	0.427275	-0.972141	0.00809279	0.016475	-0.599074	0.0114934	0.0297026	0.377389	0.641004	0.681943	1.44938	1.61872e-05	3.34971e-05
CNS1	10.4637	16.5601	11.8297	37.6346	76.3345	83.1779	49.6575	78.3868	132.499	150.12	117.838	123.37	88.7776	175.908	204.561	111.879	114.061	159.898		2.34316	0.00017776	0.000895946	0.586856	0.11654	0.218249	-0.282355	0.118461	0.183059	0.989108	3.22717e-05	0.000115511	0.968722	0.00410005	0.0126606	2.74541	1.44256e-10	4.81595e-10	3.59423	1.35253e-17	7.75147e-17
COA1	1140.55	1094	1241.04	1178.88	1309.64	1228.55	253.805	375.386	609.496	417.12	388.971	332.658	686.61	698.107	720.557	770.721	678.732	764.64		0.0969088	0.0189667	0.045927	-0.121362	0.13626	0.245535	0.0727081	0.48486	0.575492	-1.70672	1.00821e-09	8.41411e-09	-0.747449	0.000748472	0.00305437	-1.48845	5.35376e-14	2.32501e-13	-0.723248	2.11708e-27	2.05009e-26
COA4	162.188	124.2	165.615	233.945	363.279	369.998	288.013	275.225	237.438	440.71	448.411	450.52	294.666	233.009	166.154	364.642	373.162	340.296		1.09751	0.212076	0.322207	0.742556	0.00789574	0.0264374	0.635838	0.0258384	0.0500115	0.469929	0.00124878	0.00311348	0.156572	0.554638	0.655332	0.824885	0.00417549	0.0065284	0.618247	0.00498153	0.00766661
COB	0	1.035	1.07542	1.01715	1.83938	0.956068	45.2435	1.74193	3.17998	4.28915	10.4282	26.4364	2.83333	12.8938	0	9.11606	0	0		0.853241	0	0	-0.285671	0.50343	0.630345	-0.786773	0.340556	0.43642	3.43217	1.7927e-06	8.18786e-06	1.25763	0	0	4.57108	0	0	2.89765	0	0
COF1	3240.62	3139.17	3765.06	2771.74	2269.8	2262.06	662.1	683.707	796.054	1054.06	980.248	1001.28	4016.71	3791.7	3784.81	1961.61	2116.46	2061.25		-0.474068	3.4509e-05	0.000219448	0.503109	0.0360786	0.0889006	-0.91713	9.98792e-24	3.73507e-22	-1.26663	0.000402936	0.00114014	-0.250528	0.326005	0.434521	-2.24381	5.08309e-47	1.28808e-45	0.192534	8.6291e-32	1.07382e-30
COG3	301.355	335.341	334.457	640.805	734.834	555.476	209.665	262.16	274.538	321.686	278.432	426.286	512.832	454.967	480.928	470.72	533.692	474.569		0.991662	0.32234	0.444115	0.45965	0.231908	0.364908	0.0298172	0.356314	0.453207	-0.911834	0.0155417	0.0293409	-0.384831	0.0768247	0.137296	-0.379821	0.00617016	0.00942974	0.577015	0.296198	0.342883
COG4	46.0404	58.9952	45.1678	110.869	174.742	143.41	54.0715	41.8063	50.8796	62.1927	43.7983	41.8576	144.5	113.281	139.436	138.398	194.326	152.723		1.51413	0.0154601	0.0387765	0.0106873	0.386326	0.524489	0.289388	0.550383	0.635262	-1.53693	3.03701e-05	0.00010936	0.178265	0.546354	0.648431	-0.0334846	0.539303	0.585782	1.40301	3.12097e-05	6.24979e-05
COG5	28.2521	44.5052	17.2068	122.058	178.42	146.278	44.14	37.4515	91.1594	80.4216	59.4406	78.2076	135.055	183.276	218.756	195.581	209.815	230.622		2.31207	2.0922e-05	0.000142156	0.336097	0.636772	0.742949	0.243913	0.661752	0.732194	-1.0347	0.00813739	0.0165587	0.509579	0.0500926	0.0974715	0.941272	0.0581091	0.0768336	2.57774	3.1482e-16	1.64797e-15
COG6	76.3852	53.8202	61.2992	209.533	201.413	135.762	34.2085	39.1934	43.4597	64.3373	32.3273	42.9591	175.666	99.4664	159.474	168.233	271.774	179.373		1.51339	0.0129984	0.03387	0.256743	1	1	0.511112	0.169351	0.245791	-1.96922	9.10558e-08	5.33614e-07	0.180055	0.554589	0.655332	-0.712578	0.0027094	0.0043416	1.18233	0.000123273	0.000230154
COG7	27.2057	37.2601	38.7153	103.749	114.042	73.6172	11.035	24.387	36.0397	47.1807	46.9268	53.9742	85.9443	80.1257	76.8149	105.249	101.387	90.1989		1.49786	0.0300553	0.0667071	1.05115	0.00602273	0.0214622	0.289389	0.552732	0.637358	-0.97665	0.0249198	0.0440379	0.0266194	0.943043	0.963412	-0.529936	0.057619	0.0762703	1.23509	0.00173061	0.00280445
COG8	235.434	305.326	201.104	295.991	293.382	271.523	267.047	281.322	285.138	356	321.188	378.921	322.999	256.034	281.376	288.399	295.713	270.597		0.214684	0.0372073	0.0794696	0.341493	0.537522	0.659981	-0.00959122	0.314259	0.408657	0.294847	0.00581615	0.0123339	-0.0104066	0.93283	0.95625	0.168038	0.936149	0.948695	0.213868	0.00145413	0.00237986
COP1	2119.95	1898.2	2308.94	3941.46	2397.64	2084.23	406.088	434.611	430.357	690.554	443.197	561.773	1873.77	1682.64	1716.65	1763.54	1888.34	1855.23		0.412849	0.30902	0.429677	0.415703	0.311687	0.450211	0.0626543	0.376784	0.473459	-2.31266	5.60583e-10	4.8918e-09	-0.613095	0.0415095	0.0839504	-2.31551	3.82873e-47	9.8065e-46	-0.2629	1.30643e-14	6.04618e-14
COQ1	187.301	163.531	157.012	409.912	365.118	343.228	122.488	127.161	184.439	228.397	161.637	159.72	175.666	245.903	238.794	522.102	553.406	503.269		1.1388	0.103467	0.180385	0.340798	0.555526	0.674937	1.25747	2.60725e-11	2.82304e-10	-1.0244	0.00366084	0.00817279	0.497553	0.0250752	0.0557703	-0.226396	0.0817536	0.105406	0.378877	1.64625e-08	4.57727e-08
COQ10	13.6028	10.35	11.8297	24.4116	80.9329	49.7155	15.449	24.387	47.6997	31.0964	28.1561	28.6394	53.8332	45.1283	55.1064	71.271	70.4078	68.6741		2.1155	0.00390502	0.0121885	0.0058578	0.631977	0.739393	0.449246	0.20416	0.287231	-0.819027	0.221513	0.295145	0.439985	0.251336	0.354065	1.29061	0.0104706	0.0154481	2.10624	1.74016e-09	5.31851e-09
COQ2	63.8287	27.9451	61.2992	92.5607	161.866	120.465	23.1735	36.5805	32.8598	57.9036	56.3121	73.8015	82.1665	83.8097	98.5235	97.7905	101.387	116.849		1.29225	0.148883	0.241941	1.02157	0.00329423	0.0130891	0.256779	0.651672	0.724165	-0.995607	0.0255405	0.0449685	-0.246427	0.378203	0.488423	-0.724922	0.0178331	0.0255355	0.789046	0.332817	0.381115
COQ3	251.129	269.101	271.007	376.346	374.315	322.195	43.0365	60.9675	95.3993	95.4337	94.8964	100.238	282.388	230.246	262.173	254.421	297.121	271.622		0.439273	0.19683	0.302811	0.543186	0.142242	0.253063	0.0873417	0.677831	0.74452	-1.88451	1.03025e-10	1.01581e-09	-0.382205	0.0850831	0.148662	-1.98842	4.92282e-17	2.6772e-16	-0.0302731	5.28592e-06	1.14393e-05
COQ4	1192.87	1109.52	1194.8	890.007	1113.75	1249.58	290.22	312.676	316.938	445	362.9	383.327	1060.61	1056.37	1031.99	716.025	664.65	711.341		-0.104275	0.00276253	0.00908697	0.373003	0.408035	0.547569	-0.589986	7.39835e-11	7.63005e-10	-1.44947	1.59349e-06	7.33402e-06	-0.637026	0.00468103	0.0141796	-1.92675	3.09134e-34	4.29363e-33	-0.151314	2.03734e-33	2.77102e-32
COQ5	212.414	200.791	266.705	396.689	617.114	513.409	61.796	75.7739	84.7994	84.7108	49.0124	83.7151	490.166	359.184	399.939	540.334	732.242	612.942		1.16748	0.111877	0.191619	-0.0323514	0.279824	0.417835	0.593854	0.0100394	0.0220608	-2.81222	5.01754e-18	1.56823e-16	0.304061	0.216266	0.3143	-1.61239	9.39354e-13	3.7669e-12	0.877692	9.42197e-05	0.000178778
COQ6	344.257	359.146	400.058	616.393	574.808	608.059	115.867	162.87	196.099	254.132	164.765	193.867	552.499	526.804	532.695	635.638	636.487	655.992		0.705368	0.875492	0.916678	0.367901	0.483395	0.613965	0.258343	0.43085	0.523888	-1.554	1.61357e-07	8.98262e-07	0.0997883	0.694485	0.778403	-1.21653	1.25026e-10	4.20044e-10	0.546814	0.796234	0.822241
COQ7	621.545	633.422	722.685	602.153	933.488	773.459	131.316	139.354	187.619	285.229	265.918	286.394	482.61	352.737	344.832	496.411	563.263	505.319		0.223541	0.0509188	0.101646	0.869901	0.000250628	0.00149002	0.407149	0.151752	0.224992	-1.4631	1.53745e-06	7.08975e-06	-0.561175	0.0159553	0.0384553	-2.10946	3.60983e-30	4.03691e-29	-0.744783	1.10945e-13	4.79755e-13
COQ8	212.414	213.211	173.143	370.243	421.219	384.339	119.178	142.838	201.399	188.723	141.823	167.43	294.666	362.868	436.676	344.753	380.202	359.771		0.973576	0.338236	0.459867	0.103773	0.582743	0.698647	-0.01256	0.31305	0.407417	-1.2395	9.21833e-05	0.000301932	-0.116314	0.566221	0.665724	-0.369693	0.017229	0.0247152	0.869822	0.546031	0.592848
COQ9	128.704	98.3254	115.07	353.969	359.6	360.438	55.175	71.4191	108.119	109.373	77.1685	60.5833	437.277	380.367	398.269	324.034	312.611	373.095		1.65051	0.000443689	0.00196952	0.0743424	0.600125	0.712854	-0.268055	0.00548211	0.0131345	-2.11969	6.82306e-12	8.47477e-11	-0.0890171	0.656547	0.745856	-0.543517	0.00803681	0.0120363	1.82955	3.63453e-06	8.01814e-06
COR1	5104.21	4381.17	5480.36	6587.07	9585.95	8358.9	2205.9	2254.06	2242.94	2110.26	1741.51	2045.51	1597.05	1483.71	1670.72	3608.3	3894.96	3754.53		0.712997	0.901644	0.934406	-0.184735	0.00346497	0.0136537	1.24447	4.65085e-25	1.88202e-23	-2.05654	1.97882e-09	1.57712e-08	-1.12374	7.07848e-05	0.000428567	-1.15881	1.61487e-15	7.77882e-15	-1.65521	4.67312e-21	3.23795e-20
COS111	3537.79	4818.98	4654.44	1869.52	2642.28	3342.41	5677.5	5486.21	4422.29	4863.9	5153.6	4813.62	2427.22	2847.69	2517.36	2497.8	2292.48	2183.22		-0.728216	5.30819e-06	4.29982e-05	-0.0716229	0.0729581	0.153465	-0.160159	0.0053825	0.0129413	0.917089	4.46003e-05	0.000155792	-0.171583	0.532845	0.634763	0.260496	0.542882	0.588998	-0.73964	1.95248e-31	2.37881e-30
COX1	9.41736	10.35	11.8297	19.3259	13.7954	45.8913	164.421	13.9354	1.05999	25.7349	21.8992	79.3091	9.44442	34.9975	22.5435	26.5194	5.63263	11.2749		1.32229	0.250645	0.366653	-0.499133	0.379905	0.518428	-0.625256	0.120313	0.185201	0.684029	0.0652989	0.102012	-0.863491	0.12277	0.198871	2.50545	0.0217559	0.030737	1.08406	0.579723	0.624432
COX10	958.478	1084.68	938.846	1577.6	1316.08	1182.66	753.69	836.997	1127.83	926.457	839.468	757.842	634.665	742.314	768.984	976.247	1051.89	1015.76		0.45099	0.298676	0.419768	-0.107242	0.0188071	0.053218	0.504296	0.00341324	0.00870632	-0.691694	0.139463	0.199078	-0.421351	0.0822664	0.145073	-0.133463	0.0651393	0.085371	-0.474658	2.25961e-09	6.79734e-09
COX11	295.077	268.066	282.837	631.651	801.052	622.4	169.939	197.709	287.258	298.096	298.246	280.886	460.888	342.607	412.463	793.926	778.711	752.341		1.28052	0.0299124	0.0664519	0.421665	0.236302	0.369739	0.935124	5.13225e-08	3.65398e-07	-1.22819	5.14899e-05	0.000178294	0.178006	0.438813	0.548172	-0.369336	0.00940155	0.0139573	0.523397	8.52616e-07	2.0061e-06
COX12	8540.5	7553.46	8998.08	6918.66	9856.34	8848.41	2329.49	2323.73	2406.18	2450.18	2326.53	2434.35	2782.33	2489.42	2430.52	4235.65	4365.29	4419.75		0.0302335	0.0153923	0.038643	0.0306633	0.144959	0.256176	0.757449	8.32283e-08	5.69363e-07	-1.82918	1.67742e-07	9.27333e-07	-0.976657	0.000517943	0.00225133	-1.82961	6.80399e-35	9.70485e-34	-1.70387	5.45138e-45	1.30778e-43
COX13	12710.3	10922.4	11654.4	9780.92	12500.5	12422.2	3009.24	3201.67	3388.8	3498.88	3513.25	3804.63	3824.99	4025.63	3967.66	4502.5	5052.47	5010.14		-0.024055	0.0090438	0.0248992	0.172206	0.676111	0.775114	0.301497	0.174068	0.251655	-1.68182	3.07128e-06	1.35238e-05	-1.25257	1.10267e-05	8.52343e-05	-1.87808	9.87575e-42	2.01923e-40	-1.57812	1.02159e-64	4.64482e-63
COX15	4438.71	4546.77	5596.51	3087.05	4610.42	4363.49	2060.23	1981.44	2169.8	1968.72	1787.39	1771.24	843.387	957.825	943.488	3606.64	3345.78	3354.78		-0.273843	0.00069709	0.00285981	-0.168351	0.0037368	0.0144972	1.90893	1.56742e-57	4.15803e-55	-1.12569	0.00398008	0.00879923	-0.226692	0.404545	0.514924	-1.23118	1.34852e-16	7.09089e-16	-2.40947	4.15199e-22	3.06361e-21
COX16	2634.77	2647.54	2407.88	1532.85	2145.64	2177.92	4224.2	4575.18	4430.77	3439.9	3773.96	3249.47	1981.44	2107.21	1984.66	2050.28	1971.42	1866.5		-0.393001	0.000105238	0.000567023	-0.338487	0.000154635	0.000956291	-0.044657	0.0591452	0.101431	0.837253	3.81965e-05	0.0001353	0.00781114	0.997147	1	0.782739	2.07394e-05	4.24957e-05	-0.340533	8.51325e-25	7.19332e-24
COX18	292.984	274.276	312.949	223.773	329.25	385.295	66.21	67.0643	105.999	151.193	136.609	127.776	175.666	177.75	198.717	229.559	204.183	212.172		0.0922316	0.0138985	0.0357058	0.796457	0.00521106	0.0191601	0.226325	0.683861	0.749813	-1.17496	0.0014133	0.0034725	-0.538735	0.0349038	0.0730976	-1.87919	6.32262e-18	3.66435e-17	-0.672829	3.63506e-14	1.62641e-13
COX19	309.726	302.221	314.024	524.85	748.63	531.574	331.05	404.128	376.297	331.337	278.432	283.089	231.388	258.797	223.765	573.483	554.814	555.543		0.963002	0.399934	0.523608	-0.315972	0.000877973	0.00438479	1.23786	6.06206e-13	7.80225e-12	-1.01554	0.00275612	0.0063182	-0.100286	0.644733	0.736639	0.263436	0.576107	0.621708	-0.375144	0.497892	0.545794
COX2	4.18549	2.07001	1.07542	1.01715	0.919692	5.73641	37.519	4.35482	1.05999	2.14458	9.38536	8.81212	3.77777	6.4469	1.66989	4.9724	0	1.02499		0.0658431	0	0	-1.07765	0.105042	0.201419	-0.987897	0	0	1.40656	0.0243239	0.0431123	-0.355505	0	0	2.55005	0	0	0.698235	0	0
COX20	173.698	126.27	158.087	169.864	375.235	429.275	325.532	369.289	378.417	456.795	514.109	417.474	185.111	223.799	197.047	235.36	192.918	245.997		1.08895	0.304822	0.425394	0.371429	0.386097	0.524476	0.15412	1	1	0.510854	0.00653778	0.0136523	-0.531138	0.085747	0.149713	1.22838	3.56197e-07	8.67104e-07	0.403693	0.269335	0.314531
COX23	21.9738	21.7351	24.7348	15.2573	56.1012	72.6612	43.0365	56.6127	71.0195	87.9276	71.9544	59.4818	37.7777	49.7332	49.2617	140.885	91.5302	148.623		1.07328	0.520436	0.638054	0.362127	0.569536	0.68748	1.47815	1.4106e-07	9.35501e-07	0.60706	0.0309695	0.0531955	1.40367	0.00145901	0.00534895	1.31821	0.000337505	0.000604465	0.998791	4.17978e-10	1.35928e-09
COX3	1.04637	2.07001	2.15085	3.05145	1.83938	4.78034	37.519	3.48386	1.05999	2.14458	6.2569	16.5227	2.83333	7.36788	1.66989	2.4862	1.40816	3.07496		0.876647	0	0	-0.754998	0.225801	0.357918	-0.768365	0	0	1.36578	0	0	-0.472674	0	0	2.99743	0	0	1.17234	0	0
COX4	11940.2	10460.8	12258.8	6324.64	13167.2	13516.9	8939.45	9054.55	8866.84	9605.56	9470.87	10250.7	7430.87	7172.64	7066.14	12931.5	13067.7	12404.4		-0.0704102	0.0167212	0.0415457	0.126731	0.454726	0.588048	0.825567	1.33665e-10	1.32143e-09	-0.170614	0.633676	0.705177	0.218393	0.525394	0.627138	-0.367755	0.000860016	0.00147378	-0.677584	1.92818e-07	4.84736e-07
COX5A	6106.63	5294.05	6481.58	6485.35	11262.6	10471.8	4764.91	4870.43	4622.63	4847.82	5051.41	5280.66	2771.94	2672.7	2540.74	4758.58	4908.84	4923.01		0.658175	0.769659	0.842732	0.090392	0.33322	0.473843	0.86959	3.5648e-11	3.80804e-10	-0.894543	0.0662495	0.103261	-0.951681	0.00157125	0.00569487	-0.32676	0.00325374	0.00516695	-1.1631	3.28744e-18	1.96917e-17
COX5B	98.359	93.1504	129.051	285.819	475.481	444.572	98.2115	112.354	149.459	416.048	352.472	391.038	244.611	266.165	286.386	609.119	571.712	640.617		1.91141	6.07573e-05	0.000354641	1.68741	2.20307e-16	1.0004e-14	1.19214	2.16575e-13	2.89677e-12	-0.056502	0.279942	0.360249	0.595008	0.0138316	0.0342527	0.167501	0.986219	0.991003	1.31428	1.30751e-22	1.00194e-21
COX6	8584.44	7439.61	9197.03	7372.31	11139.3	9314.02	1507.38	1560.77	1706.59	1374.67	1123.11	1326.22	3931.71	3644.34	3474.21	4094.77	4927.14	4287.52		0.141785	0.0429767	0.0889604	-0.320334	6.22195e-05	0.00044212	0.268369	0.363779	0.460633	-2.86326	2.72221e-17	7.79497e-16	-1.06397	0.000241836	0.00120716	-2.40114	4.44594e-55	1.54602e-53	-1.19055	1.60382e-36	2.64022e-35
COX7	8266.35	7322.65	7868.88	6135.45	7520.33	6645.63	3522.37	3792.18	3923.03	3758.37	3876.15	3813.45	2659.55	2665.33	2514.85	4301.12	3842.86	4055.87		-0.208493	0.000896481	0.00352888	0.0267596	0.14676	0.258291	0.637987	9.89567e-06	4.62799e-05	-0.826488	0.07065	0.109301	-0.734716	0.00690926	0.0194493	-1.06174	2.50514e-16	1.28466e-15	-1.5812	3.17919e-49	9.14305e-48
COX8	10346.5	9247.76	10390.8	7101.75	9452.6	8443.04	2466.32	2409.09	2654.22	3080.68	2868.79	3314.46	2943.83	2890.97	2855.51	4443.66	4741.26	4587.84		-0.262466	0.000580547	0.0024733	0.299046	0.655929	0.758543	0.664339	1.25477e-06	6.93462e-06	-1.43208	9.61734e-05	0.000313926	-0.859958	0.00189763	0.00665565	-1.99359	5.12459e-43	1.13026e-41	-1.78676	2.1069e-57	7.56265e-56
COX9	4768.32	4103.79	4835.11	2601.87	4021.82	3506.86	1612.21	1644.38	2057.45	1230.99	1166.91	1343.85	2047.55	1847.5	1804.32	2174.59	2447.38	2287.77		-0.436224	8.00212e-05	0.000452124	-0.506097	1.42748e-07	1.89062e-06	0.277831	0.306109	0.400678	-1.43693	9.17434e-05	0.000300903	-0.552008	0.0441976	0.0883027	-1.36706	1.23455e-22	9.38023e-22	-1.26606	1.68191e-44	3.95539e-43
COY1	971.034	1031.9	795.814	1902.07	1517.49	1471.39	303.462	333.579	556.496	658.385	526.623	529.829	710.221	797.573	1032.83	1127.08	994.159	1044.46		0.805335	0.819841	0.875539	0.522827	0.0632844	0.137467	0.317342	0.21969	0.304329	-1.51204	2.34808e-06	1.04842e-05	-0.627592	0.0144114	0.0353769	-1.22954	1.60486e-12	6.31863e-12	-0.1396	7.70495e-06	1.63846e-05
CPA1	4455.46	8703.35	4207.06	3049.42	3584.04	3081.41	13718.7	11878.2	10208.8	8448.56	7763.78	8270.17	2805.94	2700.33	2690.19	3527.09	3559.82	2981.69		-0.837988	4.04058e-06	3.40022e-05	-0.548438	1.24474e-05	0.000108841	0.296789	0.229162	0.315255	1.33349	4.76631e-09	3.53921e-08	0.0515962	0.868378	0.910301	1.04394	0.000356685	0.000635945	-1.08318	1.16175e-12	4.69222e-12
CPA2	78.478	490.592	60.2238	774.052	576.647	303.074	367.465	411.966	361.457	599.409	494.295	569.483	294.666	354.579	414.968	368.786	352.039	414.095		1.39396	0.269103	0.386647	0.543793	0.0660982	0.14254	0.0928038	0.706921	0.769267	0.00819022	0.271476	0.350865	-0.54317	0.0615775	0.115175	0.858353	0.185796	0.224254	0.757982	0.841037	0.863651
CPD1	317.051	245.296	290.365	500.438	618.033	540.178	337.671	263.902	340.258	349.566	236.72	254.45	366.444	343.528	374.89	519.615	473.141	500.194		0.95988	0.386913	0.510348	-0.163816	0.0334842	0.0842736	0.460655	0.0290647	0.0552484	-0.980286	0.00421569	0.00927297	-0.151844	0.455141	0.563559	0.14341	0.962206	0.969533	0.347381	0.780477	0.807716
CPR1	10280.6	8671.26	9314.25	3176.56	3779.94	4711.5	2798.47	2861.12	3598.68	3805.55	3699.92	3794.72	7118.26	7220.53	7358.37	6094.5	5997.34	6250.37		-1.27652	7.37809e-11	2.52819e-09	0.287532	0.634072	0.740269	-0.242338	5.69047e-05	0.000225494	-0.046211	0.329847	0.413248	0.65261	0.0261327	0.0575016	-1.61026	2.23297e-31	2.67283e-30	-0.381568	1.96685e-33	2.68278e-32
CPR3	2113.67	2028.61	2189.56	2380.13	2845.53	2541.23	940.182	1045.16	1124.65	1000.45	941.664	898.836	2327.11	2152.34	2240.99	2894.76	2669.87	2752.09		0.294711	0.10645	0.184305	-0.13054	0.00600229	0.0214053	0.307459	0.158665	0.233259	-1.45097	1.99636e-05	7.49341e-05	0.0986775	0.732868	0.810395	-1.02572	6.49142e-15	3.01121e-14	0.08593	0.00105422	0.00176281
CPR4	663.4	599.267	871.094	335.66	407.424	475.166	152.283	163.741	207.759	288.446	217.949	187.258	931.22	1015.85	972.711	514.643	563.263	594.493		-0.808589	2.70664e-08	4.41497e-07	0.405243	0.36404	0.502968	-0.80394	1.49485e-15	2.51334e-14	-0.812526	0.044825	0.0733835	0.457109	0.0499444	0.0973416	-2.02636	7.41246e-24	6.00561e-23	0.45246	4.33976e-11	1.53923e-10
CPR5	773.27	665.508	693.649	1123.95	1051.21	1111.91	253.805	259.547	309.518	395.674	370.2	410.865	1057.78	826.124	879.197	1346.69	1327.89	1315.06		0.624305	0.658689	0.755256	0.516058	0.0709998	0.150457	0.529973	0.00354817	0.00902158	-1.48201	2.37825e-07	1.27641e-06	0.279458	0.270535	0.375245	-1.37376	2.56515e-18	1.54103e-17	0.37379	0.266902	0.311766
CPR6	490.749	476.102	505.45	784.223	1652.69	1834.69	859.626	897.094	887.214	824.59	860.324	975.942	1360.94	953.22	1008.61	968.789	1036.4	999.363		1.53671	0.0163365	0.0407385	0.00920466	0.132023	0.240261	-0.145237	0.0362923	0.06687	-0.682888	0.262766	0.341154	-0.507627	0.095844	0.163109	0.844614	4.24344e-05	8.37438e-05	1.17432	0.048307	0.06466
CPR7	12.5565	9.31504	7.52797	170.881	170.143	124.289	39.726	73.161	161.119	139.397	158.508	118.964	30.2222	58.9431	74.3101	99.4479	99.9791	103.524		3.98434	5.96284e-17	9.46701e-15	0.605388	0.16762	0.286353	0.890011	0.00738692	0.0170152	-0.158607	0.509014	0.590357	-0.619119	0.0188781	0.0442714	3.22034	3.54855e-10	1.13611e-09	2.47521	1.12003e-18	6.88162e-18
CPS1	2655.69	8796.5	2340.12	1130.05	1519.33	1870.07	5826.48	5411.3	4914.13	2790.09	2850.02	2710.83	1041.72	953.22	1163.08	2037.03	1972.83	1873.68		-1.60964	5.55009e-07	6.3699e-06	-0.951694	1.13389e-12	3.65297e-11	0.897662	3.76379e-11	4.01163e-10	0.88579	3.38278e-05	0.00012081	0.380533	0.194855	0.28904	0.22784	0.796445	0.82484	-2.12677	3.25903e-08	8.81506e-08
CPT1	963.709	959.449	1148.55	679.457	1431.04	1576.56	857.419	867.481	946.573	668.036	507.852	811.817	1405.33	863.884	920.944	1236.47	1543.34	1184.89		0.263426	0.14864	0.241629	-0.426533	7.63979e-05	0.000530226	0.313581	0.41224	0.507462	-0.891366	0.0742483	0.114129	0.104741	0.762048	0.83264	-0.201407	0.0319232	0.043848	0.0545856	0.00680274	0.0102481
CRC1	9.41736	10.35	13.9805	289.888	57.9406	44.9352	60.6925	40.9353	45.5797	298.096	132.438	179.547	215.333	200.775	161.979	128.454	98.571	125.048		3.54079	2.02756e-05	0.000138754	2.05115	2.18402e-09	4.19895e-08	-0.715412	3.70984e-05	0.000152711	0.635338	0.0924121	0.138314	-0.157787	0.745742	0.820264	2.12498	2.64593e-07	6.54137e-07	4.09842	4.22258e-19	2.65594e-18
CRD1	18.8347	34.1551	31.1873	23.3945	53.3422	56.408	32.0015	30.4838	37.0997	50.3975	25.0276	38.553	89.722	76.4418	86.8343	112.708	132.367	138.373		0.661494	0.866001	0.909941	0.194758	0.882529	0.924902	0.599903	0.0347767	0.0644387	-0.224237	0.847518	0.882778	1.52604	7.31819e-06	6.02741e-05	0.2425	0.885117	0.904676	1.58763	2.6195e-08	7.12563e-08
CRD48_mgp02	4.18549	2.07001	2.15085	3.05145	1.83938	2.8682	37.519	0.870965	4.23997	4.28915	9.38536	12.1167	4.72221	6.4469	5.00967	2.4862	0	0		-0.115601	0	0	-0.724989	0.213854	0.34413	-2.70209	0	0	1.73293	0.00130891	0.00324647	-1.64194	0	0	2.34232	0	0	0.944552	0	0
CRD48_mgp05	1.04637	0	0	1.01715	0	0	8.828	0.870965	0	0	1.04282	6.60909	0	0.920986	0	0	0	0		-0.0408632	0	0	-0.342011	0	0	#NUM!	0	0	2.91129	0	0	#NUM!	0	0	3.21243	0	0	-0.184147	0	0
CRD48_mgr01	281.474	378.811	263.479	227.842	307.177	1828	241.666	225.58	200.339	320.614	332.659	407.561	312.61	260.639	884.207	138.398	160.53	365.92		1.35504	0.27537	0.394173	0.668175	0.0390464	0.0944093	-1.13235	0.00163693	0.00459514	-1.15543	0.136494	0.195481	-1.82953	0.00270786	0.00899545	-0.468574	0.00731036	0.0110315	0.657855	3.002e-05	6.01913e-05
CRD48_mgr02	89.9881	103.5	86.034	68.1491	82.7723	580.333	98.2115	57.4837	47.6997	86.8554	118.881	149.806	69.8887	70.9159	263.843	26.5194	33.7958	98.3988		1.38741	0.281607	0.400984	0.80574	0.106164	0.202558	-1.35024	0.00425692	0.0105539	-1.04035	0.238608	0.314072	-2.20394	0.00162126	0.00583628	-0.458681	0.0816258	0.10528	0.533701	6.75046e-05	0.00013042
CRD48_mgt01	0	0	0	1.01715	0	0	2.207	0	0	0	0	1.10152	0	0.920986	0	0	0	0		#DIV/0!	0	0	-1.0026	0	0	#NUM!	0	0	0.114955	0	0	#NUM!	0	0	#DIV/0!	0	0	#DIV/0!	0	0
CRD48_mgt02	0	0	0	0	0	0	0	0	0	1.07229	0	0	0	0	0	0	0	0		#DIV/0!	0	0	#DIV/0!	0	0	#DIV/0!	0	0	#DIV/0!	0	0	#DIV/0!	0	0	#DIV/0!	0	0	#DIV/0!	0	0
CRD48_mgt03	0	0	0	0	0	0	0	0	0	0	0	0	0	0	0	0	0	0		#DIV/0!	0	0	#DIV/0!	0	0	#DIV/0!	0	0	#DIV/0!	0	0	#DIV/0!	0	0	#DIV/0!	0	0	#DIV/0!	0	0
CRD48_mgt04	0	0	0	0	0	0	3.3105	0	0	0	1.04282	0	0	0	0	0	0	0		#DIV/0!	0	0	-1.66656	0	0	#DIV/0!	0	0	#DIV/0!	0	0	#DIV/0!	0	0	#DIV/0!	0	0	#DIV/0!	0	0
CRD48_mgt05	0	0	0	0	0	0	1.1035	0	0	0	2.08563	1.10152	0	0	0.834945	0	0	0		#DIV/0!	0	0	1.53018	0	0	#NUM!	0	0	#DIV/0!	0	0	#DIV/0!	0	0	#DIV/0!	0	0	#DIV/0!	0	0
CRD48_mgt06	0	0	0	0	0	0	5.5175	0	0	1.07229	1.04282	3.30455	0	2.76296	0	0	0	0		#DIV/0!	0	0	-0.0258141	0	0	#NUM!	0	0	#DIV/0!	0	0	#DIV/0!	0	0	#DIV/0!	0	0	#DIV/0!	0	0
CRD48_mgt07	0	0	0	0	0	0	3.3105	0	0	0	0	1.10152	0	1.84197	0	0	0	0		#DIV/0!	0	0	-1.58756	0	0	#NUM!	0	0	#DIV/0!	0	0	#DIV/0!	0	0	#DIV/0!	0	0	#DIV/0!	0	0
CRD48_mgt08	0	0	0	0	0	0	5.5175	0	0	1.07229	0	1.10152	0	0	0	0	0	0		#DIV/0!	0	0	-1.34379	0	0	#DIV/0!	0	0	#DIV/0!	0	0	#DIV/0!	0	0	#DIV/0!	0	0	#DIV/0!	0	0
CRD48_mgt09	0	0	0	0	0	0	4.414	0	0	0	0	0	0	0	0	0	0	0		#DIV/0!	0	0	#NUM!	0	0	#DIV/0!	0	0	#DIV/0!	0	0	#DIV/0!	0	0	#DIV/0!	0	0	#DIV/0!	0	0
CRD48_mgt10	0	0	0	0	0	0	3.3105	0	0	0	3.12845	2.20303	0	1.84197	0	0.828733	0	0		#DIV/0!	0	0	0.687488	0	0	-1.15227	0	0	#DIV/0!	0	0	#DIV/0!	0	0	#DIV/0!	0	0	#DIV/0!	0	0
CRD48_mgt11	1.04637	0	1.07542	0	0	0	11.035	0.870965	0	0	2.08563	4.40606	0	1.84197	0	0	0	0		#NUM!	0	0	-0.875017	0	0	#NUM!	0	0	#DIV/0!	0	0	#DIV/0!	0	0	2.48833	0	0	-0.204036	0	0
CRD48_mgt12	0	0	0	0	0	0	5.5175	0	0	0	1.04282	0	0	0.920986	0	0.828733	0	0		#DIV/0!	0	0	-2.40353	0	0	-0.152272	0	0	#DIV/0!	0	0	#DIV/0!	0	0	#DIV/0!	0	0	#DIV/0!	0	0
CRD48_mgt13	0	0	0	0	0	0	2.207	0	0	0	1.04282	0	0	0.920986	0	0	0	0		#DIV/0!	0	0	-1.0816	0	0	#NUM!	0	0	#DIV/0!	0	0	#DIV/0!	0	0	#DIV/0!	0	0	#DIV/0!	0	0
CRD48_mgt14	0	0	0	0	0	0	0	0	0	0	0	0	0	0	0	0	0	0		#DIV/0!	0	0	#DIV/0!	0	0	#DIV/0!	0	0	#DIV/0!	0	0	#DIV/0!	0	0	#DIV/0!	0	0	#DIV/0!	0	0
CRD48_mgt15	0	0	0	0	0	0	0	0	0	0	0	0	0	0	0	0	0	0		#DIV/0!	0	0	#DIV/0!	0	0	#DIV/0!	0	0	#DIV/0!	0	0	#DIV/0!	0	0	#DIV/0!	0	0	#DIV/0!	0	0
CRD48_mgt16	0	0	0	0	0	0	0	0	0	0	0	0	0	0	0	0	0	0		#DIV/0!	0	0	#DIV/0!	0	0	#DIV/0!	0	0	#DIV/0!	0	0	#DIV/0!	0	0	#DIV/0!	0	0	#DIV/0!	0	0
CRD48_mgt17	0	0	0	0	0	0	0	0	0	0	0	0	0	0	0	0	0	0		#DIV/0!	0	0	#DIV/0!	0	0	#DIV/0!	0	0	#DIV/0!	0	0	#DIV/0!	0	0	#DIV/0!	0	0	#DIV/0!	0	0
CRD48_mgt18	0	0	0	0	0	0	0	0	0	0	1.04282	0	0	0	0	0	0	0		#DIV/0!	0	0	#DIV/0!	0	0	#DIV/0!	0	0	#DIV/0!	0	0	#DIV/0!	0	0	#DIV/0!	0	0	#DIV/0!	0	0
CRD48_mgt19	0	0	0	0	0	0	4.414	0.870965	0	0	2.08563	1.10152	0	0.920986	0	1.65747	0	0		#DIV/0!	0	0	-0.729626	0	0	0.847728	0	0	#DIV/0!	0	0	#DIV/0!	0	0	#DIV/0!	0	0	#DIV/0!	0	0
CRD48_mgt20	0	0	0	0	0	0	0	0	0	0	0	1.10152	0	1.84197	0	0	0	0		#DIV/0!	0	0	#DIV/0!	0	0	#NUM!	0	0	#DIV/0!	0	0	#DIV/0!	0	0	#DIV/0!	0	0	#DIV/0!	0	0
CRD48_mgt21	0	0	0	0	0	0	0	0	0	0	0	0	0	0	0	0	0	0		#DIV/0!	0	0	#DIV/0!	0	0	#DIV/0!	0	0	#DIV/0!	0	0	#DIV/0!	0	0	#DIV/0!	0	0	#DIV/0!	0	0
CRD48_mgt22	0	0	0	0	0	0	6.621	0	0	1.07229	2.08563	2.20303	0	0.920986	0	0	0	0		#DIV/0!	0	0	-0.304559	0	0	#NUM!	0	0	#DIV/0!	0	0	#DIV/0!	0	0	#DIV/0!	0	0	#DIV/0!	0	0
CRH1	1145.78	962.554	1090.48	397.706	414.781	784.932	204.147	225.58	267.118	648.734	425.469	577.194	1514.89	1595.15	2159.17	957.186	1080.06	1292.51		-1.00179	1.31637e-07	1.78121e-06	1.24478	4.42878e-09	8.02907e-08	-0.662169	7.41172e-09	5.94806e-08	0.0479447	0.231377	0.305986	1.05967	0.000364151	0.00168724	-2.19863	2.19369e-39	3.91413e-38	0.720048	5.98306e-07	1.43102e-06
CRM1	1904.4	1783.31	1883.07	3040.26	2969.69	2495.34	1794.29	1655.7	1591.05	1923.69	1668.51	1902.32	1566.83	1266.36	1322.55	2062.72	2336.13	2080.72		0.610481	0.630031	0.731199	0.124268	0.429089	0.565721	0.640794	0.000112315	0.000421624	-0.63037	0.248745	0.325444	-0.392462	0.132416	0.211343	-0.144157	0.0785318	0.101582	-0.422774	3.14886e-06	7.0017e-06
CRN1	454.126	396.407	471.036	1120.9	805.651	686.457	179.87	216.87	270.298	450.361	387.928	380.023	505.277	553.512	680.48	698.622	592.834	677.517		0.98346	0.382738	0.506103	0.869041	8.07865e-05	0.00055583	0.178962	0.854495	0.88971	-1.10083	0.00165989	0.00398674	-0.408269	0.0897132	0.155163	-0.986409	7.05778e-09	2.0255e-08	0.39623	0.206643	0.247185
CRP1	2540.59	2594.76	2770.29	2403.53	3168.34	3580.47	4201.02	4199.79	3627.29	4808.14	5048.28	4873.1	3190.33	2869.79	2768.68	3601.67	3614.74	3587.46		0.211259	0.0704226	0.132265	0.292301	0.789616	0.862122	0.291259	0.242218	0.329607	0.686498	0.000417332	0.00117601	0.239335	0.412965	0.522856	0.605455	0.00670946	0.0101893	0.159334	0.00509389	0.00782441
CRR1	303.448	304.291	153.786	276.665	207.851	154.883	40.8295	39.1934	40.2797	33.2409	34.413	47.3651	61.3888	71.8369	64.2908	51.3814	66.1834	50.2244		-0.252176	0.00181571	0.00637774	-0.0647951	0.284494	0.422418	-0.235323	0.0947536	0.152186	-2.47484	1.44935e-11	1.68993e-10	-1.93007	4.75049e-10	1.25376e-08	-2.66222	5.03446e-20	3.34042e-19	-1.94692	9.47807e-29	9.94468e-28
CRZ1	122.426	142.831	75.2797	462.804	275.908	254.314	84.9695	111.483	232.138	155.482	177.279	154.212	170	277.217	311.434	204.697	163.346	214.222		1.54402	0.0137575	0.0354393	0.184239	0.969399	0.982171	-0.381759	0.0153654	0.0316794	-1.02799	0.0143311	0.0273142	-0.770154	0.00562237	0.0164471	0.331796	0.679599	0.719149	1.15563	0.950001	0.958839
CSE1	298.216	304.291	246.272	1113.78	1707.87	1024.9	208.561	293.515	326.478	569.385	488.039	584.904	483.555	307.609	290.561	945.584	1209.61	891.739		2.1801	3.15537e-07	3.86351e-06	0.987074	2.61659e-06	2.7144e-05	1.49402	2.84476e-11	3.07325e-10	-1.22782	0.00047638	0.00132061	-0.33621	0.209199	0.306453	-0.0347939	0.331853	0.379852	0.349871	2.91677e-11	1.04854e-10
CSE2	69.0606	70.3803	93.5619	62.0462	102.086	117.596	35.312	73.161	113.419	108.301	98.0248	93.6288	85.9443	64.469	77.6499	106.907	97.1628	117.874		0.273958	0.160662	0.257135	0.434886	0.384533	0.523246	0.497372	0.127567	0.194985	0.0904395	0.16379	0.227952	0.1925	0.56284	0.663359	-0.0704882	0.430962	0.478914	-0.0309142	0.167263	0.204171
CSE4	60.6896	38.2951	34.4136	145.453	205.091	147.234	96.0045	135	202.459	230.542	250.276	204.882	154.889	219.195	236.289	249.449	191.509	233.697		1.89976	0.000413254	0.00185342	0.66167	0.0306318	0.0780612	0.14446	0.982213	0.990301	0.462073	0.00150303	0.00365775	0.438646	0.0903888	0.156105	1.70017	1.03962e-06	2.43021e-06	2.19395	7.65694e-12	2.89424e-11
CSF1	524.233	508.187	546.316	541.124	590.443	478.034	702.929	812.61	775.915	546.867	482.824	494.58	648.832	506.542	460.055	919.065	1049.08	824.09		0.0279336	0.0037438	0.0117469	-0.588143	5.70344e-09	1.0185e-07	0.789501	0.000105361	0.000398652	-0.0785829	0.256858	0.33423	0.794715	0.000525839	0.00227943	0.537494	0.0246223	0.0343789	0.0331476	0.692243	0.728404
CSL4	222.877	291.871	89.2602	614.359	595.961	652.995	115.867	217.741	451.557	329.192	260.704	302.917	181.333	368.394	409.958	188.951	201.366	190.648		1.62523	0.00915578	0.0251348	0.185362	0.944807	0.965888	-0.724109	0.000353234	0.00118865	-1.06144	0.000777246	0.00204219	-1.68135	5.54032e-14	3.39309e-12	0.378427	0.662438	0.702706	0.667992	0.00575229	0.00877643
CSM1	68.0142	53.8202	55.9221	48.8232	84.6117	90.8265	23.1735	36.5805	58.2996	58.9759	50.0552	47.3651	125.611	137.227	133.591	119.338	102.795	136.323		0.335279	0.233107	0.346857	0.405764	0.466088	0.59836	-0.145265	0.131427	0.199354	-0.519976	0.541989	0.621086	0.676616	0.0295419	0.0636544	-0.59046	0.0162806	0.0234535	1.15716	0.23447	0.277481
CSM2	8.37098	5.17502	4.3017	14.2401	17.4742	11.4728	46.347	31.3547	54.0596	36.4578	49.0124	53.9742	18.8888	25.7876	28.3881	30.6631	26.755	39.9745		1.27486	0.348268	0.470234	0.0817635	0.666709	0.767843	0.41464	0.399891	0.496614	1.69102	2.75707e-08	1.76496e-07	1.17321	0.00203509	0.00707026	2.88412	2.72495e-10	8.83708e-10	2.03343	2.94255e-05	5.91235e-05
CSM3	42.9013	38.2951	41.9416	53.909	89.2102	68.8369	116.971	141.096	211.999	176.928	181.45	186.156	92.5554	104.992	109.378	147.514	137.999	136.323		0.783489	0.933859	0.958821	0.212159	0.976012	0.986355	0.458798	0.118672	0.183326	1.36126	2.83573e-10	2.60278e-09	0.992921	0.00045426	0.00202614	1.93259	3.27026e-10	1.05054e-09	1.31761	1.01426e-06	2.36085e-06
CSN12	12.5565	9.31504	7.52797	176.984	153.589	124.289	32.0015	33.9676	109.179	110.446	99.0676	99.1364	30.2222	47.8912	65.1257	112.708	87.3057	100.449		3.95157	1.9348e-16	2.71043e-14	0.817393	0.0470179	0.109705	1.06876	0.000544078	0.00175842	-0.559458	0.362282	0.447888	-0.598245	0.0285808	0.0620312	2.57471	9.81466e-07	2.30217e-06	2.28456	1.9641e-17	1.11097e-16
CSN9	106.73	146.971	72.0534	130.195	124.158	78.3976	52.968	72.2901	78.4395	49.3253	51.0981	71.5985	137.889	64.469	69.3004	101.105	167.571	84.049		0.0306616	0.0356722	0.0767265	-0.243837	0.0638589	0.138652	0.376752	0.549045	0.634047	-0.951853	0.0429455	0.0708156	0.0840993	0.826042	0.882942	-0.677355	0.00522104	0.00805734	-0.261992	0.027352	0.0380376
CSR1	560.856	553.727	590.408	252.253	361.439	483.77	186.491	220.354	248.038	254.132	227.334	223.608	792.387	665.873	683.82	746.688	832.221	918.389		-0.635592	1.30155e-06	1.31341e-05	0.106536	0.494679	0.623152	0.221356	0.657181	0.72876	-0.638326	0.239933	0.315469	1.1862	1.0354e-05	8.09509e-05	-1.38045	7.86161e-17	4.22717e-16	0.329248	0.117931	0.148392
CST26	989.869	1209.92	886.15	1373.15	1190.08	1100.43	793.416	840.481	873.434	1060.49	890.566	1031.02	566.665	594.036	622.034	753.318	722.385	705.191		0.24758	0.0800354	0.146675	0.250165	0.928312	0.955018	0.290827	0.268724	0.360134	-0.296972	0.926555	0.945739	-0.74837	0.000837896	0.00336073	-0.299557	0.00703412	0.0106383	-0.791617	1.36534e-19	8.83213e-19
CST6	4414.65	4163.82	4668.42	3121.64	2164.04	2496.29	1965.33	2077.25	2015.05	2293.62	2253.53	2183.2	1240.05	1781.19	1691.6	1319.34	1296.91	1329.41		-0.767447	5.25354e-07	6.06764e-06	0.151929	0.54765	0.667483	-0.256328	0.00159792	0.00450684	-0.209452	0.693856	0.755469	-0.979867	0.00033873	0.0015895	-1.12883	4.23612e-16	2.14462e-15	-1.49099	2.18129e-96	2.3141e-94
CST9	156.956	127.305	122.598	143.418	180.26	147.234	73.9345	83.6126	111.299	121.169	111.581	101.339	34.9444	46.9703	54.2714	75.4147	64.7752	64.5742		0.210927	0.049263	0.0988374	0.313453	0.636364	0.742762	0.588384	0.0782857	0.128946	-0.495225	0.492801	0.575476	-1.2015	8.13e-06	6.61619e-05	-0.59775	0.00153427	0.00254412	-1.57895	4.77138e-18	2.82612e-17
CTA1	1672.1	1633.24	1570.12	2602.89	1990.21	1771.59	2320.66	2193.09	1939.79	1980.52	1664.34	1860.46	701.721	850.07	1016.13	1548.07	1570.1	1565.16		0.384554	0.219851	0.330854	-0.229265	0.00350148	0.0137408	0.866933	1.44922e-08	1.11793e-07	-0.209268	0.690896	0.753275	-0.442559	0.0971895	0.16487	0.404551	0.120263	0.150733	-0.924939	3.24689e-13	1.37053e-12
CTF13	14.6492	7.24503	10.7542	17.2916	14.7151	21.0335	5.5175	6.96772	4.23997	20.3735	3.12845	7.71061	45.3332	35.9184	30.058	23.2045	23.9387	25.6247		0.700068	1	1	0.900103	0	0	-0.613206	0.0103092	0.0225809	-0.764959	0.363837	0.44923	0.456217	0.261471	0.365219	-0.964994	0.0384241	0.0521368	1.76949	0.338151	0.386657
CTF18	155.91	139.726	121.523	175.967	260.273	333.668	2064.65	1859.51	1645.11	1214.9	1268.07	1238.1	807.498	578.379	624.539	1072.38	1084.28	1036.26		0.884092	0.634021	0.734238	-0.581769	1.89514e-06	2.008e-05	0.667384	0.000431932	0.00143526	2.27296	2.03888e-20	8.94487e-19	2.05212	1.36069e-14	9.15495e-13	3.73882	6.59412e-65	3.20555e-63	2.26883	2.60116e-46	6.64062e-45
CTF3	63.8287	86.9403	74.2043	159.693	241.879	131.937	131.316	133.258	143.099	97.5782	78.2113	105.745	217.222	142.753	161.144	169.89	253.468	184.498		1.24576	0.120164	0.203029	-0.534098	0.000188616	0.00114272	0.222117	0.808956	0.854405	-0.922199	0.0365464	0.0615803	0.188217	0.52398	0.626127	0.857658	0.00513547	0.00793558	1.21186	0.00273537	0.0043255
CTF4	49.1795	46.5752	51.6204	91.5436	112.202	86.0461	26.484	38.3224	29.6798	64.3373	50.0552	48.4667	81.2221	30.3925	47.5919	96.9617	102.795	125.048		0.975526	0.471219	0.593743	0.785449	0.0465033	0.108957	1.02868	0.00527475	0.0127131	-0.831394	0.0596332	0.0942385	0.164558	0.570331	0.670062	-0.641317	0.0108564	0.0159826	0.111406	0.0946879	0.121288
CTF8	15.6956	18.6301	5.37712	41.7032	100.246	76.4854	7.7245	30.4838	73.1395	46.1084	49.0124	35.2485	35.8888	45.1283	64.2908	58.0113	76.0405	69.6991		2.45989	0.000190708	0.00095214	0.227532	0.864062	0.912884	0.487694	0.212535	0.296481	-0.744601	0.236373	0.311645	-0.100398	0.759497	0.831375	1.48776	0.0277191	0.0384659	1.8718	7.99687e-07	1.88436e-06
CTH1	525.279	420.212	335.532	1219.56	1006.14	638.653	350.913	394.547	644.476	476.096	410.87	411.967	681.887	2164.32	2890.58	709.395	567.487	831.265		1.16092	0.158151	0.253798	-0.0976912	0.078945	0.162378	-1.44427	2.10374e-06	1.1249e-05	-1.14089	0.00158207	0.00382095	-0.442238	0.0916388	0.157524	0.117721	0.795871	0.824425	2.16295	0.828401	0.852325
CTI6	623.638	722.433	479.639	998.842	1167.09	1115.73	324.429	317.031	450.497	698.06	588.149	566.179	954.831	894.277	1001.93	1052.49	1113.85	1006.54		0.845969	0.703108	0.792453	0.76247	0.00028108	0.00165251	0.154304	0.97981	0.988831	-0.825041	0.026698	0.0468341	-0.0486342	0.802578	0.865249	-0.741542	3.70728e-06	8.21846e-06	0.643031	0.800804	0.826782
CTK1	186.254	185.266	149.484	581.81	483.758	530.618	378.5	409.353	599.956	582.253	716.416	556.265	310.722	481.675	578.617	481.494	401.325	514.544		1.61526	0.000359168	0.00164968	0.418558	0.200824	0.327585	0.0274628	0.520632	0.609318	0.216738	0.0241669	0.0428498	-0.191923	0.357035	0.468431	1.41344	2.14431e-09	6.45326e-09	1.39588	4.86735e-05	9.56244e-05
CTK2	19.8811	14.4901	13.9805	84.4235	85.5314	62.1444	13.242	33.0967	39.2197	66.4819	54.2265	46.2636	38.7221	54.3381	60.951	54.6964	67.5915	59.4493		2.26311	3.16406e-05	0.00020504	0.964625	0.0144845	0.0432991	0.238818	0.783279	0.833081	-0.475136	0.596094	0.671343	-0.352889	0.227329	0.327785	0.823344	0.118495	0.148673	1.6714	8.20725e-05	0.000156475
CTK3	158.002	131.446	172.068	333.626	418.46	443.616	556.164	627.966	650.835	724.867	757.085	700.564	261.611	331.555	353.182	441.715	429.488	421.27		1.37341	0.0143506	0.0365434	0.25024	0.886544	0.927186	0.449692	0.0586924	0.100882	0.868135	3.98165e-07	2.06064e-06	0.112276	0.652498	0.742846	1.9913	9.95617e-20	6.47967e-19	1.03599	1.5427e-05	3.20072e-05
CTM1	103.591	114.885	97.8636	269.545	368.797	227.544	64.003	84.4836	110.239	142.614	100.11	126.674	207.777	198.933	199.552	164.089	187.285	171.173		1.4527	0.0125927	0.0329738	0.513756	0.170609	0.290212	-0.214381	0.0371604	0.0682154	-1.229	0.000548449	0.00149441	-0.728617	0.00357687	0.0113608	-0.290052	0.0716853	0.0933594	0.938466	0.834277	0.857631
CTP1	4.18549	13.4551	4.3017	10.1715	17.4742	21.9896	25.3805	34.8386	28.6198	38.6024	31.2845	42.9591	46.2777	84.7307	93.5138	69.6135	57.7344	55.3493		1.17765	0.500801	0.621176	0.345092	0.750102	0.832515	-0.297403	0.107363	0.168076	1.18492	5.63077e-05	0.000192882	1.88002	2.59504e-07	3.49197e-06	2.01748	2.74666e-05	5.54453e-05	3.35508	2.15053e-10	7.17947e-10
CTR1	47192.5	43123.4	47515.5	29733.4	25726.6	32848.6	1772.22	1592.12	2107.27	1745.69	1400.5	1634.65	7337.37	8353.34	8497.23	5279.86	5835.4	6949.41		-0.64228	5.53194e-06	4.46587e-05	-0.194702	0.00281044	0.0114141	-0.421117	9.6311e-07	5.46182e-06	-4.20722	3.1871e-33	4.35449e-31	-2.28938	1.39288e-13	7.92116e-12	-4.6548	8.86172e-171	4.22172e-168	-2.51054	1.96491e-152	4.69025e-150
CTR86	18.8347	8.28003	22.5839	61.0291	122.319	62.1444	27.5875	33.9676	48.7597	63.265	46.9268	50.6697	76.4998	72.7579	82.6595	65.4699	63.3671	61.4992		2.3044	0.00039277	0.00177492	0.544193	0.209259	0.338448	-0.28506	0.0470885	0.0837421	-0.609861	0.395947	0.482522	-0.36713	0.275348	0.380926	1.15035	0.0135858	0.0197747	2.22233	0.000187675	0.000342886
CTR9	515.862	431.597	603.313	1042.58	920.612	816.482	328.843	296.999	325.418	434.277	375.414	370.109	497.721	416.285	388.249	759.948	856.159	762.591		0.841929	0.723991	0.808927	0.310631	0.682934	0.78087	0.869159	1.10063e-06	6.15397e-06	-1.23637	4.9555e-05	0.000172218	-0.224744	0.292547	0.399741	-0.705075	2.65781e-05	5.38078e-05	-0.251973	0.346958	0.395506
CTS1	305.541	389.162	364.569	160.71	121.399	164.444	88.28	80.1288	92.2194	183.361	166.851	214.795	581.777	449.441	404.948	220.443	237.979	248.047		-1.24617	7.33346e-14	6.35078e-12	1.11628	1.83002e-05	0.000152013	-1.02353	7.45701e-11	7.65866e-10	0.339439	0.0113738	0.022227	0.661794	0.0120707	0.0307365	-2.02301	1.35837e-21	9.83476e-21	0.43915	2.56403e-16	1.34958e-15
CTS2	55.4578	66.2403	67.7517	268.528	94.7283	66.9248	6.621	11.3225	23.3198	53.6144	21.8992	49.5682	267.277	347.212	422.482	187.294	184.469	198.848		1.18313	0.329002	0.450338	1.59994	0.000459612	0.00249026	-0.861799	4.60621e-08	3.3025e-07	-1.78207	0.00254731	0.0058989	0.407561	0.3486	0.459891	-2.19888	8.45076e-11	2.86748e-10	2.45249	2.56164e-05	5.19069e-05
CTSD	94.1736	96.2554	50.545	64.0805	101.166	120.465	167.732	130.645	155.819	241.265	172.065	192.765	246.499	194.328	223.765	321.548	339.366	356.696		0.245681	0.172837	0.2725	0.41623	0.421438	0.560038	0.614642	0.00702787	0.0162509	1.08499	8.62339e-07	4.16957e-06	1.83255	6.67419e-11	2.26118e-09	0.914437	0.00598559	0.00916597	1.46359	1.55234e-10	5.25968e-10
CTT1	4384.3	6434.62	4407.09	139.35	154.508	299.249	2637.36	2310.67	3393.04	1335	955.221	1060.76	4976.27	3648.02	4477.81	13219.1	12348.1	10648.6		-4.6821	5.52306e-37	8.76878e-34	-1.31565	2.24614e-23	1.81518e-21	1.46682	9.21352e-22	2.89438e-20	2.49822	6.54139e-19	2.28328e-17	5.93218	1.45212e-45	1.38736e-42	-0.868234	1.96121e-08	5.42265e-08	-0.21674	0.00125529	0.00207362
CUE1	495.981	459.542	547.391	741.503	821.285	759.118	254.908	278.709	490.777	479.313	521.409	414.17	662.054	709.159	737.256	706.909	723.793	760.541		0.627548	0.632714	0.733597	0.465921	0.156811	0.270995	0.0555529	0.388	0.485342	-0.714619	0.0877525	0.132418	-0.0835609	0.667361	0.755363	-0.552992	0.000701527	0.00120958	0.488434	0.123159	0.154321
CUE3	113.008	143.866	132.277	182.07	183.938	173.048	48.554	53.9998	80.5594	134.036	117.838	127.776	140.722	169.461	172.834	179.835	187.285	189.623		0.470107	0.305088	0.425515	1.05193	8.43791e-05	0.000574742	0.204937	0.811196	0.856392	-0.505767	0.449554	0.535301	0.0465729	0.894039	0.928642	-1.08759	1.84068e-06	4.20373e-06	0.311743	0.170177	0.207252
CUE5	1113.34	954.274	888.301	1740.35	1646.25	1796.45	185.388	172.451	319.058	498.614	418.17	405.358	802.776	817.835	1002.77	762.434	681.548	808.715		0.810196	0.802084	0.863741	0.965869	5.95774e-05	0.000425975	-0.219774	0.0025586	0.0068063	-1.97092	2.05654e-11	2.34151e-10	-1.20215	1.21256e-06	1.31945e-05	-2.1266	1.29332e-28	1.32844e-27	-0.172178	1.15349e-17	6.64268e-17
CUL3	230.202	289.801	223.688	380.414	332.929	339.404	71.7275	117.58	197.159	202.662	139.738	170.735	227.611	271.691	303.92	296.686	325.284	283.921		0.501383	0.325196	0.446886	0.408995	0.399154	0.538182	0.173542	0.928636	0.95237	-1.03675	0.00270241	0.00620697	-0.216748	0.321323	0.429912	-0.944361	5.10788e-05	9.94846e-05	0.111093	0.00339413	0.00531614
CUP9	1066.25	1356.89	1206.63	2906	1536.81	1461.83	985.425	881.416	841.634	1208.47	1125.2	973.739	470.332	544.302	546.889	851.108	816.731	929.663		0.701969	0.909863	0.941899	0.28822	0.822124	0.884251	0.734171	3.82918e-06	1.96606e-05	-0.836147	0.102497	0.151559	-1.18472	0.000142508	0.000780686	-0.422397	0.00185416	0.00303548	-1.21692	2.30036e-20	1.54457e-19
CUS1	30.3448	38.2951	31.1873	133.247	140.713	138.63	68.417	84.4836	183.379	198.373	180.407	178.445	144.5	247.745	231.28	231.216	205.591	197.823		2.0472	2.75505e-05	0.000180998	0.728603	0.0313118	0.0795814	0.0254691	0.551181	0.636029	0.433556	0.00127499	0.00317222	0.621208	0.0141733	0.0349901	1.75215	1.20316e-05	2.54116e-05	2.64294	5.52542e-19	3.44365e-18
CWC15	369.37	372.601	308.647	534.004	485.598	422.582	132.42	155.903	239.558	305.602	271.133	224.709	322.055	380.367	417.472	374.587	304.162	323.896		0.457017	0.244568	0.360085	0.602389	0.0464227	0.108822	-0.159552	0.0512585	0.0899166	-0.847582	0.0241349	0.042809	-0.524444	0.0180975	0.0425871	-0.992954	6.45193e-08	1.70006e-07	0.0921246	9.44158e-08	2.43644e-07
CWC2	34.5303	28.9801	15.0559	108.835	134.275	120.465	146.765	168.096	284.078	265.927	278.432	261.059	80.2776	102.229	101.028	130.94	130.959	105.574		2.21027	3.19859e-05	0.000206996	0.427328	0.247948	0.381977	0.374106	0.309978	0.404632	1.14749	9.92545e-10	8.29782e-09	0.0153822	0.987884	0.994337	2.93043	2.20077e-17	1.22482e-16	1.85154	5.35232e-08	1.41877e-07
CWC21	18.8347	15.5251	31.1873	95.6122	157.267	152.015	62.8995	79.2578	109.179	176.928	157.465	133.283	56.6665	99.4664	98.5235	135.083	121.102	133.248		2.62694	1.03884e-06	1.078e-05	0.89589	0.00122007	0.00578262	0.612824	0.0501234	0.0883612	0.207965	0.048066	0.078048	-0.0561696	0.833022	0.886466	1.93902	3.51992e-07	8.57306e-07	1.95795	1.74846e-11	6.41593e-11
CWC22	169.512	196.651	123.674	340.746	479.16	401.549	323.325	365.805	436.717	407.47	415.041	380.023	237.055	326.029	337.318	340.609	328.101	312.621		1.31823	0.0294397	0.0655689	0.0950657	0.413046	0.552428	0.124171	0.866901	0.90086	-0.0225223	0.182123	0.249473	-0.315788	0.157586	0.243385	1.20064	1.24168e-06	2.88414e-06	0.878267	0.170148	0.207252
CWC23	40.8085	50.7152	46.2433	195.293	204.172	128.113	71.7275	114.096	190.799	200.518	163.722	164.126	96.3331	97.6245	107.708	170.719	195.734	168.098		1.93715	0.000176115	0.000890486	0.488418	0.217814	0.349205	0.825377	0.000573754	0.00183994	0.00215358	0.207223	0.277963	0.0189427	0.975268	0.985793	1.45089	0.000125886	0.000236111	1.13072	7.02206e-09	2.00739e-08
CWC24	64.8751	61.0652	34.4136	170.881	183.019	110.904	45.2435	53.9998	96.4593	97.5782	85.511	77.1061	88.7776	135.385	106.873	114.365	101.387	105.574		1.53536	0.019491	0.0469105	0.410932	0.390674	0.528906	-0.0429473	0.376724	0.473459	-0.837028	0.0647948	0.101423	-0.532585	0.0561904	0.106601	0.287403	0.75651	0.789315	1.04573	0.319639	0.36717
CWC25	244.851	268.066	229.065	720.143	503.991	362.35	216.286	277.838	450.497	436.421	334.744	331.556	214.388	249.587	233.785	359.67	347.815	393.595		1.09638	0.211128	0.321176	0.223262	0.915737	0.947533	0.658116	0.00169812	0.00474461	-0.524764	0.440563	0.52643	-0.526914	0.0404399	0.0823099	0.348349	0.480921	0.529125	-0.0886545	0.196583	0.235978
CWC26	15.6956	14.4901	8.6034	114.938	108.524	49.7155	54.0715	63.5804	149.459	142.614	124.095	115.659	57.611	80.1257	95.1837	115.194	109.836	103.524		2.81612	1.78312e-06	1.702e-05	0.517526	0.226661	0.35875	0.496292	0.137785	0.207529	0.485127	0.0100077	0.0198328	0.266292	0.425474	0.535711	2.78372	7.41028e-10	2.30887e-09	2.58612	7.09145e-17	3.88686e-16
CWH41	75.3388	86.9403	54.8467	521.798	300.739	297.337	52.968	80.9997	82.6794	174.783	144.952	164.126	252.166	402.471	559.413	329.836	374.57	365.92		2.36673	5.26126e-07	6.06764e-06	1.15924	8.75119e-06	7.96292e-05	-0.181778	0.129422	0.197063	-1.21068	0.00147292	0.00359545	-0.0652877	0.766946	0.837226	-0.00318434	0.576257	0.621708	2.48322	2.76399e-16	1.45163e-15
CWH43	762.806	683.103	874.32	946.968	1168.01	1025.86	361.948	369.289	360.397	595.12	502.638	551.859	599.721	588.51	597.821	739.23	801.241	735.941		0.436883	0.2523	0.368509	0.595641	0.0246329	0.0659196	0.349988	0.119236	0.183958	-0.929018	0.00650194	0.0135952	-0.464388	0.0293	0.0633332	-1.08778	4.22728e-11	1.48079e-10	-0.377493	6.49414e-08	1.70534e-07
CWP1	18404.7	14056.4	15838.9	8493.21	5762.79	5940.05	14038.7	13987.7	12711.4	14354.7	15417	17368.7	27043.2	28087.3	26110.4	16772.7	18520.1	17051.7		-1.25795	6.31285e-10	1.63414e-08	0.210595	0.848754	0.903518	-0.634168	6.82892e-14	9.61891e-13	1.22289	5.79265e-07	2.89149e-06	1.37396	8.74982e-06	7.0724e-05	-0.24565	0.0180398	0.0257927	0.750185	2.49193e-07	6.1832e-07
CYB2	3387.11	4269.39	3080.02	9861.28	5041.75	4722.02	4620.35	4288.63	3188.46	5659.54	6528.04	6067.14	825.443	984.534	791.528	1965.75	2184.05	1952.6		0.870171	0.700907	0.791209	0.593568	0.0995361	0.193079	1.23003	8.48228e-18	1.87513e-16	-0.104427	0.520319	0.600767	-1.68525	5.35736e-07	6.4187e-06	0.172176	0.836386	0.861337	-2.04511	1.36315e-32	1.7684e-31
CYB5	122.426	92.1154	165.615	158.676	148.07	144.366	283.599	323.128	233.198	294.879	284.689	327.15	65.1665	105.913	75.98	163.26	180.244	217.297		0.246894	0.0965153	0.170323	0.110393	0.494266	0.623118	1.18263	1.00912e-05	4.7148e-05	1.00717	3.18437e-08	2.01424e-07	0.314004	0.2418	0.344491	1.14367	0.000324524	0.00058253	-0.621732	0.366198	0.415157
CYC2	50.2259	70.3803	55.9221	148.504	161.866	141.498	59.589	67.9352	128.259	124.385	127.224	146.501	66.111	92.0986	121.902	200.553	161.938	225.497		1.356	0.0406538	0.0850674	0.638247	0.0668049	0.143589	1.06979	7.94244e-05	0.00030659	-0.182732	0.558513	0.636513	0.379887	0.14937	0.232724	0.535023	0.27262	0.31848	0.666102	6.60054e-06	1.41432e-05
CYC3	103.591	133.516	90.3357	215.636	435.015	400.593	724.999	754.255	695.355	719.505	643.418	569.483	361.721	429.179	453.375	474.864	436.529	479.694		1.68278	0.00280169	0.00917146	-0.170358	0.00680035	0.0235811	0.160906	0.97536	0.986098	0.878303	7.75392e-06	3.13699e-05	0.404116	0.135041	0.214815	2.73144	5.00586e-33	6.60607e-32	1.92599	2.27199e-14	1.033e-13
CYC8	325.422	285.661	329.08	202.413	285.105	286.82	418.226	359.708	322.238	339.915	315.974	312.83	439.166	435.626	343.997	412.709	461.875	496.094		-0.279947	4.19388e-05	0.000260097	-0.183579	0.0239077	0.0644751	0.169441	0.977742	0.988088	0.323115	0.00704055	0.0145183	0.823854	0.00061801	0.00260798	0.226747	0.695341	0.733676	0.374466	0.150917	0.185978
CYCK	2711.15	2537.83	3324.14	3663.78	7367.66	5642.71	10809.9	10799.1	10157.9	9988.37	10863	11259.7	2022.05	2116.42	1795.97	7553.9	8585.53	7725.33		0.959721	0.52496	0.641947	0.0155477	0.163035	0.280126	2.0077	9.17996e-52	1.82643e-49	0.945458	6.29069e-05	0.000212439	0.517269	0.097144	0.164851	1.88963	2.78051e-22	2.07298e-21	-0.530708	1.77199e-07	4.47592e-07
CYK3	128.704	102.465	118.297	353.969	252.915	231.368	52.968	70.5481	83.7394	159.771	103.239	136.588	173.777	170.382	184.523	222.929	240.795	229.597		1.26223	0.0688823	0.130556	0.947138	0.00128869	0.00599461	0.391122	0.17809	0.256215	-1.06884	0.00500072	0.0107913	-0.273861	0.261027	0.364705	-0.753741	0.000355489	0.000634289	0.59725	0.211931	0.252877
CYM1	629.916	585.812	606.539	1048.68	1028.22	908.265	2261.07	2220.96	2229.16	1471.18	1317.08	1408.84	542.11	562.722	561.083	1639.23	1640.5	1536.46		0.712075	0.901022	0.934406	-0.677178	3.58486e-10	7.76938e-09	1.53158	1.0371e-33	7.39964e-32	0.491581	0.00102917	0.0026276	0.690083	0.00645789	0.0183846	1.88083	4.23371e-27	4.04196e-26	-0.12942	1.93574e-07	4.8638e-07
CYP707A7	1454.46	1011.2	1348.58	345.831	717.36	689.325	302.359	330.096	420.817	372.084	271.133	315.033	1236.28	1142.02	1223.19	894.203	916.71	990.138		-1.12197	2.30402e-08	3.81043e-07	-0.136404	0.0272295	0.0712961	-0.362627	3.41218e-06	1.75952e-05	-0.870954	0.0485446	0.078745	0.67654	0.0146683	0.0358968	-1.85652	5.40407e-27	5.09467e-26	-0.082801	4.85935e-16	2.49447e-15
CYR1	324.376	334.306	335.532	420.083	607.917	613.796	702.929	652.353	607.376	586.542	615.262	634.473	670.554	449.441	414.133	863.539	991.343	867.139		0.723646	0.93168	0.957822	-0.0960251	0.0378084	0.092399	0.82726	0.0002356	0.000829756	0.161509	0.0431115	0.0710404	0.729404	0.00249248	0.00839674	0.98118	1.15973e-05	2.45336e-05	0.62579	1.56471e-06	3.57755e-06
CYS3	113.008	109.71	108.618	63.0634	186.698	231.368	118.074	140.225	153.699	1243.85	1318.12	1167.61	133.166	222.879	230.445	201.382	180.244	271.622		0.538127	0.599202	0.705619	3.1783	3.98134e-79	3.7966e-76	0.155525	1	1	2.95452	4.94305e-18	1.55511e-16	0.441205	0.260936	0.364684	0.314342	0.514411	0.562335	0.823808	0.277346	0.322939
CYS4	561.902	449.192	520.505	572.656	1093.51	1124.34	580.441	712.449	757.895	878.204	690.345	711.579	1224.94	1402.66	1426.92	1526.53	1448.99	1668.68		0.865488	0.693625	0.784921	0.152939	0.572348	0.689653	0.195897	0.728905	0.787983	-0.291412	0.917034	0.939429	0.734903	0.0127232	0.0320563	0.421137	0.139904	0.172982	1.40449	1.10819e-09	3.45333e-09
CYT1	2187.97	1930.28	2565.96	3232.51	5337.9	4584.35	3825.83	3988.15	3309.3	3163.25	3009.57	3390.46	1949.33	1769.21	1829.36	3997.81	4203.35	4155.3		0.976754	0.463891	0.586857	-0.218004	0.00532264	0.0194769	1.15525	1.25862e-20	3.51458e-19	-0.460005	0.648659	0.7183	-0.0903188	0.736823	0.81364	0.734753	0.00159843	0.00264498	-0.268814	0.377815	0.426303
CYT2	73.2461	86.9403	94.6374	341.763	441.452	445.528	397.26	476.418	667.795	463.229	457.797	457.129	181.333	268.928	272.192	527.074	519.61	620.117		2.26961	2.34243e-08	3.86055e-07	-0.161572	0.0162637	0.0474864	1.20611	1.09981e-09	9.81602e-09	0.165554	0.02861	0.0497097	0.439899	0.0533654	0.102463	2.59674	3.21597e-25	2.7655e-24	1.5034	4.87576e-28	4.85948e-27
DAD1	178.93	150.076	206.482	161.727	126.918	75.5294	64.003	74.903	99.6393	93.2891	87.5967	116.761	172.833	122.491	130.251	151.658	159.122	118.899		-0.556223	4.78852e-05	0.000288705	0.319336	0.640984	0.746327	0.0138422	0.523618	0.611763	-0.291029	0.920437	0.941101	0.238629	0.463874	0.571263	-1.16659	1.3786e-07	3.5291e-07	-0.331436	8.42293e-08	2.18494e-07
DAD2	44.994	37.2601	40.8661	171.899	102.086	106.124	35.312	30.4838	43.4597	88.9999	79.2541	62.7864	84.0554	85.6517	89.3391	120.995	99.9791	136.323		1.62634	0.00929875	0.0254686	1.08044	0.00063537	0.00330365	0.463916	0.141736	0.212435	-0.718264	0.186528	0.254342	-0.0892836	0.743219	0.818621	-0.172364	0.284833	0.331123	1.07314	0.000601102	0.00103225
DAD3	9.41736	6.21002	9.67882	12.2058	19.3135	19.1214	6.621	7.83868	7.41995	20.3735	20.8563	17.6242	21.7222	26.7086	28.3881	50.5527	28.1631	27.6747		1.00081	0.662676	0.757782	1.42755	0.00352282	0.0137898	0.469836	0.317602	0.412106	0.216844	0.17941	0.246252	1.071	0.00656565	0.0186469	-0.209903	0.531437	0.579086	1.60197	0.000774069	0.00131462
DAD4	94.1736	119.025	75.2797	373.294	286.024	209.379	237.252	318.773	356.158	339.915	334.744	273.176	247.444	244.982	296.405	352.211	326.692	343.371		1.59039	0.00588561	0.0173472	0.0553134	0.346979	0.486375	0.373994	0.166855	0.243121	0.125783	0.0860208	0.130175	0.234857	0.380546	0.490256	1.66086	3.63715e-10	1.16213e-09	1.45125	4.16167e-09	1.21664e-08
DAK1	4671.01	4854.17	5356.69	2758.51	2372.81	2307.95	7065.71	6462.56	6318.62	3064.6	2631.03	2679.99	2838.99	2226.94	2426.35	3864.38	3537.29	3295.33		-1.00032	3.02685e-09	6.52349e-08	-1.24465	1.7808e-20	1.14231e-18	0.513729	0.00495019	0.0120352	0.171034	0.0652047	0.101932	0.523974	0.056167	0.106599	0.415357	0.10683	0.135248	-0.990077	3.70313e-24	3.01685e-23
DAL1	20.9275	17.5951	20.4331	125.11	73.5754	66.9248	51.8645	47.0321	61.4796	61.1204	58.3978	47.3651	44.3888	30.3925	28.3881	46.409	49.2855	52.2744		2.17161	0.000210583	0.0010319	0.0573805	0.506587	0.632803	0.520278	0.204477	0.287424	-0.670468	0.283618	0.364391	-0.844014	0.0107324	0.0281233	1.44376	6.03791e-05	0.000116787	0.807315	0.0530132	0.0706547
DAL2	376.694	364.321	382.851	818.807	813.008	739.997	483.333	522.579	611.616	745.24	619.433	630.067	240.833	281.822	302.25	464.919	392.876	364.895		1.07752	0.176985	0.277536	0.302411	0.592031	0.705348	0.56776	0.0123488	0.0261953	-0.249788	0.750717	0.802577	-0.95593	1.7918e-05	0.000131683	0.525319	0.0374233	0.0508948	-0.446172	4.05365e-05	8.02993e-05
DAL3	70.107	77.6253	77.4306	130.195	148.07	123.333	45.2435	50.516	60.4196	60.0481	44.8411	38.553	210.611	201.696	190.367	115.194	112.653	110.699		0.834785	0.770584	0.843264	-0.12273	0.161562	0.277896	-0.83203	1.94507e-07	1.2534e-06	-1.48528	2.65198e-05	9.67336e-05	-0.246406	0.328197	0.43659	-0.527768	0.0105377	0.0155422	1.42041	0.365274	0.414309
DAL5	220.785	664.473	176.37	4373.75	637.347	614.752	180.974	181.161	227.898	471.807	351.429	393.241	258.777	380.367	537.705	437.571	475.957	431.52		2.40579	0.0123252	0.0324123	1.04384	1.66279e-06	1.78161e-05	0.192728	0.829933	0.8704	-2.20936	0.00119462	0.00299093	-2.06441	0.000392104	0.00179071	-0.847409	0.00852539	0.01272	0.148652	0.236738	0.279888
DAL81	268.918	217.351	282.837	746.589	832.322	686.457	2364.8	2394.28	2260.96	1831.47	1944.85	1926.55	602.554	676.003	689.664	777.351	792.792	778.99		1.55849	0.00117902	0.00443034	-0.299792	0.000469796	0.00254255	0.255236	0.412875	0.50772	1.33194	3.51002e-10	3.16696e-09	0.052384	0.840018	0.891542	3.19023	6.80052e-59	2.74557e-57	1.35564	6.05315e-08	1.59656e-07
DAM1	99.4054	98.3254	94.6374	435.341	241.879	151.059	52.968	73.161	110.239	117.952	113.667	110.151	122.778	100.387	136.096	133.426	139.408	135.298		1.50233	0.0341075	0.0740784	0.531991	0.139601	0.249951	0.184003	0.911181	0.937894	-1.27709	0.00527114	0.0113136	-1.02108	0.0026211	0.00873762	-0.30675	0.0758612	0.0983944	0.297246	0.121995	0.152942
DAO1	884.185	1350.68	973.259	426.186	809.329	962.761	523.059	548.708	511.976	694.843	593.363	608.036	1326	1131.89	1084.59	1171.83	1122.3	1129.54		-0.545357	0.000148495	0.000766285	0.259805	0.926165	0.954321	-0.0492188	0.0899697	0.14553	-0.213229	0.704113	0.764548	0.639169	0.0255551	0.0565032	-1.01839	2.27543e-09	6.83058e-09	0.14303	1.41763e-05	2.94635e-05
DAP1	491.795	478.172	637.727	430.255	634.588	758.162	365.258	414.579	461.097	611.204	569.378	551.859	582.721	479.833	485.103	561.052	543.549	586.293		0.181326	0.0488064	0.0983354	0.48138	0.0713866	0.151209	0.127699	0.820246	0.863084	-0.0735115	0.328573	0.411966	-0.108533	0.628071	0.723312	-0.373566	0.0055872	0.00859181	-0.0549065	1.8968e-05	3.89644e-05
DAP2	219.738	291.871	358.116	369.226	269.47	402.505	27.5875	20.9032	16.9599	47.1807	35.4558	29.7409	285.222	227.483	243.804	279.283	397.1	394.62		0.259615	0.0853445	0.153511	0.779875	0.117012	0.218961	0.501534	0.0707727	0.118202	-3.21182	1.15741e-21	5.88804e-20	0.0407152	0.940445	0.960964	-3.73208	1.8581e-32	2.37319e-31	-0.201203	0.0245406	0.0344174
DAS1	400.761	484.382	334.457	1490.13	1189.16	1058.37	935.768	956.319	1041.97	1268.52	1201.33	1197.35	374.944	414.443	449.2	705.252	674.507	665.217		1.61573	0.00157395	0.00570094	0.321777	0.51242	0.636781	0.723388	1.5967e-05	7.10556e-05	-0.0274589	0.257827	0.335218	-0.87005	0.00017644	0.000929274	1.26649	4.86606e-10	1.54238e-09	0.0222881	0.932661	0.943731
DAS2	12.5565	13.4551	20.4331	7.12006	26.6711	28.682	8.828	26.9999	48.7597	39.6747	22.942	31.9439	50.9999	74.5998	65.1257	21.547	14.0816	35.8746		0.427726	0.539299	0.653775	0.160793	1	1	-1.41542	2.7602e-07	1.73649e-06	0.598002	0.0294349	0.0508518	0.19477	0.708149	0.789458	0.864935	0.182344	0.220599	2.03791	0.772792	0.801327
DBF2	144.399	126.27	143.031	529.936	307.177	298.293	82.7625	70.5481	114.479	150.12	112.624	150.908	233.277	233.009	315.609	201.382	183.06	241.897		1.45655	0.0145729	0.0369796	0.627317	0.0591529	0.130514	-0.320032	0.0112724	0.0242457	-1.45672	8.46464e-05	0.000279351	-0.858192	0.00186242	0.00654655	-0.627489	0.00122898	0.00206959	0.918386	0.369781	0.4184
DBF4	290.892	261.856	324.778	691.663	543.538	504.804	355.327	359.708	362.517	538.289	451.54	459.332	394.777	316.819	349.007	476.521	437.937	571.943		0.987578	0.344456	0.466225	0.427459	0.242501	0.37718	0.486939	0.0395256	0.0718715	-0.263874	0.813739	0.855795	-0.227268	0.303614	0.411567	0.296245	0.483735	0.531975	0.273371	0.973265	0.977771
DBP10	70.107	64.1702	52.6958	58.9948	118.64	131.937	129.109	135	160.059	108.301	68.8259	73.8015	221	335.239	263.843	167.404	139.408	283.921		0.727447	0.972425	0.98546	-0.757359	3.30248e-06	3.35026e-05	-0.47326	0.0110473	0.0238369	-0.303	0.987244	0.993267	0.932229	0.00954439	0.0254286	1.18181	3.61705e-05	7.20688e-05	2.13294	0.000770785	0.00130998
DBP2	279.382	165.601	131.202	115.955	280.506	422.582	1671.8	1795.06	1881.49	1742.47	1787.39	1754.71	1006.78	1698.3	1966.3	810.501	706.895	1203.34		0.507411	0.578373	0.687202	-0.0173067	0.0744156	0.155279	-0.779851	1.15278e-05	5.30811e-05	2.68977	1.77094e-14	3.34728e-13	1.73198	5.35981e-06	4.63837e-05	3.21449	8.67795e-40	1.57193e-38	3.01924	1.90918e-09	5.81278e-09
DBP3	151.724	131.446	170.993	161.727	288.783	388.164	190.905	209.032	246.978	275.578	201.264	200.476	353.221	557.196	517.666	285.084	311.203	434.595		0.884903	0.673317	0.766319	0.0662557	0.368312	0.506157	-0.470202	0.0013493	0.00387426	-0.308278	0.994923	0.999102	0.297696	0.366939	0.478141	0.510369	0.122651	0.153499	1.6528	0.038367	0.0521835
DBP4	40.8085	34.1551	39.7907	20.343	46.9043	71.7051	46.347	69.6772	67.8395	62.1927	28.1561	46.2636	120.889	174.066	218.756	92.8181	80.2649	214.222		0.276042	0.272147	0.389845	-0.428548	0.0185242	0.0526048	-0.407484	0.0806851	0.132123	-0.0245025	0.52265	0.603116	1.47888	0.00158466	0.00572178	0.680087	0.0823443	0.106139	2.16241	0.00487288	0.00751151
DBP5	221.831	241.156	221.537	445.512	531.582	527.75	122.488	168.096	250.158	254.132	220.034	237.927	349.444	417.206	461.725	503.041	471.733	495.069		1.13644	0.0990186	0.174032	0.397125	0.32937	0.469207	0.258911	0.471758	0.56302	-1.07947	0.000828847	0.00216115	-0.0339526	0.840404	0.891542	-0.340159	0.0261239	0.0363582	0.843577	0.0199736	0.0282781
DBP6	40.8085	30.0151	39.7907	78.3206	127.837	94.6507	41.933	56.6127	77.3795	84.7108	56.3121	73.8015	84.9998	83.8097	78.4848	129.282	125.326	155.798		1.44331	0.0408832	0.0853691	0.288196	0.79498	0.86529	0.730824	0.00559224	0.0133715	-0.485688	0.568802	0.646391	0.448207	0.114422	0.187897	0.669423	0.118225	0.148451	1.16069	6.43765e-07	1.53207e-06
DBP7	34.5303	23.8051	20.4331	35.6003	68.0572	94.6507	105.936	132.387	183.379	150.12	133.481	127.776	86.8887	208.143	222.93	123.481	88.7139	202.947		1.33205	0.156691	0.25188	-0.0357614	0.218228	0.349635	-0.319239	0.155884	0.230092	1.05272	4.10953e-05	0.000144605	1.06586	0.00758297	0.0211522	2.42053	2.46231e-13	1.02718e-12	2.71716	5.73179e-07	1.37229e-06
DBP8	14.6492	14.4901	10.7542	4.0686	12.8757	39.1988	41.933	49.645	75.2595	53.6144	41.7127	50.6697	73.6665	125.254	132.756	44.7516	43.6529	81.999		0.492954	0.713549	0.801375	-0.192506	0.106818	0.203399	-0.960824	0.000149422	0.000546735	1.37876	0.00118101	0.0029615	1.60177	0.00440839	0.0134734	2.06422	1.32079e-07	3.39387e-07	3.05555	0.000126754	0.000235915
DBP9	73.2461	44.5052	63.45	93.5779	157.267	147.234	129.109	192.483	243.798	239.12	202.307	212.592	175.666	277.217	283.881	117.68	126.734	165.023		1.13546	0.245062	0.360701	0.210084	1	1	-0.847561	6.26307e-06	3.0736e-05	0.716276	7.8613e-05	0.000260879	0.0405843	0.920219	0.948207	1.64166	1.9465e-07	4.89606e-07	2.02361	0.0867031	0.111719
DBR1	155.91	178.021	116.146	275.648	316.374	297.337	210.768	253.451	269.238	390.313	286.775	395.444	187.944	178.671	204.561	347.239	336.55	282.896		0.982597	0.363463	0.485876	0.548235	0.0732308	0.153681	0.759109	0.000516976	0.00168044	0.270182	0.011137	0.0218357	0.12028	0.629974	0.724804	0.704544	0.014546	0.0211079	0.343768	0.0584164	0.0775313
DCAF13	34.5303	36.2251	22.5839	12.2058	38.6271	37.2867	65.1065	55.7417	86.9194	97.5782	47.9696	62.7864	102.944	151.963	134.426	91.9893	83.0813	127.098		-0.0830235	0.0569222	0.111572	0.00392885	0.410762	0.550608	-0.365649	0.0255328	0.0495406	1.24137	9.89806e-05	0.000321334	1.77782	4.80113e-06	4.27892e-05	1.15441	0.00137806	0.00230354	2.06045	0.000389401	0.00068522
DCC1	29.2984	31.0501	45.1678	17.2916	26.6711	36.3306	11.035	4.35482	4.23997	16.0843	7.29972	9.91364	50.0555	28.5506	46.7569	53.0389	57.7344	74.8241		-0.394117	0.00381	0.011931	0.762377	0.397761	0.536499	0.566066	0.141135	0.21174	-1.26986	0.0285002	0.0495593	1.20883	0.000798984	0.00323453	-2.42635	1.28038e-08	3.59655e-08	0.248643	0.903954	0.918382
DCD1	52.3186	52.7852	52.6958	43.7375	80.9329	99.4311	66.21	56.6127	51.9396	78.277	50.0552	48.4667	113.333	107.755	103.533	131.768	137.999	152.723		0.506058	0.526665	0.643536	0.0167155	0.393793	0.531899	0.380162	0.265599	0.356747	-0.342043	0.947826	0.962932	0.914768	0.00485727	0.0146024	0.1473	1	1	1.04066	0.00099477	0.00166808
DCN1	65.9215	65.2053	73.1289	163.761	226.244	189.301	188.698	232.548	343.438	293.807	239.848	251.145	198.333	168.54	145.28	279.283	236.57	253.172		1.50395	0.00833911	0.023282	0.0374628	0.36433	0.503077	0.586454	0.0270422	0.0519624	0.437997	0.00157715	0.0038129	0.408702	0.0955917	0.162976	1.90449	1.12306e-11	4.12509e-11	1.3262	7.92231e-10	2.50637e-09
DCP1	271.011	256.681	243.046	622.496	461.686	377.647	71.7275	120.193	238.498	218.747	161.637	172.938	242.722	269.849	266.347	268.509	267.55	257.272		0.923463	0.490705	0.612482	0.362376	0.513116	0.637285	0.0264517	0.423022	0.517401	-1.40158	2.63778e-05	9.62889e-05	-0.88178	0.000322942	0.00153502	-0.840498	0.000557173	0.000971069	0.0152316	1.51409e-06	3.47012e-06
DCP2	227.063	216.316	206.482	725.229	774.381	749.557	451.331	438.966	470.637	641.228	563.121	601.427	374.944	427.337	532.695	725.97	753.364	734.916		1.79119	1.60713e-05	0.000112104	0.408022	0.244443	0.378902	0.730004	3.38291e-05	0.000140342	-0.316771	0.983653	0.99058	-0.0225729	0.880472	0.91975	1.0664	1.64314e-06	3.77068e-06	1.03861	3.9688e-12	1.53046e-11
DCR2	333.793	448.157	255.951	568.587	429.496	504.804	84.9695	96.6771	223.658	271.289	231.505	231.318	313.555	577.458	629.548	363.814	311.203	351.571		0.534069	0.459993	0.583164	0.856993	0.00781695	0.0262887	-0.566748	0.000588948	0.00188109	-1.03366	0.00235034	0.00547726	-0.549881	0.0142499	0.0351246	-1.35659	3.22435e-07	7.89353e-07	0.550935	3.94891e-05	7.8387e-05
DCS1	5875.38	7190.17	5790.09	4065.55	3878.34	4370.19	5951.17	5494.05	5135.66	5655.25	5884.62	5567.06	3155.38	3401.2	3256.28	4005.27	3806.25	3720.7		-0.614687	3.08171e-06	2.71818e-05	0.0450595	0.219683	0.351493	0.232923	0.477138	0.568399	0.474271	0.00401068	0.00886279	-0.0946392	0.689443	0.774387	-0.185476	0.0532826	0.0708056	-0.94225	1.23471e-34	1.81929e-33
DCW1	848.608	809.373	822.7	1961.07	1874.33	1627.23	2593.22	2600.7	2479.32	2971.31	2783.28	2710.83	1471.44	1730.53	1594.74	2011.33	1802.44	1876.75		1.13886	0.154374	0.248658	0.141744	0.492444	0.621651	0.246515	0.428142	0.521658	0.631986	0.000343118	0.000989022	0.0589671	0.851188	0.900318	1.6291	4.73841e-20	3.15717e-19	0.951311	0.00023734	0.000428703
DDC1	19.8811	22.7701	15.0559	99.6808	71.736	49.7155	101.522	108.871	125.079	95.4337	93.8536	107.948	51.9443	56.1801	51.7666	134.255	99.9791	104.549		1.93809	0.00216376	0.00740233	-0.174584	0.0491789	0.113684	1.08327	5.76874e-05	0.000228406	0.426697	0.0148338	0.02816	0.615449	0.0553587	0.1054	2.53937	2.9657e-15	1.40304e-14	1.47027	2.64637e-11	9.54933e-11
DDI1	221.831	225.631	183.898	561.467	544.458	521.057	103.729	136.741	245.918	346.349	238.805	269.871	251.222	338.923	377.395	297.515	294.305	319.796		1.36566	0.00835857	0.0233227	0.813858	0.00726611	0.0248528	-0.0858944	0.167587	0.243749	-0.928159	0.00710537	0.014633	-0.835701	9.28989e-05	0.00054481	-0.376352	0.0304471	0.0419704	0.615859	0.138089	0.171543
DDP1	593.293	528.887	543.089	635.719	657.58	633.873	105.936	209.903	295.738	308.819	302.417	274.277	315.444	415.364	452.54	384.532	368.937	339.271		0.21073	0.0303685	0.0671167	0.533981	0.146154	0.257601	-0.114925	0.0993037	0.158111	-1.1219	0.000277673	0.000815291	-0.818536	9.66264e-05	0.000564284	-1.44515	1.60269e-10	5.30959e-10	-0.492881	2.62223e-21	1.85185e-20
DED1	3085.75	2905.26	2400.35	4700.25	4383.25	4287.97	9686.52	10242.5	9461.49	6618.16	6726.17	6702.72	4296.27	4740.31	4369.27	5305.55	5272.14	5339.16		0.672182	0.809704	0.868608	-0.551962	2.8613e-07	3.51616e-06	0.247692	0.398539	0.495708	0.584232	0.00113709	0.00286565	0.251396	0.375306	0.485863	1.80838	9.65829e-25	8.08648e-24	0.675886	0.157524	0.193222
DED81	826.635	1206.81	987.24	751.675	1290.33	1281.13	675.342	627.966	658.255	944.686	781.07	789.786	1383.61	1177.02	1163.08	1374.87	1434.91	1597.96		0.137667	0.0475472	0.0961644	0.358866	0.44009	0.573946	0.243298	0.506616	0.595982	-0.401675	0.769246	0.819273	0.407493	0.154122	0.238729	-0.622874	3.35337e-05	6.70111e-05	0.301861	0.134873	0.167897
DEF1	4221.07	4040.66	4204.91	5839.46	6310.01	5883.64	4396.34	4236.37	4177.43	4400.67	4097.23	4191.26	2976.88	2463.64	2487.3	4492.56	4218.84	4691.37		0.532577	0.446451	0.569078	-0.0136897	0.0864559	0.174449	0.757535	5.77941e-07	3.44098e-06	-0.507052	0.498452	0.580657	-0.428118	0.10685	0.178095	0.0392149	0.479439	0.527859	-0.653076	1.17425e-09	3.65441e-09
DEG1	272.057	244.261	257.026	229.876	373.395	403.461	131.316	161.128	237.438	173.711	139.738	187.258	216.277	245.903	236.289	256.907	281.631	279.822		0.380497	0.170279	0.269298	-0.0817115	0.163197	0.280303	0.228538	0.684625	0.750479	-1.00764	0.0122457	0.0237466	-0.298872	0.231596	0.332732	-0.545436	0.00108564	0.00183796	-0.146913	7.36134e-06	1.57169e-05
DEP1	275.196	246.331	259.177	377.363	370.636	387.208	276.978	296.999	430.357	594.048	558.95	543.047	390.999	481.675	484.268	465.748	487.222	529.918		0.540107	0.388695	0.512273	0.755935	0.000398636	0.00221011	0.12805	0.84197	0.879546	0.579219	3.22649e-05	0.000115511	0.385455	0.0846672	0.148203	0.363391	0.347021	0.395032	0.797512	0.276978	0.322589
DET1	2745.68	2115.55	2682.11	897.127	1541.4	1388.21	3883.21	3801.76	3359.12	4135.82	4761.5	4333.36	506.221	443.915	451.705	978.733	847.711	875.339		-0.979086	4.71964e-08	7.08425e-07	0.260612	0.92877	0.955018	0.946589	2.17312e-09	1.86296e-08	1.7897	3.05801e-12	4.02849e-11	-0.502205	0.0496243	0.0968362	0.55	0.024123	0.033751	-2.42788	2.71136e-57	9.65971e-56
DFG10	78.478	68.3103	50.545	92.5607	114.042	108.992	55.175	71.4191	75.2595	57.9036	53.1837	52.8727	78.3887	93.9405	106.038	83.702	84.4894	83.024		0.677438	0.847535	0.89508	-0.299965	0.0196161	0.0552121	-0.148065	0.160546	0.235373	-0.944728	0.0197711	0.0360586	-0.329147	0.21063	0.307983	0.0326754	0.684087	0.723256	0.496356	0.0634352	0.0836573
DFG16	228.109	258.751	278.535	386.517	264.871	317.415	275.875	254.322	321.178	366.723	331.616	335.962	307.888	325.108	305.59	502.212	522.426	469.444		0.339999	0.120557	0.203549	0.28079	0.759991	0.839388	0.670699	0.000446547	0.00147357	0.0943797	0.0897512	0.134796	0.624984	0.00995481	0.0263604	0.153589	0.970993	0.97694	0.294284	0.206908	0.247378
DFG5	60.6896	40.3652	35.489	510.61	344.885	252.402	204.147	221.225	257.578	431.06	352.472	323.845	569.499	745.077	825.76	548.621	537.916	557.593		3.02039	5.82034e-11	2.0384e-09	0.697294	0.00558592	0.0202538	-0.380513	0.00014123	0.000520351	-0.000675801	0.251692	0.328491	0.569501	0.0332474	0.0702134	2.32242	1.60407e-16	8.36996e-16	3.9704	8.98413e-48	2.4792e-46
DFM1	82.6635	60.0302	52.6958	210.55	162.786	175.917	67.3135	76.6449	93.2794	127.602	94.8964	105.745	164.333	182.355	222.095	98.6192	85.8976	111.724		1.49112	0.0133902	0.0346806	0.468436	0.24578	0.379864	-0.941111	7.4593e-08	5.11755e-07	-0.7427	0.0918941	0.137625	-0.890701	0.000800121	0.00323639	0.279981	0.683851	0.723167	1.54153	0.494582	0.542789
DFR1	12.5565	5.17502	4.3017	71.2006	25.7514	34.4185	40.8295	53.9998	42.3997	38.6024	33.3702	47.3651	46.2777	46.0493	58.4461	32.3206	45.061	48.1744		2.57589	0.00060938	0.00257354	-0.201536	0.112884	0.212759	-0.264048	0.102523	0.161674	-0.138591	0.673892	0.739456	-0.0653093	0.841481	0.892356	2.63883	2.06122e-09	6.21891e-09	2.77463	4.55009e-06	9.93238e-06
DGA1	593.293	528.887	564.598	683.525	838.76	896.792	340.981	328.354	446.257	704.493	514.109	574.991	419.332	472.466	544.384	514.643	504.12	443.819		0.520186	0.381953	0.505345	0.685043	0.00278154	0.011316	0.0262795	0.378196	0.474983	-0.431604	0.615894	0.689582	-0.725938	0.00135128	0.00500394	-0.596461	2.00881e-05	4.12322e-05	-0.232032	2.13884e-11	7.78857e-11
DGK1	206.135	213.211	163.465	503.49	574.808	460.825	178.767	195.967	377.357	338.843	299.289	349.18	292.777	332.476	380.735	396.963	399.917	349.521		1.40101	0.00688845	0.0197894	0.392598	0.341044	0.480952	0.188498	0.835707	0.874726	-0.64053	0.159396	0.222615	-0.424997	0.0463103	0.0916042	0.36788	0.474333	0.5226	0.787513	0.182084	0.219846
DHH1	710.487	655.158	687.196	1348.74	1168.93	1110.95	519.748	451.16	587.236	814.939	822.783	804.106	474.11	537.856	607.84	707.738	632.263	736.966		0.8218	0.770641	0.843264	0.648133	0.00342903	0.0135345	0.358657	0.119074	0.183788	-0.57146	0.308901	0.391095	-0.804944	0.000311682	0.00149039	-0.397793	0.00107186	0.00181591	-0.341801	3.19926e-08	8.66323e-08
DHR2	42.9013	26.9101	37.6399	66.1148	103.925	111.86	64.003	66.1933	57.2396	91.1445	64.6547	72.7	106.722	171.303	141.941	55.5251	56.3263	128.123		1.3915	0.067074	0.127588	0.285792	0.902485	0.938781	-0.80739	0.00185718	0.00511478	-0.302995	0.984063	0.990693	-0.232301	0.512725	0.616173	0.802715	0.0373533	0.0508287	1.96659	0.260598	0.305224
DIA2	61.736	45.5402	56.9975	79.3378	91.9692	85.0901	12.1385	12.1935	27.5598	32.1686	29.1989	39.6545	89.722	76.4418	96.0187	77.0721	74.6323	85.0739		0.642279	0.744821	0.824252	0.961092	0.0233312	0.0632424	-0.147034	0.170245	0.246863	-1.34371	0.000522791	0.0014343	-0.114842	0.66123	0.749539	-1.66252	1.88227e-07	4.74451e-07	0.67447	0.298627	0.345192
DIA4	120.333	96.2554	112.92	115.955	214.288	225.632	93.7975	120.193	128.259	143.687	89.6823	100.238	207.777	238.535	255.493	387.847	343.59	418.195		0.754449	0.991283	0.997777	-0.0369006	0.21373	0.344046	0.712029	0.000583483	0.00186613	-0.736613	0.161118	0.224823	1.04834	0.000151778	0.00081944	0.0547365	0.671335	0.710878	1.09076	1.52942e-09	4.69546e-09
DIB1	15.6956	19.6651	19.3576	136.298	89.2102	38.2427	20.9665	19.1612	39.2197	61.1204	57.355	34.147	28.3333	34.0765	45.087	54.6964	74.6323	55.3493		2.26908	0.000913978	0.00358589	0.943711	0.0179378	0.051214	0.780719	0.0208223	0.0413244	-0.789211	0.262941	0.341216	-0.514165	0.200626	0.296248	0.53616	0.358205	0.406403	0.974198	0.000851085	0.00143877
DID2	967.895	986.359	892.602	1658.97	1339.07	1077.49	515.334	671.514	888.274	848.18	834.254	805.207	869.832	933.879	1035.33	966.302	935.016	911.214		0.51762	0.431576	0.555266	0.261582	0.714663	0.80613	-0.0135348	0.141759	0.212435	-0.712211	0.133379	0.191652	-0.535119	0.0321752	0.0684941	-0.456173	0.000265139	0.00047991	-0.00396515	2.45443e-10	8.14277e-10
DID4	1443.99	1508	1444.3	1275.51	1340.91	1325.11	1313.16	1383.09	1294.25	1267.44	1299.35	1190.74	1244.78	1387.93	1420.24	1026.8	998.383	1040.36		-0.157531	0.00108128	0.00412673	-0.0867865	0.028855	0.0745885	-0.402826	2.82979e-07	1.77326e-06	-0.0689698	0.308521	0.390815	-0.362612	0.116184	0.190008	-0.139715	0.0649395	0.0851325	-0.117317	3.54157e-28	3.57451e-27
DIF1	2773.93	2839.02	2621.89	3446.11	2901.63	2500.12	3149.39	3179.02	3349.58	2549.9	2756.17	2414.52	3372.6	3664.6	3430.79	2724.04	2453.01	2659.84		0.103588	0.0267852	0.0605783	-0.325996	0.000138634	0.000872042	-0.417631	6.72219e-08	4.6587e-07	-0.196617	0.638119	0.708165	-0.175045	0.492365	0.597113	0.232967	0.58767	0.631835	0.346173	3.89687e-14	1.73866e-13
DIM1	84.7562	70.3803	88.1848	53.909	109.443	143.41	161.111	136.741	149.459	145.831	141.823	132.182	156.777	174.987	150.29	89.5031	76.0405	157.848		0.33426	0.265908	0.382768	-0.0914529	0.103552	0.199409	-0.575915	0.00399174	0.0099585	0.452704	0.0176196	0.0326958	0.0761598	0.884825	0.922683	0.878417	0.00392149	0.00615957	0.986335	0.195978	0.235371
DIP2	124.518	87.9753	100.014	175.967	239.12	228.5	168.835	214.257	246.978	243.409	167.894	232.42	221.944	301.162	288.891	241.161	239.387	333.121		1.04224	0.2907	0.412045	0.0309249	0.308047	0.446028	0.0029669	0.418575	0.513384	0.000303196	0.200771	0.271287	0.338305	0.193729	0.287941	1.01162	0.000351797	0.000628172	1.37758	0.00241637	0.00384013
DIP5	1143.69	1494.55	742.043	4417.49	1561.64	1306.95	299.048	311.805	380.537	483.602	322.231	377.82	692.276	885.988	908.42	309.117	292.897	339.271		1.108	0.387402	0.510852	0.255719	0.901847	0.938595	-1.40152	5.25908e-28	2.61584e-26	-2.6219	3.86787e-08	2.4178e-07	-2.95244	3.51173e-12	1.55329e-10	-1.76961	5.60667e-18	3.2653e-17	-0.442917	3.69005e-36	5.91151e-35
DIS3	224.97	188.371	221.537	536.039	790.016	657.775	1324.2	1309.06	1257.15	1395.05	1234.7	1259.03	585.554	688.897	733.082	888.401	864.608	881.489		1.64374	0.000440297	0.00195628	-0.000606848	0.0972885	0.189723	0.392105	0.0506619	0.0891015	0.971028	2.40224e-07	1.2864e-06	0.409241	0.0772552	0.13791	2.61537	1.70448e-39	3.0642e-38	1.66087	5.85247e-18	3.43662e-17
DIT1	5620.07	5366.5	6584.82	1980.39	2895.19	3636.88	75.038	94.9352	77.3795	129.747	92.8107	117.862	719.665	433.784	487.608	182.321	197.142	206.022		-1.04558	3.64359e-08	5.63455e-07	0.460746	0.354545	0.493136	-1.48692	6.13011e-16	1.08412e-14	-4.64419	2.74701e-37	4.6915e-35	-3.86187	7.73648e-32	2.84286e-29	-6.15052	2.48445e-175	1.3151e-172	-3.42053	8.63791e-267	2.06187e-263
DIT2	2506.06	2374.3	2966.02	1562.34	1417.25	1379.61	65.1065	61.8385	75.2595	94.3614	66.7403	96.9333	667.721	432.863	471.744	243.647	359.08	325.946		-0.847966	4.41865e-08	6.70256e-07	0.351752	0.615491	0.726774	-0.759659	4.29361e-06	2.17874e-05	-4.07842	8.24433e-47	3.28536e-44	-2.23082	2.98529e-20	3.85425e-18	-5.27814	9.0553e-144	2.2705e-141	-2.31913	4.17535e-111	5.38732e-109
DJP1	993.008	1056.74	825.926	1806.46	1446.68	1410.2	1094.67	1147.93	1429.93	1291.04	1254.51	1057.45	1047.39	1375.95	1318.38	1405.53	1275.79	1275.08		0.697463	0.882207	0.921076	-0.0275773	0.0691222	0.147132	0.0804897	0.543699	0.629526	-0.372164	0.847326	0.88277	-0.237172	0.341834	0.451838	0.352876	0.226507	0.268963	0.379801	0.0185958	0.0264688
DLD1	12229	16318.9	11298.4	19726.6	9462.72	10666.9	1551.52	1423.16	1565.61	4382.44	4205.68	4352.09	2132.55	2898.34	2515.69	3478.19	3521.8	3504.43		0.000358932	0.0387492	0.0818458	1.51101	5.82381e-18	3.05142e-16	0.477102	0.00825608	0.0186572	-1.62294	0.000126418	0.000399031	-1.92381	2.07587e-08	3.93509e-07	-3.13359	1.29e-71	7.98125e-70	-2.40055	2.68031e-80	1.68366e-78
DLD2	364.138	371.566	374.248	626.565	675.054	707.49	325.532	346.644	345.558	368.867	336.83	375.617	560.054	500.095	590.306	614.091	661.834	650.867		0.856059	0.646933	0.745546	0.0874248	0.357775	0.496615	0.223336	0.611616	0.691235	-0.893771	0.00910415	0.0182771	-0.0603557	0.740618	0.816499	-0.125137	0.135279	0.167918	0.572367	0.8319	0.85565
DLT1	33.4839	41.4002	26.8856	139.35	184.858	188.345	118.074	156.774	276.658	225.181	273.218	229.115	97.2776	236.693	211.241	77.9009	78.8568	77.899		2.33239	9.39986e-07	9.90521e-06	0.399598	0.350411	0.489256	-1.21627	2.05625e-06	1.10197e-05	0.505273	0.000889176	0.00230286	-1.12715	3.04847e-05	0.000204243	2.43807	1.8477e-12	7.24483e-12	2.42151	0.0690717	0.0904659
DMA2	3855.88	3668.05	3594.07	3179.61	2406.84	2295.52	1987.4	2032.83	1931.31	2045.93	2207.64	2056.53	1317.5	1522.39	1524.61	1390.61	1341.97	1272.01		-0.49627	2.63468e-05	0.000173568	0.0843994	0.310316	0.44904	-0.124158	0.0108453	0.0235071	-0.320893	0.990218	0.995572	-0.976899	0.00033508	0.00157702	-0.901563	1.63586e-11	5.92643e-11	-1.34901	2.34778e-84	1.75129e-82
DMC1	66.9679	75.5553	69.9026	65.0977	91.0496	87.9583	133.523	140.225	144.159	144.759	103.239	111.253	102.944	77.3628	65.1257	182.321	180.244	163.998		0.200546	0.0729333	0.136068	-0.218193	0.0222011	0.0612231	1.10128	3.63827e-05	0.000150153	0.557487	0.00121473	0.00303811	1.1091	4.79143e-05	0.000302277	0.976226	0.000747132	0.00128682	0.208369	0.00438774	0.006801
DML1	24.0666	31.0501	15.0559	63.0634	60.6997	73.6172	154.49	161.999	165.359	180.144	192.921	219.201	199.277	112.36	121.902	290.056	352.039	291.096		1.492	0.0369219	0.0789314	0.297669	0.751224	0.833127	1.10601	5.09612e-05	0.000203631	1.58527	5.38662e-13	8.20345e-12	2.2412	1.40461e-16	1.15687e-14	2.7796	1.45957e-18	8.86915e-18	2.62718	1.03686e-35	1.60714e-34
DNA2	51.2723	41.4002	47.3187	289.888	171.982	137.674	71.7275	94.0642	121.899	229.47	198.135	194.968	162.444	110.518	91.009	228.73	176.02	232.672		2.09853	0.00011611	0.000617224	1.11372	4.00558e-06	3.9706e-05	0.808424	0.00825502	0.0186572	0.054377	0.20554	0.276327	0.0883823	0.808858	0.870009	1.03918	0.00196145	0.00320122	1.37849	2.60159e-11	9.39485e-11
DNAJA1	290.892	294.976	246.272	555.364	1013.5	861.417	1930.02	2072.03	1913.29	2285.05	2427.68	2467.39	1120.11	996.506	1144.71	1349.18	1419.42	1526.21		1.54623	0.00366521	0.0115248	0.279548	0.791598	0.863101	0.397135	0.0337169	0.0628101	1.56288	2.97163e-10	2.7119e-09	0.821468	0.0020173	0.00701866	2.82956	6.15061e-52	1.92773e-50	1.97056	2.14626e-31	2.58092e-30
DNAJA2	50.2259	51.7502	51.6204	258.356	377.074	276.304	274.771	322.257	475.937	556.518	496.381	456.027	164.333	297.478	318.949	387.018	405.549	453.044		2.56947	3.85289e-10	1.07318e-08	0.491919	0.0863585	0.174326	0.673903	0.0121565	0.0258555	0.726837	7.61346e-06	3.09409e-05	0.45017	0.0564799	0.107018	2.80439	1.65112e-25	1.4486e-24	2.34573	8.00843e-35	1.20227e-33
DNAJB13	1526.66	1885.78	1627.12	600.119	1632.45	2100.48	8475.98	9095.48	7776.11	6375.83	8533.37	7729.33	3192.22	1946.04	2104.06	2801.12	3175.39	3050.36		-0.217911	0.0142488	0.0363702	-0.163067	0.0288166	0.0745885	0.317775	0.36402	0.460815	2.38532	8.02108e-11	8.05815e-10	1.05884	0.00596227	0.0171944	2.33048	5.30667e-36	8.00031e-35	0.523156	0.531549	0.578835
DNF1	726.183	659.298	708.705	1955.98	1338.15	1066.97	2038.16	1844.7	1531.69	1385.4	1245.12	1369.18	996.387	862.963	783.178	1351.66	1368.73	1307.88		1.05831	0.292564	0.413496	-0.43695	0.000120188	0.0007744	0.608243	0.000504788	0.00164305	-0.124801	0.499413	0.581635	-0.114532	0.661646	0.749687	1.37045	7.50822e-11	2.5586e-10	0.33553	0.155451	0.190974
DNF3	184.162	149.041	202.18	1112.76	719.199	500.024	924.733	822.191	702.775	673.397	650.718	752.335	380.61	434.705	505.142	602.489	523.834	498.144		2.12292	1.09153e-05	7.99838e-05	-0.238485	0.00658756	0.0230275	0.298929	0.327163	0.422559	-0.16744	0.583437	0.660354	-0.521593	0.0602864	0.113114	2.19396	1.60246e-19	1.02471e-18	1.3024	1.14522e-06	2.65716e-06
DNM1	401.807	319.816	349.513	1591.84	1534.05	1123.38	473.401	470.321	525.756	803.144	588.149	706.071	463.721	532.33	612.85	1014.37	1144.83	1111.09		1.98807	6.85965e-06	5.36494e-05	0.513273	0.0607016	0.133069	1.02334	5.07962e-12	6.01447e-11	-1.01864	0.00591078	0.0124957	-0.377797	0.130949	0.209492	0.456162	0.0980236	0.124896	0.586933	2.72822e-09	8.13016e-09
DOA1	353.674	339.481	402.209	629.616	636.427	651.082	73.9345	62.7095	61.4796	325.976	279.475	259.958	358.888	415.364	423.317	373.758	364.713	399.745		0.807535	0.803051	0.864177	2.12698	1.27888e-18	6.9292e-17	-0.073335	0.113549	0.176612	-1.14749	0.000171468	0.000525279	-0.752171	0.000304312	0.00145807	-2.46694	1.673e-27	1.63996e-26	0.128699	3.76312e-06	8.28269e-06
DOA4	422.735	433.667	372.097	1498.26	884.744	657.775	215.182	179.419	241.678	315.253	251.319	246.739	305.999	367.473	409.123	296.686	281.631	302.371		1.30755	0.0697022	0.131482	0.354147	0.514555	0.638739	-0.29779	0.0044591	0.0109924	-1.90256	1.52671e-07	8.51894e-07	-1.78774	1.58355e-09	3.76349e-08	-0.949163	2.34049e-08	6.40441e-08	-0.182401	9.17595e-18	5.32919e-17
DOC1	254.269	256.681	191.426	886.956	875.547	748.601	81.659	96.6771	178.079	368.867	247.148	311.729	325.833	327.871	369.046	526.245	568.895	560.668		1.83801	1.53817e-05	0.000108058	1.38017	1.96084e-07	2.51325e-06	0.695084	9.34845e-05	0.00035797	-1.43652	1.76626e-06	8.09028e-06	-0.600786	0.00522442	0.0155109	-0.978685	9.31955e-06	1.98384e-05	0.542139	0.00196318	0.00315229
DOG2	13997.3	12107.5	14616.1	8283.68	8842.84	9070.22	7043.64	6691.62	5882.96	9166.99	10037.1	9938.97	8196.82	6158.63	5846.28	8927.94	9316.37	8835.39		-0.636382	3.15205e-06	2.76996e-05	0.570959	0.0629229	0.137119	0.422733	0.0620074	0.105444	0.153766	0.0880817	0.132831	0.0478243	0.895041	0.929141	-1.05358	8.6746e-12	3.21102e-11	-1.01129	4.11994e-28	4.11477e-27
DOM34	402.854	361.216	537.712	258.356	414.781	356.613	241.666	240.386	302.098	231.614	230.463	294.105	626.165	349.054	312.269	527.074	667.466	498.144		-0.338193	8.72375e-05	0.00048769	-0.0523983	0.136003	0.245166	0.394754	0.341947	0.437865	-0.445491	0.658028	0.726215	0.717017	0.00352142	0.011222	-0.731286	3.5274e-05	7.03414e-05	-0.0159288	0.038518	0.052359
DOS2	698.977	660.333	731.289	1048.68	836.92	731.392	65.1065	117.58	175.959	277.723	227.334	237.927	585.554	608.771	593.646	470.72	501.304	497.119		0.323995	0.123244	0.207204	1.05077	0.00029716	0.00172367	-0.283349	0.000584541	0.00186826	-1.81651	2.84462e-10	2.60406e-09	-0.832936	0.000274186	0.0013338	-2.54329	4.3979e-27	4.17362e-26	-0.225592	5.00596e-20	3.31463e-19
DOT1	123.472	112.815	115.07	169.864	195.894	144.366	104.832	143.709	145.219	125.458	123.052	146.501	320.166	208.143	208.736	197.238	235.162	238.822		0.53791	0.443179	0.566066	0.00457648	0.279364	0.417557	-0.134961	0.162526	0.23791	-0.368955	0.8739	0.90474	0.395941	0.119829	0.195299	0.164378	1	1	1.06881	0.344909	0.393357
DOT5	453.079	501.977	465.659	397.706	312.695	359.482	588.165	645.385	558.616	782.77	931.236	800.801	543.999	482.596	476.754	614.92	560.446	588.343		-0.409164	4.84987e-06	4.00346e-05	0.488744	0.132535	0.240642	0.230433	0.60764	0.688002	1.23299	9.06537e-11	9.05023e-10	0.721159	0.00136535	0.00504821	0.335087	0.302881	0.350139	0.0815624	0.00130378	0.00215223
DOT6	83.7098	66.2403	55.9221	187.156	237.281	317.415	342.085	326.612	456.857	435.349	379.586	385.53	186.055	244.982	301.415	342.267	361.896	384.37		1.84938	0.000364815	0.00166918	0.0929586	0.407901	0.547543	0.571578	0.0199668	0.0398085	0.694392	6.66776e-05	0.000223599	0.553184	0.034979	0.073223	2.45081	1.0525e-22	8.02255e-22	1.83099	5.29739e-19	3.31017e-18
DPB11	158.002	178.021	116.146	376.346	332.009	308.81	182.077	218.612	204.579	1152.71	1104.34	1109.23	222.888	237.614	327.298	522.102	501.304	529.918		1.16962	0.103618	0.180582	2.47551	1.1845e-50	4.03407e-48	0.979455	3.27612e-07	2.02636e-06	1.7266	1.69995e-18	5.64524e-17	0.610805	0.0062214	0.0178068	0.420713	0.243932	0.288145	0.80097	9.64813e-10	3.03028e-09
DPB2	50.2259	24.8401	34.4136	53.909	103.006	110.904	30.898	34.8386	50.8796	83.6385	38.5842	56.1773	61.3888	51.5752	43.4171	154.144	178.836	163.998		1.29059	0.158473	0.254098	0.613347	0.189917	0.314285	1.66812	1.83002e-11	2.0181e-10	-0.58614	0.424537	0.510502	0.891927	0.00412768	0.0127212	0.0911067	0.843745	0.867977	0.514404	5.2065e-09	1.50641e-08
DPB3	100.452	154.216	86.034	75.2692	135.195	172.092	456.849	426.773	433.537	455.723	447.369	435.098	190.777	171.303	208.736	285.084	256.285	253.172		0.167164	0.106995	0.185113	0.0228536	0.17812	0.299885	0.477093	0.0654871	0.110339	1.80654	4.35513e-13	6.76176e-12	1.05445	0.000590703	0.00251496	1.95085	8.55495e-14	3.66875e-13	0.74452	0.0263305	0.036712
DPB4	14.6492	13.4551	17.2068	49.8404	55.1815	41.1109	20.9665	31.3547	46.6397	60.0481	58.3978	62.7864	34.9444	34.9975	45.922	77.9009	98.571	93.2738		1.68935	0.0133105	0.0345116	0.872909	0.0115168	0.036008	1.21917	1.19195e-05	5.4517e-05	0.310559	0.0248397	0.0439289	0.884319	0.00303812	0.00992011	1.127	0.0133878	0.0194984	1.35449	2.07232e-10	6.93778e-10
DPH1	21.9738	22.7701	17.2068	37.6346	46.9043	54.4959	66.21	80.1288	174.899	143.687	149.123	146.501	79.3332	198.933	223.765	92.8181	97.1628	153.748		1.16625	0.256392	0.372657	0.451602	0.296307	0.432974	-0.546506	0.031212	0.0587919	1.6598	1.23742e-12	1.78772e-11	1.30583	5.85921e-05	0.000360689	2.37445	7.35081e-09	2.10706e-08	3.01858	4.83596e-09	1.40517e-08
DPH2	65.9215	93.1504	53.7712	114.938	114.042	108.992	137.937	164.612	233.198	200.518	179.365	181.75	81.2221	100.387	102.698	180.664	154.897	229.597		0.667112	0.819627	0.875507	0.0680714	0.453915	0.587318	0.991202	9.25411e-05	0.000354642	0.732724	9.80998e-06	3.92235e-05	0.741752	0.00605347	0.0173926	1.33176	1.77665e-05	3.67679e-05	0.417663	0.00516738	0.00792708
DPH3	51.2723	33.1201	40.8661	24.4116	57.9406	61.1884	208.561	285.676	319.058	226.253	298.246	261.059	144.5	199.854	188.698	113.536	122.51	118.899		0.19655	0.163998	0.261419	-0.0500627	0.180031	0.302164	-0.58668	0.000204506	0.000729288	2.45226	6.1953e-17	1.68329e-15	1.30613	0.000140771	0.00077405	2.69887	1.21838e-21	8.8481e-21	2.08936	0.00108378	0.00180908
DPH5	119.287	101.43	96.7882	275.648	236.361	205.555	116.971	121.935	138.859	221.964	120.967	152.009	283.333	272.612	249.649	270.996	260.509	298.271		1.17633	0.110045	0.189488	0.389763	0.511664	0.636643	0.0426707	0.47985	0.570965	-0.535854	0.403299	0.490109	0.209615	0.4072	0.517889	0.250709	0.696258	0.734331	1.34327	0.000302111	0.000538441
DPL1	993.008	1124.01	1238.89	1516.57	3297.1	2863.42	5998.62	5655.17	5550.12	5979.08	6417.5	7156.54	1590.44	1246.09	1281.64	2704.98	3145.82	2733.64		1.19386	0.182462	0.284753	0.184662	0.731316	0.818332	1.05972	8.08852e-12	9.37444e-11	1.34877	4.09269e-07	2.10897e-06	0.161165	0.617711	0.714135	2.35796	1.53241e-35	2.26018e-34	0.295301	1.07149e-05	2.24552e-05
DPM1	1137.41	804.198	1088.33	486.198	656.66	763.898	143.455	155.032	192.919	169.422	110.539	136.588	886.831	711.922	738.091	551.107	651.977	644.717		-0.668166	2.10396e-06	1.94208e-05	-0.238431	0.0169718	0.0490603	-0.338752	0.000369959	0.0012423	-2.19457	1.07464e-12	1.55724e-11	-0.0453116	0.814863	0.87376	-2.6243	1.57894e-42	3.37312e-41	-0.374725	6.81268e-20	4.47985e-19
DPP1	629.916	560.972	626.973	929.676	721.039	667.336	109.246	148.935	150.519	159.771	128.267	142.095	429.721	410.76	446.696	286.742	256.285	260.347		0.35067	0.136994	0.225936	0.073739	0.435549	0.57037	-0.680068	2.69654e-08	1.99318e-07	-2.43006	1.19621e-17	3.62044e-16	-1.52877	3.80808e-11	1.36776e-09	-2.15313	1.16672e-30	1.32973e-29	-0.498032	6.29394e-38	1.1296e-36
DPS1	1834.29	2093.81	1990.61	2464.56	2844.61	2679.86	960.045	1103.51	1452.19	1344.65	1190.9	1164.3	2603.83	2585.21	2595.01	2946.14	2874.05	2899.69		0.432735	0.262092	0.378401	0.073635	0.292575	0.429518	0.163789	0.961967	0.976694	-1.11055	0.00260353	0.00601162	0.126289	0.654954	0.744884	-0.751453	7.96463e-09	2.27752e-08	0.395236	0.0704368	0.0921275
DRE2	634.102	783.498	501.148	1252.11	1220.43	1059.32	929.147	1006.84	1452.19	1377.89	1413.02	1267.84	831.109	988.217	995.254	956.358	750.548	933.763		0.880266	0.619936	0.722121	0.260529	0.724801	0.813492	-0.092017	0.0553704	0.0960629	0.200605	0.0381747	0.0639186	-0.419528	0.0663742	0.122185	0.820342	0.000562617	0.000979644	0.552755	0.0707865	0.0925594
DRN1	18.8347	15.5251	18.2822	89.5093	74.4951	71.7051	27.5875	39.1934	83.7394	78.277	63.6119	64.9894	66.111	152.884	184.523	100.277	109.836	99.4238		2.16272	5.39529e-05	0.000319624	0.458824	0.366893	0.505007	-0.382521	0.0788909	0.129764	-0.188228	0.634359	0.705302	0.393101	0.169869	0.259206	1.51567	0.000918943	0.00157025	2.93834	5.01195e-12	1.92031e-11
DRS1	44.994	57.9602	53.7712	62.0462	141.633	123.333	84.9695	112.354	149.459	145.831	87.5967	114.558	149.222	286.426	293.066	152.487	147.856	264.447		1.0611	0.384813	0.508	0.00499426	0.345498	0.485366	-0.367638	0.0527157	0.092103	0.089685	0.206441	0.277225	0.788373	0.0232441	0.0524503	1.14579	0.000521593	0.00091121	2.21711	3.96507e-05	7.86424e-05
DRS2	283.567	241.156	262.404	1088.35	809.329	598.499	331.05	345.773	379.477	505.048	410.87	418.576	574.221	587.589	590.306	759.948	777.303	733.891		1.66505	0.00094089	0.00368012	0.337272	0.512576	0.636781	0.374319	0.0736713	0.122104	-0.903429	0.0225503	0.0404333	-0.136304	0.563198	0.663445	0.424352	0.164356	0.201025	1.15443	1.83481e-07	4.6248e-07
DSD1	191.486	179.056	194.652	694.714	189.457	161.576	24.277	24.387	42.3997	51.4698	44.8411	41.8576	138.833	128.017	151.125	69.6135	64.7752	101.474		0.887715	0.734192	0.817046	0.601481	0.146863	0.258291	-0.825471	1.0385e-05	4.8426e-05	-2.92003	7.71171e-08	4.54155e-07	-2.14851	6.23023e-06	5.23976e-05	-2.6338	2.48614e-24	2.04559e-23	-0.435329	2.55435e-23	2.01229e-22
DSE1	396.575	459.542	405.435	113.921	103.925	151.059	35.312	38.3224	37.0997	142.614	152.251	186.156	397.61	303.004	291.396	106.907	140.816	188.598		-1.77388	9.76487e-21	2.21477e-18	2.119	3.84914e-15	1.62413e-13	-1.18497	2.69364e-09	2.27649e-08	0.382853	0.00939543	0.018736	0.242137	0.470377	0.577517	-3.51003	2.12168e-51	6.4793e-50	-0.346773	8.09624e-32	1.01714e-30
DSE4	222.877	196.651	316.175	198.344	150.83	351.833	272.564	274.354	266.058	354.927	442.155	378.921	293.722	268.007	218.756	329.007	349.223	314.671		-0.0696945	0.0170947	0.0423633	0.532607	0.108947	0.20679	0.347281	0.300952	0.395771	0.746391	0.000706626	0.00187519	0.502221	0.119936	0.195408	0.14409	0.961336	0.96886	0.0852455	0.085559	0.110394
DSK2	715.719	787.638	639.878	1187.02	1347.35	1304.08	800.037	881.416	951.873	1259.94	1375.48	1203.96	1513.94	1357.53	1391.85	1087.3	1112.44	1253.56		0.840731	0.71636	0.803499	0.543983	0.0230115	0.0627322	-0.304004	5.86099e-05	0.000231674	0.000349164	0.197797	0.268026	-0.152545	0.502252	0.606486	0.297097	0.378963	0.427917	0.99219	0.577968	0.622708
DSL1	369.37	348.796	404.36	669.285	767.943	604.235	389.535	382.354	419.757	340.988	293.032	453.824	425.944	385.893	437.511	433.427	512.569	415.12		0.862855	0.646284	0.745158	-0.131485	0.0500041	0.115012	0.123615	0.817331	0.860775	-0.908133	0.0159084	0.0299268	-0.584814	0.00808828	0.0222958	0.0862073	0.704763	0.742315	0.154427	0.00213658	0.0034171
DSN1	159.049	148.006	166.691	337.694	360.519	217.984	69.5205	58.3546	130.379	262.711	274.261	199.374	56.6665	73.6788	100.193	187.294	149.265	199.873		0.951547	0.465008	0.587645	1.51159	7.8569e-08	1.13177e-06	1.21838	4.34698e-06	2.20348e-05	-0.315275	0.962285	0.9741	-0.772266	0.00314603	0.0102374	-0.875319	0.00013794	0.000257907	-1.0391	0.0013192	0.00217318
DSS1	145.446	104.535	80.6568	478.061	319.133	262.919	295.738	238.644	230.018	449.289	384.8	448.317	166.222	310.372	362.366	179.006	205.591	218.322		1.68089	0.00285536	0.00931513	0.746451	0.0119674	0.0371245	-0.476637	0.00871571	0.0195204	0.274634	0.0233057	0.041608	-0.814181	0.00219992	0.00756588	1.20908	4.76717e-05	9.33831e-05	1.34335	0.611899	0.655861
DST1	166.373	98.3254	94.6374	394.655	462.605	464.649	352.016	445.934	638.116	673.397	716.416	634.473	322.999	355.5	340.658	684.533	666.058	645.742		1.87922	4.46989e-05	0.00027295	0.495291	0.066545	0.143244	0.969976	1.71266e-09	1.4896e-08	0.61479	3.87031e-05	0.00013688	0.59473	0.00686905	0.019359	1.99872	7.62878e-13	3.09306e-12	1.50397	1.16181e-18	7.11997e-18
DTD1	116.147	106.605	105.392	64.0805	205.091	188.345	92.694	97.5481	119.779	174.783	191.878	225.811	206.833	175.908	165.319	219.614	221.081	221.397		0.479496	0.473729	0.596136	0.93438	0.000403921	0.00223681	0.272697	0.555625	0.640229	0.37292	0.0475889	0.0773784	0.533205	0.135494	0.215321	-0.0819641	0.309971	0.357555	0.740004	0.141621	0.175747
DTR1	1999.62	1944.77	1931.46	2374.03	2096.9	2118.65	81.659	69.6772	64.6596	79.3493	68.8259	71.5985	509.054	477.071	488.443	294.2	354.856	379.245		0.165387	0.0395102	0.0831581	0.0250166	0.356817	0.495718	-0.52003	5.36299e-06	2.66753e-05	-4.90609	1.20654e-56	8.24242e-54	-2.67992	1.97232e-23	3.48955e-21	-4.76572	1.86487e-124	3.70176e-122	-1.99451	4.2389e-124	7.49499e-122
DUG1	842.33	778.323	1003.37	861.527	2229.33	2596.68	111.453	119.322	124.019	220.891	161.637	201.577	769.721	578.379	698.849	2307.19	2668.46	2654.72		1.11602	0.327743	0.449608	0.719244	0.0138895	0.0420476	1.89828	1.3787e-40	1.53099e-38	-3.2835	1.75573e-15	3.96032e-14	0.423947	0.24941	0.351663	-2.88672	3.84657e-49	1.05316e-47	-0.358306	3.50948e-08	9.46033e-08
DUG2	119.287	158.356	150.559	241.065	264.871	209.379	204.147	203.806	202.459	358.144	271.133	361.297	286.166	278.138	245.474	467.405	461.875	443.819		0.740289	0.984332	0.992878	0.698482	0.0148273	0.0441301	0.76184	0.000107866	0.000406199	0.469685	0.000972503	0.00249491	0.940786	3.63374e-05	0.000237786	0.511493	0.129403	0.161423	0.919235	4.07311e-08	1.08875e-07
DUG3	182.069	232.876	195.727	358.037	484.678	374.779	3373.4	3167.7	2755.98	5522.28	7071.34	6155.27	267.277	358.263	372.385	714.368	613.956	700.066		0.995445	0.323075	0.444999	1.01196	4.48311e-05	0.000325846	1.02333	9.66706e-09	7.68057e-08	3.94482	6.29826e-40	1.50591e-37	0.736421	0.00105628	0.00406674	3.92831	2.62858e-75	1.95665e-73	0.708535	1.15276e-09	3.58987e-09
DUN1	107.776	93.1504	100.014	430.255	389.95	329.843	197.526	228.193	219.418	257.349	318.059	264.364	197.388	178.671	195.377	396.134	418.223	377.195		1.93414	6.05793e-06	4.81701e-05	0.380391	0.435879	0.570555	1.06018	2.17464e-08	1.63526e-07	-0.453624	0.60929	0.683629	0.0511481	0.858139	0.90433	1.10013	3.34799e-05	6.69316e-05	0.925112	1.80191e-13	7.72202e-13
DUO1	158.002	146.971	136.579	495.353	467.204	322.195	87.1765	102.774	186.559	234.831	227.334	192.765	147.333	153.805	150.29	277.625	266.142	257.272		1.54083	0.0021986	0.00749602	0.798657	0.00644314	0.0226555	0.827377	0.000119301	0.000445744	-0.972075	0.00883971	0.017806	-0.681545	0.00452536	0.0137692	-0.229898	0.114247	0.143835	0.0319123	0.557986	0.604179
DUR1%2C2	253.222	264.961	260.253	6211.74	755.068	471.342	310.083	252.58	248.038	573.674	384.8	445.012	503.388	404.313	432.501	782.324	766.037	823.065		3.25629	0.000339689	0.00157387	0.791772	0.00753674	0.0255979	0.823304	8.17672e-07	4.69277e-06	-2.40593	0.00233124	0.00544071	-1.64919	0.0138056	0.034206	0.0585922	0.696893	0.734838	0.7838	2.57553e-09	7.69435e-09
DUR3	733.507	659.298	666.763	3782.78	1287.57	1137.72	271.461	263.902	290.438	305.602	223.163	258.856	425.944	528.646	543.549	437.571	478.773	475.594		1.5918	0.039337	0.0828668	-0.0682927	0.0809647	0.165753	-0.106076	0.0646973	0.109278	-2.97857	2.14275e-10	2.00129e-09	-2.15705	1.19547e-07	1.79584e-06	-1.31848	7.35533e-17	3.96389e-16	-0.459171	6.85956e-22	4.9844e-21
DUS1	33.4839	42.4352	30.1119	61.0291	107.604	105.167	177.663	233.419	349.798	303.458	274.261	287.495	143.555	313.135	328.968	160.774	149.265	196.798		1.36864	0.0794493	0.14607	0.185389	0.945085	0.965951	-0.632383	0.00272496	0.00717292	1.65993	2.9837e-13	4.69344e-12	0.888395	0.00291524	0.00957121	2.84318	2.42788e-20	1.65129e-19	2.88942	2.70601e-11	9.74393e-11
DUS3	32.4376	21.7351	21.5085	31.5317	44.1452	59.2762	61.796	69.6772	68.8995	92.2168	60.4834	52.8727	84.0554	100.387	101.863	98.6192	71.816	124.023		0.834453	0.817991	0.87483	0.0369645	0.415195	0.554679	0.0405068	0.646643	0.720337	0.607192	0.00600826	0.0126906	1.12561	0.00110452	0.00421767	1.40468	4.88785e-05	9.55115e-05	1.91955	2.24477e-05	4.57384e-05
DUS4	13.6028	12.42	13.9805	14.2401	23.912	25.8138	65.1065	45.2902	52.9996	83.6385	44.8411	67.1924	56.6665	44.2073	65.1257	61.3262	53.51	85.0739		0.677181	0.945273	0.965959	0.260063	1	1	0.268172	0.669847	0.738177	1.61306	5.1253e-08	3.11425e-07	1.64398	4.1478e-06	3.76692e-05	2.03018	2.04837e-07	5.13603e-07	2.05298	9.2911e-07	2.17857e-06
DUT1	95.2199	73.4853	108.618	18.3087	38.6271	42.067	17.656	17.4193	13.7799	41.8192	22.942	28.6394	183.222	92.0986	87.6692	49.724	68.9997	78.924		-1.48603	2.25312e-09	5.13475e-08	0.93492	0.0483944	0.11223	-0.876997	0.000988987	0.00295705	-0.0840372	0.562745	0.640725	0.99739	0.00673403	0.0190685	-2.50498	6.16889e-15	2.86718e-14	0.38836	4.58474e-07	1.10767e-06
DYN1	1793.48	1493.51	1530.33	687.594	708.163	701.754	2172.79	2393.41	2054.27	1051.91	1165.87	1190.74	1240.05	916.381	899.236	1532.33	1782.73	1453.43		-1.19955	8.83816e-12	4.16794e-10	-0.957787	3.8625e-13	1.31546e-11	0.642043	0.00144003	0.00410025	0.700468	1.78275e-05	6.75525e-05	1.18485	1.30871e-06	1.40805e-05	0.458701	0.0587396	0.0776027	-0.656743	2.19092e-09	6.60736e-09
DYN3	60.6896	54.8552	52.6958	262.425	225.325	194.082	177.663	257.806	295.738	327.048	312.845	304.018	88.7776	102.229	126.912	226.244	180.244	237.797		2.01889	1.05396e-05	7.75892e-05	0.368372	0.395982	0.534705	1.01904	2.04626e-05	8.84245e-05	0.469236	0.000926083	0.00239251	-0.0817157	0.716106	0.79689	2.11975	1.95641e-14	8.7351e-14	0.918131	5.80828e-09	1.67141e-08
DYS1	482.378	488.522	455.98	515.696	932.568	997.179	734.931	756.868	712.315	1180.59	1049.07	1105.92	1072.89	1029.66	999.429	1422.93	1394.08	1456.51		0.777232	0.915259	0.945635	0.597741	0.0146331	0.0436886	0.462235	0.00638194	0.0149601	0.447844	0.0062791	0.0131927	0.805328	0.00407103	0.0125954	0.627335	0.00580385	0.00890197	1.12032	6.78682e-11	2.36154e-10
EAF1	263.686	255.646	202.18	971.379	642.865	642.478	528.576	573.966	575.576	649.807	588.149	573.889	496.777	741.393	868.343	561.052	575.936	536.068		1.64513	0.000859072	0.00339003	0.110615	0.371371	0.509114	-0.33237	0.00378087	0.00955725	-0.316769	0.997055	1	-0.431742	0.0670327	0.123112	1.21775	1.18153e-08	3.3228e-08	1.54576	0.00262883	0.00416392
EAF3	39.7622	31.0501	30.1119	65.0977	89.2102	131.937	27.5875	26.1289	62.5396	63.265	60.4834	46.2636	51.9443	63.548	96.0187	80.3871	74.6323	106.599		1.50398	0.0375597	0.0799717	0.548332	0.229976	0.362129	0.30673	0.576565	0.660215	-0.751615	0.18716	0.255058	-0.129789	0.670802	0.758443	0.204033	1	1	1.06746	0.0145359	0.0210286
EAF5	17.7883	14.4901	15.0559	102.732	162.786	129.069	83.866	107.129	167.479	216.602	242.976	166.329	100.111	96.7035	120.232	193.095	154.897	159.898		3.05938	2.2408e-10	6.54781e-09	0.804083	0.00775118	0.0261476	0.679822	0.00867226	0.0194322	0.665606	0.000247659	0.00073605	0.364173	0.1851	0.277534	2.92091	1.30106e-15	6.32473e-15	2.74374	2.6288e-25	2.27766e-24
EAF6	56.5041	62.1002	21.5085	176.984	162.786	151.059	56.2785	90.5803	214.119	171.566	218.992	148.705	40.611	77.3628	83.4945	98.6192	74.6323	98.3988		1.80863	0.00325534	0.0104272	0.579079	0.186057	0.309792	0.431198	0.29979	0.39446	0.135768	0.0747335	0.114727	-0.853469	0.00137301	0.00506867	1.36532	0.00742207	0.0111824	0.523963	0.51771	0.565313
EAF7	94.1736	73.4853	101.09	606.222	394.548	218.94	58.4855	56.6127	80.5594	193.012	153.294	116.761	116.166	177.75	217.086	325.692	259.101	298.271		2.18221	5.23913e-05	0.000311535	1.24289	1.04907e-05	9.332e-05	0.789188	0.00281708	0.00739096	-1.39725	0.0014887	0.00362657	-0.465948	0.135385	0.21522	-0.457927	0.0215792	0.0305236	0.927072	7.38805e-07	1.74607e-06
EAR1	2373.17	2645.47	1831.45	2952.79	2657.91	2436.06	1860.5	1827.28	2157.09	2772.94	2822.91	2620.5	1355.27	1587.78	1691.6	1474.32	1323.67	1400.13		0.232285	0.0825638	0.15003	0.491327	0.0585257	0.129731	-0.142719	0.00856103	0.0192421	0.030089	0.18355	0.250854	-0.938666	0.00036248	0.00168113	-0.228953	0.0190139	0.0270961	-0.563662	1.03244e-27	1.01836e-26
EBP2	139.168	81.7653	102.165	49.8404	155.428	210.335	165.525	244.741	264.998	243.409	166.851	160.821	341.888	499.174	414.133	206.354	166.163	418.195		0.363235	0.376456	0.499877	-0.241756	0.0216288	0.0599571	-0.666688	0.00225066	0.00607514	0.458489	0.0523424	0.084022	0.927944	0.0415039	0.0839504	1.06348	0.000504471	0.000883242	1.95787	0.0842354	0.108834
EBS1	939.643	763.833	814.096	2142.12	1623.26	1279.22	529.68	555.676	572.396	579.036	359.772	408.662	1189.05	862.963	774.829	1171.83	1157.51	1375.53		1.00271	0.38379	0.50718	-0.298975	0.0012047	0.005744	0.390228	0.166088	0.242085	-1.90449	1.97374e-08	1.30726e-07	-0.445317	0.103448	0.173211	-0.602806	6.86984e-06	1.48359e-05	0.16716	0.120075	0.150734
ECI1	163.234	164.566	149.484	477.044	238.2	196.95	84.9695	74.903	97.5193	104.012	79.2541	83.7151	127.5	124.333	136.096	144.199	159.122	116.849		0.934494	0.563042	0.675627	0.0527725	0.412797	0.552404	0.115181	0.848129	0.884046	-1.7726	1.43753e-05	5.55723e-05	-1.11837	0.000731979	0.00299885	-0.890882	7.68847e-06	1.65363e-05	-0.299056	2.35749e-07	5.8618e-07
ECM1	669.679	530.957	434.472	863.561	640.106	568.861	315.601	511.256	733.515	582.253	495.338	422.982	554.388	719.29	803.217	554.422	550.589	650.867		0.342006	0.154015	0.248369	-0.056377	0.20268	0.32971	-0.242235	0.00600748	0.0141658	-0.465878	0.552694	0.630917	-0.239198	0.29675	0.404675	-0.0674952	0.290372	0.336987	0.345043	6.3539e-05	0.000123207
ECM14	2209.94	2264.59	2343.35	1261.27	2137.37	2674.12	1441.17	1384.83	1312.27	1850.77	1930.25	2021.28	1257.05	1195.44	1134.69	1337.57	1284.24	1254.58		-0.166972	0.00510141	0.0153396	0.487596	0.123632	0.228391	0.111866	0.675038	0.742527	-0.0657251	0.406039	0.493187	-0.647634	0.0334891	0.0706302	-0.720293	1.1807e-07	3.04869e-07	-0.926472	2.27458e-41	4.68053e-40
ECM16	28.2521	21.7351	26.8856	41.7032	65.2982	91.7825	100.418	117.58	125.079	149.048	83.4254	101.339	213.444	300.241	321.454	197.238	176.02	294.171		1.37066	0.103162	0.179986	-0.0394964	0.216935	0.347934	-0.323401	0.0275045	0.0527022	0.747839	0.00166214	0.00399015	1.74741	2.75783e-07	3.69024e-06	2.15799	5.01253e-12	1.89672e-11	3.44147	1.24261e-18	7.59568e-18
ECM18	218.692	189.406	215.085	587.913	524.225	386.252	110.35	173.322	329.658	414.976	373.329	341.47	256.888	323.266	343.997	425.969	426.672	459.194		1.26569	0.0410308	0.0855272	0.881299	0.00438168	0.0166336	0.505384	0.0243904	0.0475946	-0.407379	0.723549	0.781129	-0.191827	0.380956	0.490519	-0.0229922	0.442676	0.490215	0.568475	0.0476836	0.0639084
ECM21	1951.49	2174.54	2003.52	1564.38	1706.95	1750.56	2358.18	1952.7	1569.85	1884.01	1829.1	1988.23	1488.44	1288.46	1185.62	1461.06	1456.03	1403.21		-0.28755	0.000253855	0.00121397	-0.0446926	0.123057	0.227859	0.124712	0.766341	0.818814	0.183073	0.0534043	0.0854653	-0.217099	0.377206	0.487531	-0.0597846	0.339905	0.387858	-0.629361	3.78477e-28	3.80389e-27
ECM25	62.7824	60.0302	83.8831	69.1663	122.319	70.749	15.449	19.1612	38.1597	30.0241	19.8135	37.4515	92.5554	59.8641	78.4848	75.4147	81.6731	104.549		0.343348	0.226686	0.33953	0.262459	0.910099	0.943953	0.180269	0.962331	0.976856	-1.58698	0.000276314	0.000812127	-0.00329324	0.985519	0.992793	-1.50609	1.27158e-06	2.95215e-06	0.159786	0.0752386	0.0980855
ECM29	835.006	714.153	805.493	1204.31	1019.02	867.154	739.345	843.965	850.114	789.204	634.033	861.385	872.665	749.682	686.325	1017.68	1191.3	930.688		0.392317	0.201212	0.308456	-0.0910321	0.0281929	0.0732157	0.443551	0.0511804	0.089815	-0.435875	0.644648	0.714748	0.0227836	0.958929	0.97381	0.047474	0.503954	0.551663	-0.0284504	0.0152312	0.0219996
ECM3	3051.22	4200.05	3601.6	789.309	847.037	1743.87	2578.88	2689.54	2291.7	2191.76	2629.99	2651.35	775.387	936.642	929.294	587.571	529.467	555.543		-1.68289	9.80451e-11	3.24298e-09	-0.0167047	0.138151	0.248193	-0.659184	1.01534e-10	1.0164e-09	1.14459	2.52891e-05	9.24559e-05	-1.01504	0.000700243	0.00288026	-0.521595	0.000256641	0.000465412	-2.03874	2.33237e-123	3.9767e-121
ECM31	33.4839	31.0501	47.3187	22.3773	95.648	112.816	120.281	156.774	175.959	112.59	114.71	103.542	108.611	82.8887	105.203	153.316	180.244	202.947		1.0453	0.566207	0.677444	-0.45341	0.000601862	0.00315349	0.85458	0.000940958	0.00283296	0.519243	0.0517771	0.0834225	1.2167	0.00539571	0.0159402	2.01795	9.39461e-11	3.18095e-10	1.40742	2.11e-10	7.054e-10
ECM33	7193.81	6740.98	8205.49	5570.94	8136.52	8448.77	7910.99	7556.49	6771.23	7096.4	6869.04	7592.74	13421.5	12671.8	12108.4	7473.51	8396.84	8186.57		0.00103861	0.0143068	0.0364706	-0.0448374	0.0780769	0.160947	-0.667184	4.77436e-14	6.84611e-13	-0.0394766	0.33292	0.416215	0.11874	0.709763	0.790889	0.00639942	0.418289	0.466135	0.786962	2.52406e-07	6.25966e-07
ECM38	155.91	131.446	133.353	338.711	294.302	282.04	305.669	303.096	294.678	333.482	367.072	344.774	97.2776	124.333	161.144	187.294	173.203	178.348		1.12104	0.141683	0.232541	0.21045	0.881101	0.924332	0.493448	0.103401	0.162735	0.192028	0.0245337	0.0434197	-0.763986	0.001033	0.00399705	1.10262	7.71274e-06	1.6581e-05	-0.136397	0.0183816	0.0261873
ECM4	6356.72	8973.48	6291.23	1062.92	721.039	1051.67	18113.9	17618.7	14827.2	8003.56	8126.68	7608.16	2181.66	2415.75	2657.63	3819.63	3480.96	3113.91		-2.93072	4.32193e-26	1.71545e-23	-1.09077	3.43649e-14	1.31081e-12	0.521539	0.00161796	0.00454992	3.06548	7.15748e-26	5.34798e-24	1.87685	3.6017e-10	1.00031e-08	1.22553	1.30898e-08	3.66822e-08	-1.57541	2.81683e-34	4.03831e-33
ECM5	24.0666	20.7001	19.3576	174.95	164.625	115.684	105.936	107.129	121.899	132.964	102.196	154.212	114.278	93.0195	101.028	162.432	230.938	200.898		2.82775	1.45354e-09	3.46161e-08	0.217144	0.952546	0.97103	0.946657	0.000217099	0.000771881	-0.225539	0.726657	0.783368	0.384423	0.175368	0.265528	2.38506	4.50869e-14	1.96518e-13	2.26551	1.31496e-22	1.00603e-21
ECM7	35.5767	35.1901	12.9051	138.333	217.967	176.873	72.831	92.3223	207.759	132.964	124.095	156.415	59.4999	119.728	137.766	98.6192	98.571	76.874		2.67179	3.54485e-07	4.30718e-06	0.148963	0.943718	0.965658	-0.209941	0.207122	0.290287	-0.366805	0.894277	0.920454	-0.960088	0.000629902	0.00264239	2.15602	1.5048e-06	3.46323e-06	1.92164	0.00131405	0.00216543
ECO1	47.0868	52.7852	59.1484	260.391	250.156	185.477	152.283	142.838	148.399	216.602	182.493	189.461	87.8332	69.9949	80.9897	137.57	136.591	146.573		2.12993	3.36814e-06	2.91681e-05	0.40818	0.389729	0.528152	0.816999	0.00129522	0.00375055	-0.241958	0.745264	0.798175	-0.726229	0.00390066	0.0121867	1.47979	4.44923e-07	1.07268e-06	0.586699	0.00183151	0.00295477
ECT1	127.657	123.165	135.504	211.567	239.12	159.663	548.439	567.869	489.717	531.855	603.791	680.736	224.777	171.303	146.95	149.172	184.469	148.623		0.659818	0.748371	0.825687	0.177574	0.717616	0.808123	-0.171212	0.129512	0.197138	1.57336	2.25131e-14	4.2026e-13	-0.339817	0.187595	0.280571	2.0556	8.74306e-19	5.37444e-18	0.491214	0.0152864	0.0220675
EDC3	13.6028	19.6651	11.8297	20.343	49.6634	41.1109	56.2785	53.9998	78.4395	67.5542	60.4834	66.0909	134.111	123.412	131.086	184.807	177.428	195.773		1.30096	0.212178	0.322259	0.0407817	0.43348	0.569025	0.521965	0.0480826	0.0852244	0.804928	0.00065053	0.00174277	2.3282	8.74205e-13	4.30523e-11	2.06511	2.43023e-08	6.63854e-08	3.1072	9.64752e-31	1.11789e-29
EDE1	3824.49	3438.28	3990.9	5168.14	4783.32	4557.58	1299.92	1356.09	1251.85	1403.63	1080.36	1101.52	2429.11	2026.17	1919.54	2250.01	2481.17	2426.14		0.366556	0.183953	0.286705	-0.124207	0.0152204	0.0449355	0.167038	0.972608	0.983941	-2.01671	5.86087e-10	5.08651e-09	-1.01946	0.000138679	0.00076675	-1.52594	1.55364e-23	1.23772e-22	-0.819942	9.5125e-32	1.17955e-30
EFB1	4162.47	3829.51	4482.37	3960.79	4816.43	4516.47	2415.56	2405.6	2330.92	2163.88	1887.5	1955.19	4372.77	3952.87	3953.46	4222.39	4424.43	4193.22		0.0917753	0.0221564	0.0521398	-0.251824	0.00081933	0.0041427	0.0644452	0.380483	0.476727	-1.14613	0.00198939	0.00470256	-0.0500903	0.826938	0.882942	-0.802529	3.36055e-09	9.93772e-09	-0.0227602	9.57403e-10	3.00898e-09
EFG1	24.0666	23.8051	13.9805	21.3602	33.1089	46.8473	46.347	59.2256	74.1995	69.6987	86.5538	63.8879	76.4998	151.042	160.309	48.0665	30.9795	88.1489		0.711972	1	1	0.292255	0.74989	0.832515	-1.21397	7.62766e-05	0.000295874	1.11956	2.17158e-05	8.08762e-05	0.722662	0.0921402	0.158215	1.53927	2.97632e-05	5.98277e-05	2.64861	0.0696359	0.0911298
EFM1	278.335	308.431	277.46	483.147	557.334	401.549	124.695	179.419	173.839	202.662	150.166	187.258	378.721	267.086	287.221	393.648	459.059	402.82		0.73862	0.974435	0.986867	0.17632	0.786992	0.860243	0.428301	0.134961	0.203743	-1.41684	4.29922e-06	1.81615e-05	-0.199807	0.353819	0.465071	-0.85454	1.90985e-06	4.35752e-06	0.110512	0.136858	0.170229
EFR3	81.6171	68.3103	94.6374	192.242	229.923	169.224	52.968	49.645	60.4196	88.9999	57.355	68.2939	204	191.565	210.406	172.376	209.815	180.398		1.27389	0.0694258	0.13119	0.396818	0.512517	0.636781	-0.107165	0.143325	0.214202	-1.46213	1.45621e-05	5.61581e-05	-0.0720239	0.758152	0.830283	-0.585056	0.0073947	0.0111517	1.30903	0.0374172	0.0509643
EFT1	15823.2	15983.6	17303.6	17148.1	27209.1	24583.4	21921	22115.5	21756.3	14171.4	12997.7	13293.1	25798.4	24538.7	23888.6	24645.7	24893.4	24993.3		0.489326	0.394881	0.517958	-0.70136	3.36787e-10	7.40001e-09	0.00594764	0.133066	0.201456	-0.768783	0.136006	0.195017	0.112513	0.72488	0.803423	0.421903	0.0737862	0.0959119	0.595891	0.145045	0.179344
EGD1	462.497	364.321	437.698	147.487	384.431	475.166	112.557	146.322	142.039	121.169	88.6395	83.7151	1516.77	1172.41	1301.68	1127.08	1208.2	1290.46		-0.328401	0.00246598	0.00827146	-0.449833	0.00112148	0.00539033	-0.13843	0.0187045	0.0376376	-1.77864	6.25234e-05	0.000211891	1.84809	8.13262e-08	1.28641e-06	-1.65721	1.96027e-17	1.09867e-16	1.65812	1.76191e-07	4.45298e-07
EGD2	503.305	472.997	567.824	116.972	438.693	666.379	178.767	229.064	211.999	172.638	162.68	199.374	1687.72	1188.99	1345.1	1347.52	1523.63	1587.71		-0.337493	0.0137765	0.0354688	-0.213162	0.0208159	0.0581771	0.0788112	0.553701	0.638321	-1.19252	0.0489778	0.07934	1.86737	1.87128e-05	0.000136684	-1.31685	2.11244e-13	8.83554e-13	1.45107	7.51554e-08	1.95954e-07
EGT2	4098.64	3567.66	4057.58	977.482	1023.62	1690.33	273.668	270.87	287.258	240.193	221.077	275.379	2098.55	2065.77	1986.33	1024.31	1229.32	1293.53		-1.6672	5.81029e-13	3.73979e-11	-0.175253	0.0227116	0.0622625	-0.794072	1.21758e-15	2.08385e-14	-2.32513	5.3863e-13	8.20345e-12	-0.0575112	0.790403	0.856374	-3.81708	3.8987e-110	5.99142e-108	-0.930638	1.52501e-77	8.66714e-76
EHD3	14127.1	13365	14708.6	11078.8	8872.27	9472.72	1404.75	1504.16	1583.63	2048.07	1893.76	1892.4	3929.83	4049.57	4077.87	4935.1	4837.02	4857.41		-0.520282	2.42471e-05	0.000161523	0.377011	0.296258	0.432974	0.278981	0.230716	0.317209	-2.33437	4.06593e-12	5.25494e-11	-1.0081	0.000322599	0.00153492	-3.23166	1.15122e-99	1.44327e-97	-1.80736	5.89612e-85	4.54002e-83
EHT1	738.739	673.788	833.454	967.311	1243.42	1454.18	449.124	459.869	469.577	468.59	388.971	464.839	774.443	678.766	746.441	1016.86	1115.26	1086.49		0.706434	0.890762	0.927119	-0.0600141	0.0537753	0.121344	0.54916	0.000958835	0.00288315	-1.47062	2.70916e-06	1.19845e-05	-0.187345	0.431417	0.540629	-0.704173	1.47014e-06	3.39001e-06	-0.0300717	0.0774165	0.100732
EIS1	10061.9	10999	9839.06	3504.09	4466.95	5004.06	5849.65	5582.88	5475.92	3138.59	3030.43	2822.08	3164.83	3399.36	3673.76	3874.33	3626	3297.38		-1.25186	5.81669e-11	2.0384e-09	-0.911176	1.07758e-13	3.95224e-12	0.0768002	0.474615	0.566005	-0.529176	0.456917	0.542312	-0.265019	0.325968	0.434521	-0.86986	5.83521e-11	2.01296e-10	-1.59368	3.78074e-80	2.34406e-78
ELA1	83.7098	72.4503	47.3187	216.653	176.581	115.684	104.832	128.903	206.699	144.759	134.523	158.618	119.944	139.99	178.678	120.166	129.55	121.973		1.32256	0.0850887	0.153224	-0.00832199	0.337317	0.4781	-0.238845	0.05512	0.0956758	-0.216831	0.701589	0.762327	-0.453334	0.110562	0.183133	1.11405	0.001125	0.00190188	1.10807	0.626235	0.668526
ELF1	53.365	28.9801	39.7907	56.9605	151.749	126.201	105.936	82.7417	85.8594	80.4216	63.6119	72.7	351.333	312.214	305.59	302.487	335.141	368.995		1.45529	0.0796053	0.146079	-0.341079	0.0133436	0.0406271	0.0547534	0.513848	0.602855	-0.627855	0.378836	0.46463	1.58768	5.65302e-07	6.70086e-06	1.16851	0.0012454	0.00209485	2.98821	7.8056e-26	6.9598e-25
ELG1	18.8347	27.9451	24.7348	35.6003	54.2619	54.4959	84.9695	100.161	97.5193	119.024	117.838	126.674	85.9443	68.1529	90.174	130.111	126.734	135.298		1.01334	0.501296	0.621466	0.363085	0.532119	0.655612	0.682898	0.0109928	0.02373	1.33245	5.99696e-09	4.41872e-08	1.44173	7.97574e-07	9.13672e-06	1.98271	1.86162e-09	5.63453e-09	1.77217	2.03391e-12	8.04466e-12
ELM1	29.2984	14.4901	15.0559	99.6808	102.086	58.3202	22.07	32.2257	46.6397	65.4096	83.4254	49.5682	41.5555	79.2048	88.5042	72.9285	68.9997	85.0739		2.14402	0.000376256	0.00171003	0.975003	0.00794795	0.0265749	0.117379	0.923367	0.947781	-0.390558	0.870095	0.901776	-0.196287	0.525722	0.627373	0.778454	0.1109	0.139991	1.83035	4.67896e-05	9.21128e-05
ELP2	25.1129	30.0151	23.6593	189.19	180.26	135.762	176.56	195.967	233.198	270.217	190.836	200.476	136	172.224	214.581	300.83	316.835	286.996		2.68085	3.63536e-09	7.62785e-08	0.127138	0.57632	0.692699	0.791106	0.000716249	0.00222807	0.388915	0.00519278	0.0111604	0.840491	0.000564834	0.00241775	2.94263	8.48753e-25	7.11877e-24	2.73024	1.27185e-37	2.23229e-36
ELP3	63.8287	60.0302	56.9975	101.715	277.747	251.446	163.318	211.644	287.258	229.47	198.135	205.983	200.222	356.421	355.687	215.47	218.264	234.722		1.80258	0.00389559	0.012167	-0.0637657	0.146335	0.257653	-0.448721	0.00430415	0.0106599	0.00611578	0.300255	0.382477	0.0834047	0.818438	0.876419	1.87247	2.37814e-11	8.52479e-11	2.33471	2.3408e-09	7.02387e-09
ELP4	59.6433	52.7852	60.2238	75.2692	140.713	149.147	137.937	163.741	245.918	185.506	178.322	170.735	166.222	245.903	229.61	173.205	183.06	219.347		1.08054	0.332455	0.45385	-0.0347562	0.227822	0.359806	-0.156879	0.115532	0.179112	0.549953	0.00228015	0.00533187	0.656694	0.0317272	0.0676309	1.66525	1.32344e-08	3.7044e-08	1.89411	1.77629e-06	4.04195e-06
ELP6	36.623	19.6651	27.961	17.2916	30.3499	43.9791	54.0715	57.4837	74.1995	71.8433	80.2969	61.6848	84.9998	130.78	107.708	102.763	92.9384	117.874		0.121009	0.151565	0.245315	0.203033	0.97335	0.984918	-0.0449012	0.374185	0.470937	1.22269	1.12991e-05	4.45444e-05	1.77507	5.25038e-07	6.36575e-06	1.14066	0.00225685	0.00365702	1.94098	1.08004e-05	2.26245e-05
EMC1	175.791	174.916	205.406	544.176	610.676	522.013	62.8995	75.7739	83.7394	135.108	77.1685	115.659	299.388	330.634	367.376	316.576	343.59	358.746		1.59232	0.000463578	0.00204068	0.560174	0.165638	0.283679	0.0307882	0.414579	0.509029	-2.35428	8.66428e-16	2.03101e-14	-0.718737	0.000679027	0.00280841	-1.32214	1.10694e-09	3.41103e-09	0.842793	0.526614	0.574116
EMC2	183.115	155.251	169.917	503.49	345.804	276.304	33.105	47.9031	63.5996	127.602	95.9392	104.644	217.222	228.404	252.153	181.492	192.918	226.522		1.14699	0.147943	0.240577	1.18237	2.43339e-05	0.000193696	-0.215569	0.0324665	0.0608507	-1.77811	2.73001e-07	1.44094e-06	-0.905417	0.000652915	0.00272638	-1.81349	5.21194e-14	2.26548e-13	0.457139	0.00241555	0.00384011
EMC4	351.581	399.512	377.474	964.259	879.226	755.294	100.418	140.225	222.598	421.409	351.429	386.632	319.222	302.083	294.736	528.731	501.304	536.068		1.20334	0.0708272	0.132763	1.32363	3.25976e-08	5.11268e-07	0.773697	1.7522e-05	7.73266e-05	-1.16437	0.000214316	0.000647008	-0.730654	0.000848456	0.00339169	-1.28465	5.54885e-10	1.7518e-09	-0.301009	0.0453579	0.0609796
EMC5	350.535	389.162	391.455	258.356	289.703	219.896	72.831	94.9352	121.899	100.795	46.9268	95.8318	308.833	206.301	215.416	305.802	292.897	257.272		-0.558698	8.09683e-08	1.15465e-06	-0.250147	0.0739679	0.154607	0.22858	0.748366	0.803712	-1.65678	4.10254e-06	1.74351e-05	0.15654	0.519163	0.621876	-1.96533	7.53846e-22	5.50816e-21	-0.630738	9.64056e-14	4.19162e-13
EME1	63.8287	41.4002	22.5839	151.555	158.187	115.684	60.6925	89.7094	124.019	229.47	171.022	215.897	78.3887	74.5998	102.698	151.658	137.999	130.173		1.73488	0.00675455	0.0194745	1.16745	8.39537e-06	7.70177e-05	0.715431	0.00741836	0.0170712	0.534929	0.000583384	0.00158418	-0.0191028	0.936385	0.958415	1.10236	0.00867321	0.0129325	1.00034	0.00056159	0.000967881
EMG1	84.7562	80.7303	64.5255	126.127	258.434	229.456	260.426	369.289	611.616	358.144	384.8	327.15	247.444	352.737	283.881	328.178	268.958	392.57		1.41657	0.0374796	0.0798368	-0.21415	0.0544182	0.122563	0.162852	0.987484	0.993872	0.801388	6.16756e-05	0.000209618	0.688723	0.0170643	0.0407376	2.43211	1.65515e-16	8.60821e-16	1.94244	9.90008e-12	3.7069e-11
EMI5	239.619	245.296	161.314	140.367	246.478	290.645	367.465	389.321	378.417	387.096	391.057	396.545	330.555	356.421	414.133	350.554	336.55	319.796		0.0681522	0.0288403	0.0644611	0.0493384	0.248803	0.382798	-0.129038	0.0629882	0.106883	0.79402	5.47049e-05	0.000188336	0.57165	0.0426053	0.0858033	0.812834	0.00173358	0.00284883	0.76884	0.503389	0.551441
EMP24	409.132	248.401	418.34	224.79	293.382	389.12	158.904	165.483	172.779	243.409	179.365	211.491	714.943	656.663	740.596	468.234	467.508	519.669		-0.245869	0.0007795	0.00313049	0.351358	0.566047	0.684655	-0.537321	3.65729e-08	2.65001e-07	-0.516481	0.452869	0.538443	0.681787	0.00809222	0.0222958	-1.11371	1.51494e-07	3.86153e-07	0.97324	0.0909898	0.116802
EMP47	166.373	185.266	131.202	522.816	474.561	478.99	233.942	256.935	412.337	445	298.246	328.251	635.61	656.663	724.732	879.285	874.466	891.739		1.61243	0.000389959	0.00176389	0.246489	0.863996	0.912884	0.39132	0.0416305	0.074957	-0.462424	0.518746	0.599769	0.841483	0.000138931	0.000767252	0.90352	0.00170507	0.00280586	2.06259	1.57776e-26	1.4541e-25
EMP70	156.956	187.336	164.54	230.893	341.206	320.283	217.389	246.483	254.398	238.048	228.377	240.13	208.722	167.619	221.26	308.289	349.223	288.021		0.810473	0.809988	0.868717	-0.0237251	0.140195	0.250731	0.661944	0.00484498	0.0118216	-0.336859	0.969808	0.979042	0.0834663	0.761546	0.832382	0.497339	0.106689	0.135106	0.231996	0.438338	0.486883
EMW1	34.5303	53.8202	34.4136	50.8575	85.5314	102.299	70.624	78.3868	85.8594	72.9156	65.6975	76.0045	149.222	195.249	171.164	116.023	98.571	167.073		0.959239	0.575347	0.685437	-0.130095	0.0911612	0.180728	-0.434036	0.00874148	0.0195506	-0.153359	0.595233	0.670785	0.677185	0.0447347	0.0893011	0.935975	0.00791196	0.0118605	2.07046	0.00124975	0.0020659
ENA5	32.4376	34.1551	18.2822	821.858	196.814	103.255	193.112	226.451	195.039	194.084	200.221	224.709	42.4999	58.0221	53.4365	95.3043	73.2242	105.574		3.7245	1.16856e-06	1.19053e-05	0.0103203	0.251214	0.385325	0.832172	0.00487356	0.0118791	-0.857935	0.312813	0.395419	-2.03319	0.000238939	0.00119395	2.85624	7.106e-21	4.97107e-20	0.859131	0.000545756	0.000942633
END3	464.59	479.207	502.223	967.311	870.029	863.329	110.35	108	198.219	290.59	262.79	272.074	829.22	774.549	878.362	641.439	718.16	732.866		0.90123	0.529212	0.64549	0.986636	0.00011339	0.000737907	-0.246376	0.000754792	0.00233428	-1.71006	1.11533e-09	9.21158e-09	-0.368113	0.0830194	0.145964	-1.79546	3.86077e-18	2.28197e-17	0.779492	0.100096	0.127633
ENO	60974.2	50332.2	61998.2	16607	47270.4	48636.1	51426.4	51622.1	51525.2	26685	25581.4	28031.4	84474.7	86589.2	81420.5	68036.5	68385.7	66021.5		-0.623213	0.000465463	0.00204332	-0.944864	1.09543e-14	4.46413e-13	-0.318674	3.04689e-06	1.57969e-05	-0.486668	0.67435	0.739789	0.847422	0.0267354	0.0586855	-0.165016	0.0432192	0.0583111	0.542883	1.13431e-05	2.373e-05
ENP1	50.2259	32.0851	40.8661	31.5317	90.1299	89.8704	62.8995	72.2901	100.699	93.2891	51.0981	61.6848	125.611	225.641	200.387	91.1606	63.3671	185.523		0.780141	0.947126	0.967437	-0.194959	0.0906223	0.179886	-0.697976	0.00865485	0.0194023	-0.0377272	0.476813	0.560226	0.684873	0.126833	0.204413	0.937372	0.01013	0.0149687	2.16299	0.0502306	0.0670584
ENP2	69.0606	48.6452	64.5255	49.8404	126.918	143.41	123.592	174.193	192.919	153.337	101.153	126.674	198.333	303.925	235.454	150.001	137.999	258.297		0.813059	0.876622	0.917209	-0.364437	0.00387973	0.0149771	-0.433374	0.0157894	0.0324695	0.251585	0.107699	0.158446	0.770855	0.0454192	0.0904408	1.42908	1.55193e-06	3.5648e-06	2.01729	0.00222437	0.00355037
ENT2	1652.22	1518.35	1642.17	3021.96	2319.46	2181.75	644.444	593.127	676.275	1048.7	1002.15	930.78	1525.27	1911.05	1886.98	1169.34	1078.65	1229.98		0.64448	0.735557	0.817474	0.639624	0.00421305	0.0160574	-0.614072	5.91845e-11	6.17044e-10	-1.33524	0.000233856	0.000697193	-1.11309	4.29397e-05	0.000275333	-1.33039	2.4298e-20	1.65129e-19	0.145459	1.32526e-23	1.05447e-22
ENT3	993.008	964.624	1077.58	1629.48	1678.44	1640.61	628.995	665.417	836.334	988.65	944.793	879.009	1001.11	991.901	920.109	827.075	787.16	851.764		0.705204	0.884111	0.922054	0.40047	0.178846	0.300684	-0.240393	0.000686537	0.00214824	-0.815171	0.0488641	0.0791826	-1.00483	3.24622e-05	0.000216313	-0.510436	2.87385e-05	5.78901e-05	-0.0592299	3.51487e-16	1.82988e-15
ENT4	369.37	327.061	363.493	374.312	708.163	936.947	1569.18	1649.61	1474.45	1736.03	2023.07	1901.21	389.11	321.424	322.289	575.14	535.1	507.369		0.929981	0.557363	0.671231	0.2703	0.853722	0.906177	0.64727	0.00141217	0.00404022	1.48694	7.44087e-08	4.40375e-07	-0.320079	0.26576	0.370046	2.14662	2.11364e-29	2.25266e-28	-0.0373683	0.304337	0.351113
ENT5	1535.03	1475.92	1650.78	2716.81	2750.8	2555.57	812.176	910.158	1280.47	1613.79	1635.14	1391.21	1395.89	1841.05	1785.95	1483.43	1501.1	1614.36		0.783311	0.894605	0.93035	0.627859	0.00420619	0.0160441	-0.127233	0.0179985	0.0363395	-0.790004	0.0794816	0.121199	-0.802891	0.00179995	0.00637862	-0.634552	9.55119e-07	2.24368e-06	0.107653	8.68171e-11	2.98606e-10
ENV9	100.452	134.551	124.749	191.224	232.682	246.666	107.039	133.258	137.799	173.711	147.037	169.633	250.277	305.767	297.24	202.211	216.856	262.397		0.898392	0.589187	0.695833	0.375151	0.457897	0.591027	-0.324391	0.00612478	0.014421	-0.451489	0.594185	0.670391	0.0232443	0.971763	0.983289	0.071752	0.714663	0.75042	1.24603	0.426653	0.475564
EOS1	207.182	218.386	203.255	231.91	333.848	356.613	267.047	231.677	271.358	265.927	209.606	207.085	245.555	256.034	237.124	329.836	340.774	340.296		0.552695	0.454455	0.577681	-0.173932	0.0250351	0.0666857	0.452561	0.0629731	0.106883	-0.434269	0.65411	0.722559	0.132227	0.622027	0.717688	0.292358	0.504304	0.551792	0.232361	0.604779	0.648812
EPL1	184.162	193.546	118.297	297.008	422.139	389.12	231.735	276.967	346.618	327.048	230.463	240.13	355.11	715.606	869.178	372.101	366.121	396.67		1.15988	0.123406	0.207404	-0.100724	0.0690217	0.146983	-0.773423	6.96816e-05	0.00027206	-0.474494	0.519479	0.600046	0.0342498	0.914129	0.943947	0.786111	0.00637641	0.00971138	1.96755	0.0165289	0.0237218
EPS1	545.16	590.987	311.873	692.68	582.165	790.668	375.19	386.708	610.556	506.12	470.311	481.362	374.944	629.954	733.917	416.853	392.876	421.27		0.512418	0.450792	0.573496	0.0870279	0.445294	0.57915	-0.498275	0.000798897	0.00245795	-0.502715	0.434897	0.520831	-0.746672	0.00089337	0.00354749	-0.0773245	0.299553	0.346797	0.264022	5.405e-07	1.29861e-06
ERB1	95.2199	75.5553	82.8077	96.6293	209.69	254.314	274.771	367.547	480.177	433.204	337.873	321.642	344.721	448.52	453.375	276.797	228.121	367.97		1.1446	0.259461	0.37597	-0.0387859	0.144624	0.256176	-0.514148	0.00032834	0.0011143	0.962794	6.21031e-05	0.000210771	0.63874	0.057492	0.108467	2.14618	4.46617e-17	2.44561e-16	2.29749	1.50902e-06	3.46016e-06
ERC1	695.838	726.573	643.104	309.214	422.139	457.957	545.129	533.901	528.936	361.361	343.087	414.17	409.888	487.201	437.511	527.903	604.099	498.144		-0.796377	7.15307e-09	1.33086e-07	-0.52352	3.67688e-06	3.67534e-05	0.288593	0.378644	0.475246	-0.0884069	0.329856	0.413248	0.454877	0.0557535	0.106006	-0.361264	0.00285354	0.00455878	-0.630093	1.88375e-15	9.27114e-15
ERD1	35.5767	19.6651	24.7348	48.8232	55.1815	51.6277	50.761	47.9031	41.3397	48.253	40.6699	27.5379	63.2776	43.2863	42.5822	63.8124	88.7139	63.5492		0.960495	0.549473	0.663071	-0.265622	0.0780054	0.160869	0.534809	0.179543	0.257857	-0.4183	0.776395	0.82566	0.473393	0.132638	0.211556	0.807817	0.0505327	0.0675092	0.899078	0.0210213	0.0297263
ERD2	120.333	139.726	122.598	253.271	258.434	193.126	274.771	348.386	338.138	263.783	255.49	385.53	229.5	155.647	151.96	196.41	292.897	213.197		0.881224	0.622578	0.724667	-0.0873747	0.115482	0.21678	0.387299	0.343385	0.439235	0.360329	0.00910379	0.0182771	-0.00476945	0.960876	0.975137	1.32893	3.51067e-08	9.44904e-08	0.489156	0.591439	0.635215
ERF2	261.593	267.031	203.255	396.689	707.244	707.49	1931.12	1984.93	1949.33	2471.62	2770.77	2820.98	234.222	275.375	290.561	376.245	347.815	314.671		1.30745	0.0448686	0.0920366	0.459159	0.147238	0.258671	0.376466	0.178876	0.257036	2.15426	2.63824e-15	5.69093e-14	-0.802302	0.00163114	0.00586745	3.00255	2.71189e-56	1.01728e-54	0.128677	0.114853	0.144863
ERF4	17.7883	20.7001	32.2627	124.092	100.246	57.3641	94.901	93.1932	111.299	194.084	185.621	165.227	42.4999	50.6542	50.9316	63.8124	56.3263	67.6492		1.99335	0.00201895	0.00698858	0.864036	0.000958196	0.00472797	0.382176	0.359972	0.45678	0.951904	1.4198e-05	5.50203e-05	-0.585071	0.0727166	0.131429	2.08122	1.3797e-09	4.21881e-09	1.0261	0.0252137	0.0352785
ERG1	627.824	539.237	832.379	264.459	434.095	519.145	72.831	71.4191	76.3195	96.5059	58.3978	73.8015	696.999	659.426	582.792	242.819	330.917	324.921		-0.715438	2.57789e-06	2.32108e-05	0.0522557	0.431276	0.56768	-1.10963	8.52789e-15	1.34392e-13	-2.4126	9.44052e-12	1.12861e-10	-0.438316	0.105156	0.175701	-3.18029	5.91121e-42	1.22339e-40	-0.0441223	1.03077e-21	7.41097e-21
ERG10	151.724	139.726	125.825	197.327	324.651	378.603	423.744	438.095	489.717	496.469	471.353	457.129	489.221	475.229	485.938	719.34	728.017	805.64		1.10986	0.212508	0.322451	0.076292	0.286309	0.424346	0.635407	0.000117062	0.000438065	0.661984	0.000198574	0.000602908	1.32292	4.08897e-07	5.12677e-06	1.69555	1.03686e-14	4.71336e-14	1.79737	1.89809e-27	1.84552e-26
ERG12	359.952	394.337	411.888	249.202	473.642	526.794	924.733	946.739	822.554	933.963	1030.3	1004.58	621.443	474.308	431.666	772.379	708.303	747.216		0.0997232	0.0274491	0.0618448	0.14014	0.521927	0.646247	0.544589	0.015209	0.0313977	1.24839	2.79494e-08	1.78682e-07	0.834174	0.00250255	0.00841285	1.20798	1.41215e-08	3.94343e-08	0.389308	0.244918	0.288476
ERG13	560.856	447.122	665.688	399.74	839.679	895.836	1401.44	1391.8	1440.53	1370.38	1242	1387.91	2526.38	2076.82	2295.26	2001.39	2136.17	2456.89		0.351397	0.214316	0.324471	-0.0818408	0.0248816	0.0664254	-0.0650222	0.0613714	0.104585	0.905696	6.3468e-05	0.000213585	1.62685	5.74956e-07	6.78164e-06	1.33893	5.07981e-10	1.60799e-09	2.04327	4.27857e-14	1.89479e-13
ERG2	92.0808	63.1352	84.9585	22.3773	64.3785	73.6172	27.5875	26.9999	41.3397	52.5421	26.0704	39.6545	140.722	93.0195	65.9606	101.105	116.877	143.498		-0.582652	0.00121053	0.00453995	0.302038	0.845715	0.901289	0.270389	0.728265	0.78754	-0.439383	0.773156	0.822887	1.17249	0.00236988	0.00806332	-1.32407	9.30602e-07	2.18933e-06	0.319446	0.438002	0.486623
ERG24	37.6694	37.2601	23.6593	40.686	116.801	139.586	39.726	36.5805	47.6997	65.4096	41.7127	45.1621	93.4998	85.6517	130.251	141.713	129.55	155.798		1.59132	0.0522185	0.103632	0.296356	0.863388	0.912577	0.464958	0.145298	0.216677	-0.964049	0.105387	0.155447	0.523628	0.176955	0.267505	0.330915	0.603462	0.646916	1.64999	2.79415e-09	8.31108e-09
ERG25	1429.35	1161.27	1386.22	172.916	495.714	798.317	940.182	836.126	817.254	473.951	355.601	374.515	1265.55	996.506	1030.32	1306.08	1440.54	1392.96		-1.43881	5.74556e-07	6.57839e-06	-1.10702	5.89103e-16	2.60078e-14	0.330355	0.191026	0.271715	-0.284901	0.944625	0.960084	1.49667	0.000172515	0.000912627	-0.616688	1.97919e-05	4.06767e-05	-0.272492	4.75277e-08	1.26617e-07
ERG26	183.115	164.566	145.182	366.174	314.535	324.107	153.386	175.935	145.219	169.422	139.738	166.329	423.11	436.547	438.346	393.648	391.468	402.82		1.02767	0.250737	0.366675	0.00287786	0.234056	0.367339	-0.127837	0.0376067	0.0688015	-1.07945	0.00146409	0.00358857	0.241525	0.303143	0.411071	-0.0546567	0.40375	0.451623	1.39704	0.00109517	0.00182554
ERG27	80.5707	81.7653	92.4865	231.91	229.923	210.335	47.4505	51.3869	119.779	104.012	76.1257	100.238	174.722	178.671	200.387	204.697	206.999	210.122		1.39933	0.0163131	0.0407016	0.358958	0.550974	0.670678	0.167181	0.966713	0.979014	-1.26146	0.000134173	0.000421006	-0.11233	0.606727	0.704163	-0.22109	0.195409	0.234964	1.11982	0.00471935	0.0072866
ERG28	331.7	302.221	335.532	217.67	308.097	317.415	349.809	370.16	393.257	274.506	204.392	276.48	834.887	629.954	646.247	605.804	695.63	655.992		-0.201328	0.00017369	0.000879155	-0.559476	4.55171e-06	4.42909e-05	-0.10903	0.0678267	0.113839	-0.158645	0.526459	0.606926	1.21504	1.97015e-07	2.7728e-06	0.199503	0.827637	0.853803	1.12274	0.0962137	0.123077
ERG3	1491.08	1316.53	1488.39	482.13	814.848	1023.95	1138.81	1077.38	1194.61	954.337	847.811	974.841	934.054	855.596	931.798	1079.01	1147.65	1170.54		-0.888291	7.36928e-07	8.10621e-06	-0.296592	0.000141004	0.000884615	0.319969	0.155204	0.229301	0.25882	0.0413145	0.0684804	0.549643	0.0509386	0.0985555	-0.332879	0.00185013	0.00302991	-0.658618	3.97279e-19	2.50874e-18
ERG4	436.337	435.737	588.257	234.962	549.056	681.677	302.359	292.644	308.458	283.084	265.918	253.348	819.776	525.883	533.53	784.81	895.588	939.913		0.00528893	0.0319136	0.0700481	-0.171229	0.0172294	0.0495774	0.479628	0.075074	0.12417	-0.869279	0.0932479	0.13926	0.838153	0.0100871	0.0266517	-0.692762	3.98557e-05	7.87854e-05	0.363814	0.661872	0.701082
ERG6	449.94	322.921	421.566	221.739	309.017	354.701	1296.61	1328.22	1193.55	895.361	1042.82	871.298	839.609	662.189	727.237	631.494	587.201	663.167		-0.431826	1.38657e-05	9.82771e-05	-0.442661	3.06821e-05	0.000235955	-0.244258	0.00295076	0.0077036	1.66581	6.68843e-15	1.33825e-13	1.08767	6.26468e-06	5.25947e-05	1.67664	1.01633e-15	4.98125e-15	0.900099	0.49767	0.545677
ERG7	121.379	96.2554	147.333	212.585	232.682	251.446	17.656	21.7741	25.4398	50.3975	31.2845	46.2636	259.722	201.696	201.222	198.896	233.754	211.147		0.932795	0.517258	0.634975	0.97991	0.0137036	0.041617	-0.0416171	0.282033	0.375337	-2.44503	1.24713e-14	2.40475e-13	-0.113957	0.600094	0.698331	-2.49215	9.50992e-17	5.07907e-16	0.860454	0.825035	0.849594
ERG8	44.994	33.1201	32.2627	176.984	209.69	183.565	18.7595	13.0645	37.0997	77.2048	51.0981	57.2788	81.2221	67.2319	67.6305	101.105	97.1628	120.948		2.36913	1.27588e-07	1.74126e-06	1.42898	9.06077e-05	0.000609481	0.56294	0.0712956	0.118815	-1.61951	6.42153e-07	3.17886e-06	-0.837031	0.000947302	0.00371532	-0.679366	0.018112	0.0258815	0.969158	0.00116784	0.00193923
ERG9	545.16	487.487	593.634	251.236	534.341	581.289	196.423	242.999	255.458	180.144	159.551	182.851	915.165	713.764	744.771	711.053	801.241	756.441		-0.250704	0.00142185	0.00523361	-0.411204	0.000374889	0.00210044	-0.0652494	0.0994996	0.158317	-1.38724	0.000433209	0.00121644	0.731015	0.0125822	0.0318184	-1.22674	6.02988e-13	2.46367e-12	0.54556	0.0475769	0.0637832
ERJ5	194.625	144.901	168.842	651.994	564.691	393.9	33.105	36.5805	75.2595	168.349	113.667	169.633	435.388	465.098	485.103	433.427	467.508	447.919		1.66364	0.000647038	0.002701	1.6397	5.59962e-08	8.47587e-07	-0.038764	0.147165	0.219118	-1.83431	1.47176e-08	1.00686e-07	-0.25585	0.266553	0.370908	-1.81037	1.07381e-11	3.95336e-11	1.44656	7.05133e-05	0.000135738
ERO1	1271.34	1457.29	1405.58	340.746	863.591	1613.84	2788.54	2677.35	2643.62	2896.25	2843.76	2938.84	3621.94	3787.09	3337.27	2242.55	2240.38	2212.95		-0.552848	0.00303929	0.00983328	0.09789	0.338284	0.478641	-0.682496	2.33897e-14	3.4685e-13	1.62274	9.03815e-06	3.63197e-05	1.24851	0.00385862	0.0120949	0.972004	4.86792e-07	1.16889e-06	1.37816	0.561187	0.607395
ERP1	372.509	291.871	389.304	372.277	348.563	391.032	89.3835	98.419	124.019	138.325	115.753	133.283	916.109	718.369	715.548	527.074	611.14	693.916		0.0775498	0.00736405	0.0209653	0.312959	0.669405	0.770018	-0.359154	0.000608615	0.00193613	-1.52124	5.30318e-07	2.66945e-06	0.720531	0.00153876	0.00559411	-1.75665	2.07707e-17	1.1614e-16	1.15723	0.865073	0.883581
ERP3	29.2984	23.8051	17.2068	90.5264	91.9692	63.1005	12.1385	22.6451	67.8395	111.518	103.239	95.8318	30.2222	33.1555	37.5725	70.4423	50.6937	84.049		1.80448	0.00282676	0.00924081	1.59765	0.000118455	0.000764264	1.02328	0.000930053	0.00280366	0.338717	0.0149383	0.0283473	-0.259364	0.408379	0.518698	0.545547	0.519242	0.56714	0.521835	0.00626228	0.00949083
ERP4	355.767	257.716	315.099	230.893	258.434	357.569	71.7275	80.9997	80.5594	143.687	131.395	105.745	847.165	756.129	768.984	454.974	488.63	572.968		-0.132844	0.00110683	0.00420402	0.707032	0.027198	0.071292	-0.645459	2.35281e-09	2.00262e-08	-1.15305	0.0018836	0.0044746	0.840557	0.000942088	0.00369944	-1.99293	1.72113e-19	1.09472e-18	1.35317	0.73816	0.769595
ERP5	93.1272	100.395	73.1289	165.796	219.806	164.444	68.417	120.193	196.099	183.361	132.438	147.603	142.611	123.412	147.785	185.636	190.101	169.123		1.0446	0.291677	0.412599	0.268498	0.76802	0.845031	0.396924	0.205932	0.289043	-0.247287	0.776246	0.82566	-0.0136656	0.948726	0.967976	0.528811	0.279853	0.325855	0.634007	0.160704	0.196718
ERS1	58.5969	74.5203	38.7153	249.202	149.91	121.421	44.14	70.5481	126.139	167.277	155.38	156.415	241.777	248.666	293.066	292.543	281.631	310.571		1.59899	0.0179741	0.0441748	0.992244	0.00148429	0.00677884	0.175312	0.915687	0.940922	-0.119746	0.495351	0.577383	0.765274	0.0084621	0.0230762	0.486996	0.410833	0.458793	2.18895	1.30701e-14	6.04618e-14
ERT1	217.646	193.546	249.499	798.463	712.762	594.674	483.333	504.289	716.555	664.819	720.587	695.056	264.444	406.155	450.035	394.477	364.713	409.995		1.67239	0.000302926	0.00142714	0.287829	0.597783	0.710248	0.0611875	0.619149	0.697975	-0.017533	0.175895	0.24226	-0.848934	0.000117199	0.00066413	1.36703	3.39232e-09	1.00254e-08	0.76227	0.732684	0.765015
ERV1	181.023	203.896	196.803	209.533	472.722	441.703	475.608	530.418	605.256	675.542	620.476	628.965	196.444	232.088	249.649	457.46	464.692	474.569		0.950189	0.511324	0.628929	0.256637	0.829474	0.888749	1.0423	1.11799e-08	8.79473e-08	0.776257	9.4385e-05	0.000308298	0.313456	0.276491	0.382175	1.46981	5.59411e-12	2.10342e-11	0.221343	0.00106382	0.00177762
ERV14	360.999	319.816	457.055	220.722	510.429	302.118	36.4155	48.774	61.4796	30.0241	36.4986	58.3803	400.444	225.641	229.61	176.52	278.815	187.573		-0.139121	0.0037465	0.0117476	-0.231757	0.141248	0.25167	-0.412485	0.025648	0.0497236	-3.04834	7.71012e-14	1.34354e-12	-0.684531	0.0267754	0.0587264	-2.9557	1.10032e-32	1.42058e-31	-0.411168	7.08417e-14	3.1113e-13
ERV2	387.158	364.321	331.231	846.27	674.135	615.708	261.529	371.031	585.116	554.373	498.467	470.347	383.444	466.019	485.103	416.853	347.815	450.994		0.98034	0.347262	0.469356	0.322962	0.499167	0.626654	-0.134628	0.0588952	0.101087	-0.487895	0.473787	0.55763	-0.813245	0.000409955	0.00185275	0.169484	0.944748	0.955783	0.301723	9.64377e-05	0.000182623
ERV25	357.86	249.436	401.133	187.156	345.804	355.657	48.554	62.7095	67.8395	107.229	71.9544	85.9182	699.832	465.098	480.093	445.029	530.875	563.743		-0.182475	0.00194255	0.00676838	0.565755	0.145912	0.257383	-0.0955074	0.151001	0.224062	-1.74502	1.61286e-06	7.41607e-06	0.792966	0.00343351	0.0109711	-2.49325	2.21207e-23	1.75346e-22	0.705998	0.40924	0.457972
ERV29	725.136	682.068	720.534	691.663	927.05	1157.8	328.843	309.192	298.918	304.53	259.662	290.8	1057.78	907.171	943.488	1045.86	1025.14	1028.06		0.383952	0.204607	0.312855	-0.132067	0.0357467	0.0882196	0.0915886	0.568794	0.653039	-1.69929	6.52103e-08	3.89308e-07	0.158558	0.560737	0.661066	-1.18327	4.58121e-13	1.88308e-12	0.450922	0.0803491	0.104122
ERV41	158.002	169.741	130.126	312.265	257.514	298.293	75.038	68.8062	136.739	158.699	147.037	155.314	201.166	279.98	317.279	242.819	252.06	297.246		0.92288	0.483216	0.605761	0.716493	0.0203703	0.0570656	-0.0114285	0.378704	0.475246	-0.912894	0.0129159	0.0249854	-0.132087	0.535009	0.63623	-0.706507	0.000944557	0.00161112	0.802221	0.880293	0.897399
ERV46	49.1795	38.2951	41.9416	82.3892	119.56	104.211	48.554	63.5804	79.4994	108.301	83.4254	76.0045	181.333	262.481	276.367	179.835	176.02	199.873		1.24227	0.127361	0.212998	0.482432	0.256484	0.391083	-0.373982	0.00639919	0.0149859	-0.193505	0.663402	0.730292	0.860088	0.00122319	0.00460094	0.566334	0.17394	0.211714	2.47634	4.34728e-11	1.54065e-10
ESA1	116.147	133.516	94.6374	460.769	462.605	419.714	134.627	183.774	309.518	290.59	307.631	293.003	170.944	236.693	257.163	225.415	195.734	211.147		1.96382	1.39299e-06	1.39095e-05	0.505212	0.139713	0.250056	-0.07232	0.239978	0.327585	-0.591694	0.237444	0.312712	-1.08688	1.53628e-06	1.60939e-05	0.86691	0.0125682	0.0183778	0.949254	0.524319	0.572136
ESBP6	688.513	579.602	623.746	1123.95	745.871	879.583	311.187	287.418	375.237	699.132	615.262	634.473	558.165	851.912	854.984	419.339	374.57	452.019		0.539313	0.46716	0.58942	1.00087	1.21185e-07	1.64664e-06	-0.862329	4.55121e-10	4.23626e-09	-0.496484	0.457067	0.542356	-1.1419	2.04265e-06	2.04565e-05	-0.958046	5.57903e-10	1.76017e-09	0.259743	2.91842e-20	1.94861e-19
ESC2	32.4376	67.2753	19.3576	147.487	103.006	140.542	18.7595	37.4515	75.2595	53.6144	56.3121	62.7864	80.2776	132.622	123.572	68.7848	85.8976	69.6991		1.71548	0.0176214	0.0434874	0.393637	0.501829	0.629166	-0.58453	0.00235021	0.00631529	-1.17892	0.00300909	0.00685541	-0.801342	0.00489831	0.0147072	0.142923	0.938172	0.950138	1.49867	0.65692	0.696919
ESF1	100.452	84.8703	80.6568	95.6122	197.734	219.896	190.905	196.838	268.178	249.843	197.092	203.78	269.166	363.789	363.201	272.653	245.019	391.545		0.948326	0.548318	0.662348	-0.0114955	0.195212	0.320623	-0.131747	0.141831	0.212435	0.342389	0.0281165	0.0490168	0.824987	0.0102394	0.0270091	1.30221	9.3383e-07	2.19584e-06	1.90506	1.4389e-06	3.30733e-06
ESF2	71.1534	61.0652	61.2992	73.2349	163.705	138.63	451.331	737.707	1115.11	836.385	858.239	715.985	166.222	304.846	257.998	294.2	261.917	344.396		0.956616	0.546007	0.66021	0.0651622	0.541471	0.662153	0.304698	0.490973	0.58159	2.68224	8.7365e-25	5.723e-23	1.26167	2.43209e-05	0.000169607	3.5737	8.00424e-35	1.1364e-33	1.91358	2.42594e-14	1.09985e-13
ESP1	196.718	162.496	167.766	203.43	180.26	135.762	83.866	99.29	116.599	124.385	100.11	146.501	279.555	147.358	151.125	223.758	242.203	257.272		-0.0207588	0.00551797	0.0164263	0.307625	0.716476	0.807411	0.323296	0.537309	0.623607	-0.48558	0.543993	0.622935	0.477471	0.0647723	0.119879	-0.813964	2.4289e-05	4.93654e-05	0.133415	0.0600699	0.0795709
ESS1	501.213	487.487	462.433	813.721	604.238	638.653	173.249	191.612	243.798	381.735	337.873	362.398	349.444	417.206	360.696	363.814	288.672	320.821		0.503091	0.357182	0.478657	0.83	0.000245854	0.00146529	-0.211964	0.0232094	0.0454999	-0.926561	0.00840929	0.0170467	-1.0793	2.6036e-06	2.51769e-05	-1.25347	9.5356e-14	4.07788e-13	-0.364248	1.37619e-18	8.39071e-18
EST2	64.8751	68.3103	79.5814	159.693	128.757	76.4854	49.6575	21.7741	52.9996	64.3373	49.0124	85.9182	152.055	124.333	153.63	143.371	242.203	141.448		0.778367	0.937869	0.961694	0.679361	0.172651	0.293163	0.293466	0.590829	0.673802	-0.872931	0.104648	0.1545	0.530223	0.117743	0.19236	-0.773924	0.00566601	0.00869895	1.01512	0.0336308	0.0461096
EST3	15.6956	21.7351	17.2068	40.686	40.4665	37.2867	18.7595	64.4514	41.3397	56.8313	55.2693	53.9742	116.166	105.913	77.6499	61.3262	42.2447	62.5242		1.11618	0.345123	0.466862	0.415102	0.576517	0.692699	-0.851652	0.000104166	0.000395071	0.487687	0.00495396	0.0107049	0.487864	0.126729	0.204361	1.18877	0.015226	0.0220208	2.4557	0.00511077	0.00784772
ETP1	290.892	350.866	260.253	1145.31	710.003	643.434	624.581	580.933	768.495	828.879	772.728	721.492	539.277	542.46	598.655	691.992	723.793	689.816		1.46999	0.0112599	0.0299798	0.234922	0.953125	0.97103	0.325434	0.167852	0.243912	-0.105155	0.422527	0.50882	-0.246974	0.316704	0.42521	1.12991	2.09779e-07	5.24889e-07	0.897582	0.00225346	0.00359439
ETR1	6282.42	6046.49	6529.98	3342.36	3778.1	4554.71	3397.67	3751.25	3664.39	3001.33	2708.2	2704.22	4402.99	4440.07	4535.42	4631.79	4434.29	4250.62		-0.691802	1.08789e-06	1.12156e-05	-0.361988	2.33181e-05	0.000186232	-0.00667836	0.11045	0.172296	-0.472622	0.574855	0.652649	0.189793	0.524149	0.626127	-0.802436	2.08308e-10	6.83386e-10	-0.495331	6.19772e-29	6.57509e-28
ETT1	502.259	359.146	496.846	324.471	755.068	759.118	557.267	550.45	515.156	678.758	627.776	660.909	939.72	919.144	864.168	711.053	701.262	729.791		0.436901	0.33754	0.45936	0.277772	0.837118	0.894327	-0.346184	1.88897e-05	8.25994e-05	0.0976701	0.150702	0.212145	0.220378	0.466401	0.573931	0.2568	0.593949	0.637291	1.00346	0.503724	0.551681
EXO1	111.962	99.3604	86.034	40.686	85.5314	107.08	109.246	105.387	74.1995	108.301	111.581	115.659	95.3887	76.4418	89.3391	54.6964	47.8773	57.3993		-0.350024	0.00257446	0.00858093	0.216258	0.877794	0.921855	-0.707159	0.000189541	0.000679474	0.524324	0.0120409	0.023393	-0.54434	0.128697	0.20672	-0.0419584	0.550475	0.596421	-0.187205	5.90647e-15	2.81412e-14
EXO5	20.9275	19.6651	29.0365	97.6465	104.845	87.0022	175.456	150.677	187.619	179.072	151.209	179.547	159.611	74.5998	106.038	290.056	328.101	262.397		2.05577	0.000126173	0.000664046	-0.0110626	0.204078	0.331148	1.37182	1.48254e-06	8.09971e-06	0.816478	3.28203e-06	1.43069e-05	1.60488	3.34522e-10	9.40006e-09	2.88331	4.65874e-20	3.10844e-19	2.28883	1.48582e-34	2.17586e-33
EXO70	151.724	191.476	98.9391	405.843	365.118	318.371	23.1735	31.3547	55.1196	70.771	46.9268	82.6136	186.055	212.748	230.445	157.459	204.183	131.198		1.30087	0.0473096	0.0958467	0.869367	0.02359	0.0637627	-0.352507	0.0128096	0.0270286	-2.44313	1.3831e-14	2.65621e-13	-1.14425	6.33197e-06	5.30663e-05	-2.01162	4.46894e-11	1.562e-10	0.509128	0.0123122	0.0179915
EXO84	208.228	183.196	221.537	791.343	603.318	639.61	114.764	133.258	153.699	294.879	198.135	226.912	363.61	455.888	510.986	517.958	470.324	507.369		1.73064	0.000104529	0.000564874	0.841658	0.0015833	0.00713534	0.168822	0.923831	0.948053	-1.49859	7.73446e-07	3.7741e-06	-0.443738	0.0451583	0.0899962	-0.609604	0.000538551	0.000939457	1.11808	0.000803699	0.00136349
FAA1	5133.51	5527.96	4785.64	6896.28	5023.36	5209.62	4756.08	4484.6	4313.11	5071.92	4988.84	4845.56	4000.66	3994.31	4020.26	5082.62	4949.67	5191.56		0.149127	0.043536	0.0898837	0.137228	0.487967	0.617142	0.341469	0.0712767	0.118815	-0.200538	0.674663	0.739963	-0.170129	0.517338	0.620468	-0.18864	0.0344136	0.0470975	-0.362472	3.06429e-13	1.29689e-12
FAA2	229.156	211.141	153.786	2470.66	820.366	754.338	513.127	498.192	510.916	620.855	501.595	555.164	242.722	296.557	376.56	405.25	380.202	392.57		2.76753	1.33003e-06	1.33649e-05	0.140219	0.494456	0.623118	0.363201	0.213345	0.297098	-1.26986	0.0142255	0.0271454	-1.7799	3.71268e-06	3.44378e-05	1.35746	4.4982e-09	1.31955e-08	0.624432	0.169897	0.207016
FAB1	825.588	765.903	846.359	2412.68	3174.78	3101.48	715.068	701.998	695.355	791.349	696.602	745.726	1371.33	1150.31	1017.8	1059.12	1185.67	1038.31		1.83357	0.000148065	0.000764898	0.0805232	0.264229	0.399189	-0.108462	0.0516306	0.090472	-1.95976	2.17395e-09	1.72117e-08	-1.40412	2.38649e-07	3.25722e-06	-0.206713	0.0344641	0.047153	0.537911	0.0109912	0.0161601
FAD1	104.637	108.675	86.034	260.391	240.04	201.73	65.1065	84.4836	181.259	185.506	165.808	166.329	131.278	229.325	257.163	208.841	197.142	188.598		1.22998	0.0734451	0.136673	0.645784	0.0736296	0.154247	-0.0551887	0.367937	0.464968	-0.439845	0.627811	0.699975	-0.23993	0.304927	0.412527	0.144355	0.877897	0.898976	1.04524	0.208954	0.249574
FAF1	24.0666	22.7701	18.2822	22.3773	52.4225	45.8913	47.4505	55.7417	57.2396	96.5059	66.7403	60.5833	138.833	168.54	168.659	88.6744	91.5302	144.523		0.890171	0.738291	0.819311	0.48044	0.318946	0.458606	-0.551828	0.00181158	0.00500884	0.891082	0.000419051	0.00118015	1.42791	7.52823e-05	0.000451788	1.30081	0.000258377	0.000468383	2.86991	7.15282e-08	1.86701e-07
FAL1	12.5565	6.21002	4.3017	7.12006	27.5908	44.9352	34.2085	54.8708	98.5793	107.229	75.0828	79.3091	74.611	89.3356	95.1837	80.3871	53.51	94.2988		1.7877	0.0805806	0.147352	0.479367	0.313315	0.452007	-0.183405	0.171428	0.248201	1.7158	4.84335e-06	2.02988e-05	1.5186	0.0013526	0.00500494	3.02413	5.3119e-10	1.67922e-09	3.4897	4.72677e-12	1.8125e-11
FAP1	2.09275	8.28003	3.22627	5.08575	11.0363	20.0774	19.863	15.6774	11.6599	50.3975	11.471	23.1318	39.6666	35.9184	31.7279	46.409	32.3876	61.4992		1.41246	0.332406	0.45385	0.848674	0.220017	0.35191	0.386649	0.412354	0.507471	1.2315	0.00351401	0.00788919	1.95443	1.00693e-05	7.91133e-05	1.79529	0.00214423	0.00348401	2.98025	9.17104e-10	2.88423e-09
FAP7	39.7622	22.7701	41.9416	52.8918	118.64	122.377	71.7275	108.871	150.519	189.795	173.108	168.532	189.833	179.592	162.814	201.382	166.163	232.672		1.49223	0.0672037	0.127781	0.682551	0.0235521	0.0636963	0.173408	0.948721	0.967153	0.854523	0.000130887	0.000411778	1.03011	0.00170948	0.00611242	1.6642	8.09066e-06	1.73543e-05	2.34893	1.36905e-12	5.4831e-12
FAR1	44.994	32.0851	30.1119	67.132	61.6194	78.3976	22.07	21.7741	18.0199	41.8192	42.7555	39.6545	38.7221	80.1257	101.863	24.862	28.1631	34.8496		0.950484	0.536756	0.651521	1.00583	0.0112391	0.0353482	-1.32864	6.58785e-06	3.20663e-05	-0.737663	0.167286	0.232277	-1.23715	0.00012189	0.000688261	-0.793013	0.00742048	0.0111824	1.04198	0.000318487	0.000565226
FAR11	94.1736	90.0453	73.1289	498.404	352.242	248.578	66.21	85.3545	109.179	197.301	123.052	186.156	102	156.568	247.144	235.36	206.999	227.547		2.09469	1.32415e-05	9.41335e-05	0.957957	0.00089877	0.00447321	0.405646	0.305969	0.400678	-1.11782	0.00639971	0.0134226	-0.714454	0.00846821	0.0230762	0.0189134	0.579485	0.624161	0.974594	0.000666986	0.00114047
FAR3	131.843	160.426	123.674	292.939	212.449	218.94	60.6925	73.161	125.079	145.831	127.224	107.948	156.777	223.799	242.969	135.912	136.591	153.748		0.800259	0.840524	0.889253	0.557227	0.127423	0.233764	-0.548791	0.000546714	0.00176389	-0.926839	0.0185203	0.0341025	-0.764938	0.00264809	0.00881529	-0.683807	0.00129584	0.00217526	0.584112	7.8886e-05	0.000150822
FAR8	173.698	200.791	187.124	497.387	642.865	649.17	236.149	268.257	455.797	511.482	453.626	439.505	308.833	392.34	458.385	517.129	478.773	500.194		1.67185	0.000183334	0.000918212	0.54876	0.0540777	0.121911	0.367629	0.1669	0.243121	-0.349323	0.90558	0.929687	-0.258291	0.227177	0.327664	0.773764	0.0113185	0.0166218	1.04593	2.33514e-05	4.7519e-05
FAS1	5863.87	6919	5167.41	4007.57	3945.48	5514.6	1659.66	2196.57	1692.81	3271.55	2249.36	2465.19	3184.66	2974.78	2650.11	13249	15034.9	14570.2		-0.414508	0.000144808	0.000751329	0.525252	0.118886	0.221946	2.28229	5.55429e-67	2.41107e-64	-0.753936	0.12278	0.177865	1.66993	5.3206e-08	8.79464e-07	-1.6937	6.06576e-24	4.9397e-23	-1.02687	6.41149e-05	0.000124223
FAS2	6199.76	6700.62	5392.18	5298.34	3698.08	4723.93	2815.03	2947.34	2328.8	4099.36	3001.23	3075.43	3569.99	3137.8	2630.08	7301.96	7977.21	8329.05		-0.414939	0.000123133	0.000650201	0.330752	0.698315	0.792754	1.33812	3.13463e-18	7.06031e-17	-0.431145	0.673736	0.739455	0.782971	0.00840013	0.0230001	-1.17684	1.6557e-13	6.98032e-13	-0.970092	0.000650035	0.00111308
FAT1	900.927	871.473	852.812	1291.78	1345.51	1365.27	743.759	706.352	597.836	896.433	797.755	864.689	1024.72	1252.54	1143.04	663.815	718.16	703.141		0.608488	0.612103	0.715096	0.321333	0.696238	0.791149	-0.713995	8.87007e-13	1.12946e-11	-0.645411	0.178953	0.245906	-0.940794	2.92711e-05	0.000197467	-0.358256	0.00640295	0.00974557	0.381689	8.9196e-18	5.19295e-17
FAU1	38.7158	37.2601	48.3941	149.521	247.397	239.973	829.832	977.222	801.354	994.011	1133.54	1094.91	73.6665	100.387	119.397	103.592	76.0405	71.7491		2.35641	9.38993e-07	9.90521e-06	0.304992	0.691467	0.788012	-0.223243	0.140212	0.210538	2.33904	6.09442e-24	3.64294e-22	-1.34117	6.94071e-06	5.74624e-05	4.39046	3.52817e-67	1.88856e-65	1.23848	0.336458	0.3851
FBA1	46004.8	37749.7	46499.2	17261.1	45456.7	46657.1	96568.3	87931.7	83665.2	58630.6	62845.4	62537.4	54788.1	55837.5	52336	68499.7	66621.3	63826		-0.252044	0.00810719	0.0226878	-0.543312	3.4822e-06	3.51761e-05	0.287852	0.216783	0.301263	0.75053	0.00342942	0.00771741	0.863103	0.0203285	0.0470719	1.0418	1.35594e-07	3.47857e-07	0.323207	0.212308	0.253263
FBP1	14650.3	22536.2	14459.1	17711.6	11150.4	10489	1137.71	1094.8	1540.17	8394.94	6498.84	7306.35	4462.49	4808.47	4377.62	5254.99	4970.79	4718.02		-0.392242	0.00090222	0.0035456	2.55691	1.06565e-54	4.61912e-52	0.130797	0.797297	0.844706	-0.825833	0.100618	0.149011	-1.39685	8.08582e-06	6.59146e-05	-3.77498	4.08524e-80	3.47537e-78	-1.91989	3.7447e-54	1.23291e-52
FBP26	1699.31	1617.71	1532.48	3696.33	4157.01	3365.36	2189.34	2037.19	2210.08	2403	2408.91	2287.85	933.109	981.771	1079.58	1345.86	1191.3	1210.51		1.21	0.0994747	0.174511	0.141467	0.508804	0.634441	0.323697	0.134944	0.203743	-0.660064	0.20841	0.279399	-1.58184	4.53443e-09	9.6271e-08	0.408466	0.0902727	0.115763	-0.695539	4.62302e-21	3.21256e-20
FCF2	61.736	71.4153	47.3187	101.715	180.26	169.224	184.284	255.193	366.757	305.602	343.087	274.277	173.777	297.478	300.58	208.012	149.265	229.597		1.322	0.077573	0.143043	0.195078	1	1	-0.395244	0.0166584	0.0339785	1.03251	6.6901e-07	3.30313e-06	0.379287	0.210013	0.307175	2.15944	2.09669e-13	8.77734e-13	2.09654	3.42323e-05	6.83214e-05
FCJ1	1138.45	1009.13	1239.96	1472.83	2621.12	2546.01	523.059	499.063	608.436	638.012	483.867	578.295	1174.89	990.059	1087.1	1779.29	1826.38	1987.45		0.970935	0.477621	0.599923	0.0603174	0.232461	0.365318	0.782306	6.51462e-08	4.53459e-07	-1.96549	2.27787e-08	1.49012e-07	-0.247523	0.384366	0.494377	-1.05488	7.73435e-13	3.12523e-12	-0.0588942	0.739714	0.771047
FCP1	64.8751	57.9602	56.9975	323.454	232.682	166.356	60.6925	76.6449	132.499	220.891	180.407	187.258	147.333	188.802	243.804	275.968	204.183	262.397		2.00633	7.08893e-05	0.000407293	1.1251	3.03716e-05	0.000234323	0.356582	0.312713	0.4072	-0.295801	0.934271	0.952043	0.0395016	0.920674	0.948471	0.585429	0.188171	0.226949	1.68924	1.6638e-10	5.6134e-10
FCY1	1224.26	1307.21	1277.6	1405.7	1495.42	1860.51	568.302	665.417	699.595	999.373	900.994	898.836	1671.66	1494.76	1548.82	1727.91	1544.75	1718.9		0.322017	0.138712	0.228453	0.53394	0.0226416	0.062222	0.0821578	0.491215	0.58159	-0.76644	0.0837043	0.127027	0.0680348	0.842702	0.892988	-0.978363	8.71654e-13	3.50427e-12	0.307894	0.00183348	0.00295611
FCY2	894.649	696.558	882.924	1113.78	618.953	1057.41	1160.88	1074.77	1114.05	994.011	1084.53	975.942	723.443	1110.71	1106.3	701.937	692.813	878.414		0.173419	0.06964	0.131469	-0.133105	0.0143977	0.0431207	-0.371337	0.000909161	0.00274588	0.130589	0.117712	0.17125	-0.295638	0.237056	0.33925	0.437112	0.106203	0.134526	0.249117	1.03767e-08	2.92779e-08
FEN1	95.2199	84.8703	87.1094	162.744	148.07	219.896	131.316	184.645	168.539	162.988	128.267	154.212	424.999	405.234	464.229	315.747	342.182	396.67		0.990006	0.394554	0.517703	-0.121179	0.0733296	0.153753	-0.295658	0.00241466	0.00646663	-0.252608	0.825863	0.864977	0.990699	0.000147145	0.000801496	0.858578	0.00388712	0.00610962	2.27636	3.96817e-12	1.53046e-11
FEN2	697.931	621.002	591.484	1041.56	628.15	562.168	222.907	248.225	227.898	181.217	156.423	198.273	1022.83	957.825	919.274	841.164	975.853	996.288		0.224373	0.0795262	0.146079	-0.383359	0.00124753	0.00586283	-0.0437528	0.0977153	0.156155	-2.05819	5.80597e-10	5.04803e-09	0.334006	0.227986	0.328633	-1.45046	9.81934e-18	5.61577e-17	0.602131	0.132694	0.165443
FES1	123.472	164.566	78.506	280.734	412.022	391.988	216.286	298.741	398.557	356	312.845	329.353	428.777	480.754	502.637	399.449	373.162	414.095		1.5653	0.00686989	0.0197592	0.127788	0.653522	0.756309	-0.25095	0.00346166	0.008811	-0.119957	0.392357	0.478269	0.129608	0.605421	0.702989	1.31755	2.14916e-05	4.39614e-05	1.94586	7.50812e-06	1.6016e-05
FET3	3485.47	2913.54	2717.6	13677.6	7663.8	4401.74	6138.77	7105.33	6698.09	3722.98	2960.56	2998.32	1999.38	2686.51	3074.27	2511.06	2036.19	2451.77		1.49762	0.0458406	0.0935471	-1.04247	1.18141e-17	5.90467e-16	-0.148934	0.0302157	0.0571859	-1.41083	0.00358486	0.00802942	-1.87896	7.74131e-07	8.93242e-06	1.12926	2.39735e-10	7.81723e-10	-0.232409	4.83821e-19	3.03516e-18
FET4	5180.59	4604.73	5986.89	2805.3	5198.1	4264.06	129.109	142.838	130.379	239.12	213.778	263.262	460.888	503.779	428.327	473.206	498.488	487.894		-0.362548	0.000466919	0.00204594	0.831914	0.00261515	0.0107814	0.0673723	0.513117	0.602146	-4.09841	3.44537e-30	3.58169e-28	-3.0712	2.08192e-22	3.31511e-20	-5.29287	4.86991e-146	1.2889e-143	-3.50112	8.1362e-174	2.28484e-171
FET5	1056.84	958.414	1087.25	1973.27	1739.14	1298.34	538.508	543.482	621.156	763.469	665.317	697.259	666.776	572.853	561.083	985.363	1094.14	934.788		0.691594	0.850959	0.89819	0.319971	0.518693	0.643207	0.74325	1.0925e-05	5.07462e-05	-1.23685	0.000435502	0.00122002	-0.733209	0.00592126	0.0171118	-0.865232	2.64036e-10	8.57443e-10	-0.784866	7.78873e-10	2.46574e-09
FHL1	146.492	169.741	146.258	462.804	339.367	275.348	154.49	181.161	256.518	418.192	400.442	348.079	166.222	416.285	507.646	275.139	236.57	311.596		1.22022	0.0800267	0.146675	0.978369	1.5638e-05	0.000132909	-0.405031	0.0557637	0.0965802	0.114738	0.0843427	0.127918	-0.388211	0.122381	0.198308	0.356584	0.427874	0.475926	1.23704	0.691558	0.727843
FIG1	12.5565	9.31504	4.3017	10.1715	12.8757	18.1653	12.1385	36.5805	22.2598	26.8072	20.8563	37.4515	8.49998	12.8938	14.1941	16.5747	14.0816	14.3498		0.654991	1	1	0.262025	1	1	0.338734	0.640467	0.716213	1.04633	0.000591397	0.00160321	0.127037	0.809225	0.870058	1.4393	0.00773779	0.0116113	0.443294	1	1
FIG4	115.101	103.5	131.202	407.878	381.672	266.743	73.9345	66.1933	114.479	168.349	130.352	128.877	142.611	151.042	200.387	204.697	256.285	168.098		1.59439	0.00230244	0.00778319	0.747918	0.0144179	0.043154	0.348617	0.362823	0.45991	-1.30475	0.000128032	0.000403858	-0.747696	0.00386271	0.0120998	-0.458271	0.0175556	0.0251533	0.498082	0.727786	0.760606
FIP1	368.323	405.722	446.301	769.983	731.155	624.312	133.523	207.29	360.397	433.204	390.014	286.394	289.944	361.947	471.744	385.361	375.978	391.545		0.800479	0.834555	0.884313	0.662136	0.0495435	0.114228	0.0370736	0.505571	0.595102	-0.937714	0.00847812	0.0171717	-0.882522	4.07256e-05	0.000263613	-0.799371	0.000153375	0.000285086	-0.119117	4.06063e-08	1.08602e-07
FIR1	148.585	145.936	157.012	99.6808	125.998	117.596	60.6925	36.5805	64.6596	52.5421	44.8411	36.35	145.444	166.698	163.649	128.454	140.816	144.523		-0.395465	2.60933e-05	0.000172854	-0.276035	0.073047	0.153566	-0.201423	0.0572372	0.0987067	-1.36001	0.000160173	0.000496079	0.269542	0.322405	0.430926	-1.47944	2.04242e-09	6.16609e-09	0.0755003	3.91419e-07	9.51442e-07
FIS1	42.9013	36.2251	49.4695	74.252	160.026	113.772	123.592	188.128	296.798	282.012	249.233	239.029	235.166	292.873	263.843	412.709	464.692	414.095		1.43645	0.0557781	0.1096	0.340071	0.508831	0.634441	0.705685	0.000605236	0.00192667	1.14607	2.11776e-07	1.15212e-06	1.89167	1.60007e-11	6.16414e-10	2.24246	3.08747e-11	1.09767e-10	2.62244	2.01665e-39	3.88205e-38
FKH2	226.017	192.511	229.065	58.9948	119.56	139.586	249.391	249.096	216.238	284.156	264.876	298.511	284.277	286.426	286.386	280.94	247.836	358.746		-1.02542	6.75326e-08	9.86681e-07	0.245897	1	1	0.0503359	0.536852	0.62326	1.41362	1.04006e-08	7.27127e-08	1.48012	4.11456e-06	3.74386e-05	0.142302	0.992112	0.995874	0.40436	0.0856109	0.110404
FKS1	5916.19	4957.67	5464.23	3918.07	4787	4812.85	14697.5	14503.3	13667.5	10201.8	9306.1	10392.8	11519.4	11141.2	9857.36	7596.99	8672.84	8023.6		-0.273367	0.000429492	0.00191363	-0.519736	1.19839e-06	1.31961e-05	-0.420667	6.19752e-07	3.66706e-06	1.1453	3.79403e-07	1.96993e-06	0.845694	0.00277679	0.00917974	1.39167	1.01878e-14	4.64003e-14	0.992994	0.104737	0.132905
FKS3	343.21	282.556	428.019	544.176	534.341	490.463	664.307	663.675	582.996	561.879	529.751	601.427	609.165	459.572	436.676	812.158	905.445	680.592		0.574246	0.505325	0.624673	-0.17468	0.0098478	0.0316617	0.671789	0.00237799	0.00638274	0.109804	0.0520538	0.0837554	0.612122	0.00748402	0.0209071	0.85873	0.00109446	0.00185221	0.514579	0.0249844	0.0349987
FLC1	988.822	943.924	918.413	1502.33	1376.78	1443.66	2349.35	2237.51	2258.84	1637.38	1469.33	1654.48	1295.78	1219.38	1276.63	1298.62	1289.87	1232.03		0.600409	0.603393	0.708745	-0.523877	3.15327e-07	3.81594e-06	0.0108937	0.176456	0.254555	0.139365	0.0762594	0.116842	-0.178184	0.451658	0.560117	1.26365	1.57324e-12	6.20441e-12	0.411331	0.00365997	0.00571937
FLC2	73.2461	39.3302	52.6958	424.152	229.923	203.643	432.572	444.192	416.577	347.421	278.432	315.033	515.666	558.117	564.423	444.201	525.243	415.12		2.37566	6.4713e-06	5.10312e-05	-0.459009	3.25033e-05	0.000246777	-0.242686	0.00497851	0.0120979	0.133519	0.123726	0.178837	0.690856	0.0200826	0.0466381	2.96819	2.28266e-28	2.31867e-27	3.3092	2.36509e-27	2.28561e-26
FLO5	2927.75	2556.46	3100.45	2106.52	1891.81	2476.22	2916.55	3260.89	3264.78	1267.44	1195.07	1362.57	2093.83	2159.71	2084.02	943.927	940.649	1004.49		-0.406983	9.38203e-05	0.000517805	-1.30363	4.96059e-26	4.92752e-24	-1.13333	4.93446e-33	3.36601e-31	-0.759286	0.106205	0.156474	-1.16418	1.34543e-05	0.000101374	0.137365	0.89891	0.917004	-0.437833	1.00922e-72	5.35334e-71
FLO8	687.467	589.952	680.744	790.326	737.593	752.426	524.162	442.45	456.857	783.843	732.058	769.959	269.166	336.16	382.405	447.516	436.529	428.445		0.219751	0.0406839	0.0850674	0.683326	0.00648173	0.0227079	0.410116	0.102507	0.161674	0.00348449	0.139343	0.198967	-0.796947	0.000209406	0.00106987	-0.46009	0.0013412	0.00224744	-0.987311	1.50115e-20	1.01797e-19
FLX1	40.8085	41.4002	48.3941	42.7203	68.0572	62.1444	48.554	60.9675	79.4994	76.1325	54.2265	59.4818	82.1665	93.9405	113.552	116.851	68.9997	97.3738		0.404936	0.319237	0.441116	0.00624375	0.366281	0.504809	-0.0324105	0.458487	0.550069	0.134668	0.128399	0.185276	0.711826	0.0260427	0.05733	0.53336	0.219226	0.261119	1.14917	0.171363	0.208537
FMN1	71.1534	68.3103	67.7517	192.242	199.573	147.234	56.2785	87.0965	120.839	117.952	101.153	104.644	175.666	166.698	171.164	164.089	122.51	136.323		1.37929	0.0275599	0.0620066	0.293168	0.714318	0.805931	-0.280052	0.0260582	0.0503961	-0.735542	0.0984948	0.146365	-0.350025	0.183251	0.275364	0.350576	0.572144	0.617791	1.30931	0.185763	0.223779
FMO1	1006.61	1254.42	1084.03	336.677	360.519	538.266	226.217	164.612	203.519	170.494	134.523	132.182	941.609	1117.16	1082.09	340.609	323.876	379.245		-1.43698	9.27419e-13	5.81223e-11	-0.443018	0.00124221	0.00585201	-1.58941	1.5642e-41	1.91514e-39	-1.49869	1.21638e-05	4.76246e-05	-0.243302	0.304552	0.412138	-2.49265	1.42742e-38	2.41143e-37	-0.0908771	2.9866e-61	1.19815e-59
FMP10	928.133	914.944	682.895	1066.99	1192.84	1228.55	456.849	634.933	993.213	755.963	689.302	691.751	1056.83	1188.99	1309.19	1273.76	1073.02	1106.99		0.465719	0.314086	0.435387	0.0355543	0.364987	0.503547	-0.0416869	0.101126	0.159998	-0.706959	0.0999175	0.148111	-0.0143876	0.919724	0.947901	-0.276794	0.0303577	0.0418593	0.493018	0.0296647	0.0410463
FMP21	429.013	442.982	330.155	876.784	844.278	656.819	9668.86	10017.8	9572.79	3534.26	3979.39	3557.89	656.388	785.601	734.751	1637.58	1198.34	1286.36		0.984059	0.355218	0.477264	-1.40205	2.0132e-24	1.77758e-22	0.921272	3.54129e-08	2.56986e-07	2.21911	8.54181e-19	2.91764e-17	0.793765	0.00157552	0.00570603	4.60522	1.7282e-131	3.92054e-129	0.856552	1.51578e-10	5.14675e-10
FMP23	24.0666	25.8751	7.52797	147.487	75.4148	43.9791	156.697	199.451	157.939	159.771	184.579	135.486	42.4999	42.3653	30.058	78.7296	80.2649	59.4493		2.21532	0.00366579	0.0115248	-0.0994705	0.123147	0.227936	0.926591	0.00355332	0.00902987	0.846346	0.00176549	0.00421497	-0.288933	0.455637	0.563967	3.16114	4.99642e-18	2.9314e-17	0.999799	0.000314965	0.000559599
FMP25	742.925	695.523	757.099	1439.27	1450.36	1369.09	559.474	580.933	692.175	738.807	565.207	613.544	1057.78	943.089	911.76	1536.47	1556.01	1569.26		0.955838	0.42857	0.552294	0.0653914	0.225109	0.357059	0.678549	8.57856e-06	4.05683e-05	-1.15115	0.000545887	0.00148997	0.130451	0.636055	0.728428	-0.260702	0.0102728	0.015161	0.40774	0.00795565	0.0118986
FMP27	630.963	618.932	703.328	572.656	636.427	587.026	6792.04	5941.72	4194.39	2808.32	2883.39	3208.71	1031.33	753.366	627.044	2213.55	2605.09	1989.5		-0.120982	0.000526024	0.00226533	-0.927478	6.24134e-08	9.35809e-07	1.49718	8.2553e-14	1.15598e-12	2.309	4.7215e-21	2.28063e-19	1.92238	9.64702e-13	4.65493e-11	3.1155	2.97207e-37	4.73543e-36	0.304218	1.87252e-13	8.01739e-13
FMP30	9.41736	6.21002	15.0559	7.12006	33.1089	24.8578	26.484	40.9353	40.2797	26.8072	25.0276	34.147	35.8888	34.0765	33.3978	49.724	53.51	58.4243		1.08491	0.578129	0.687202	-0.324902	0.0578404	0.12845	0.645226	0.0611575	0.104295	0.401667	0.0973415	0.144876	1.31251	0.00142157	0.00522776	1.81148	4.42338e-05	8.70784e-05	1.75219	1.13081e-06	2.62573e-06
FMP32	378.787	320.851	392.53	397.706	464.445	455.088	93.7975	89.7094	78.4395	107.229	77.1685	121.167	415.555	240.377	284.716	410.223	453.427	434.595		0.270322	0.0516189	0.102785	0.222203	0.930419	0.955674	0.464834	0.13093	0.198726	-2.10797	3.21371e-12	4.22197e-11	-0.0209559	0.888285	0.925223	-2.05985	5.3247e-21	3.78045e-20	-0.215468	0.000921935	0.00155304
FMP37	1041.14	976.009	875.396	1447.41	927.05	741.909	772.45	897.094	958.233	911.445	866.581	901.039	1059.66	1138.34	1031.16	1142.82	1212.42	1122.36		0.107524	0.0406246	0.0850674	0.0278872	0.130076	0.237602	0.106936	0.645349	0.719481	-0.218134	0.715808	0.774959	0.158231	0.598644	0.697153	-0.138497	0.0577609	0.076437	0.158819	4.81215e-05	9.46178e-05
FMP40	735.6	876.648	717.308	647.925	359.6	346.097	423.744	420.676	504.557	366.723	256.533	315.033	866.054	782.838	924.284	771.55	756.18	735.941		-0.783231	6.52837e-07	7.31638e-06	-0.523761	2.92604e-06	3.00676e-05	-0.184885	0.00373573	0.00945316	-0.52872	0.445838	0.53167	0.74184	0.00753805	0.0210457	-0.78819	2.60957e-08	7.1162e-08	0.143494	2.30536e-09	6.92189e-09
FMP41	143.353	246.331	141.956	210.55	217.047	196.95	126.902	138.483	154.759	150.12	120.967	139.892	322.999	252.35	283.046	370.444	405.549	360.796		0.232362	0.0810502	0.147852	-0.0318198	0.16436	0.281793	0.405249	0.137768	0.207529	-0.603745	0.23532	0.310599	0.86408	0.000149228	0.000810992	-0.339563	0.0563792	0.0746915	0.691193	0.101703	0.129405
FMP42	144.399	140.761	105.392	212.585	256.594	177.829	49.6575	63.5804	116.599	90.0722	59.4406	84.8167	168.111	234.851	249.649	167.404	187.285	187.573		0.728269	0.957984	0.975263	0.0279267	0.535639	0.658568	-0.267233	0.0286442	0.0545577	-1.46524	1.71413e-05	6.52105e-05	-0.254793	0.294076	0.401486	-0.764902	0.000986539	0.00167913	0.740709	0.117092	0.147414
FMP43	366.231	276.346	170.993	1540.98	548.137	442.66	367.465	472.934	562.856	534	590.235	521.017	436.332	553.512	590.306	589.229	587.201	591.418		1.63782	0.0322301	0.0706452	0.22953	0.919572	0.950471	0.161932	0.96534	0.978454	-0.621844	0.428637	0.513848	-0.518158	0.156852	0.242486	0.786441	0.0094828	0.0140604	0.957725	0.0766659	0.0998371
FMP45	2505.02	3246.81	2825.14	382.449	410.183	385.295	795.623	763.836	825.734	457.867	391.057	460.433	956.72	664.952	677.14	966.302	875.874	813.84		-2.86422	3.35795e-30	1.99924e-27	-0.865248	2.96367e-14	1.13958e-12	0.208375	0.77488	0.825905	0.152608	0.030946	0.0531742	1.17301	1.83425e-07	2.6078e-06	-1.84636	3.54779e-32	4.4478e-31	-1.89958	2.93939e-71	1.52529e-69
FMP46	720.951	678.963	660.311	627.582	1265.5	1203.69	2615.29	2681.7	2588.5	2813.68	2575.76	2916.81	587.443	512.068	554.403	1032.6	913.894	766.69		0.587962	0.602387	0.707738	0.0749966	0.261053	0.395394	0.714103	9.38308e-05	0.000359008	1.42343	3.02731e-08	1.92508e-07	-0.190776	0.485828	0.591136	1.9364	4.48622e-29	4.7284e-28	-0.316917	0.0116496	0.0170652
FMP48	1267.16	1713.97	1287.28	2861.25	976.713	668.292	1438.96	1072.16	1163.87	527.566	337.873	393.241	762.165	637.322	680.48	1054.98	1068.79	819.99		0.0782297	0.141938	0.23272	-1.54583	1.35135e-20	9.20459e-19	0.501098	0.0158738	0.032615	-1.84002	0.000379832	0.00108181	-0.614269	0.141533	0.222988	-0.215956	0.0658987	0.0862951	-1.03714	2.52546e-17	1.42176e-16
FMP52	585.969	571.322	572.126	341.763	705.404	676.896	598.097	797.804	903.114	823.517	758.128	720.391	1009.61	1106.1	875.857	944.755	857.568	832.29		-0.00447314	0.0112843	0.0300264	0.00189533	0.11917	0.222215	-0.183312	0.0100965	0.0221658	0.417098	0.00645934	0.0135239	0.611778	0.0271804	0.0593965	0.41073	0.156462	0.191714	0.790617	0.242865	0.286281
FMS1	76.3852	80.7303	78.506	188.173	181.179	206.511	171.042	171.58	190.799	193.012	179.365	155.314	265.388	236.693	301.415	353.869	357.672	339.271		1.28925	0.0478167	0.0965865	-0.0155841	0.187334	0.311223	0.38714	0.150383	0.223283	-0.126035	0.423747	0.509904	0.867706	0.000205409	0.0010551	1.1788	1.37444e-05	2.87944e-05	1.76982	2.91853e-16	1.52942e-15
FOB1	129.75	116.955	122.598	633.685	484.678	428.319	104.832	79.2578	261.818	309.891	281.561	235.724	158.666	247.745	294.736	212.984	177.428	208.072		2.0663	3.57732e-07	4.33557e-06	0.891447	0.0147711	0.0439903	-0.228403	0.07907	0.130014	-0.90291	0.0172756	0.0321949	-1.36979	2.23025e-08	4.17801e-07	0.271938	0.860277	0.883648	0.924908	0.720716	0.75487
FOL1	62.7824	60.0302	64.5255	88.4921	115.881	136.718	114.764	145.451	151.579	157.626	122.01	181.75	145.444	162.093	161.144	251.935	284.448	211.147		0.864513	0.706084	0.794678	0.164051	0.761168	0.840104	0.673522	0.00635688	0.0149087	0.435817	0.00583921	0.0123718	1.13197	5.03598e-05	0.00031488	1.13628	9.61824e-05	0.000182482	1.32297	1.03436e-09	3.23804e-09
FOL2	74.2925	60.0302	83.8831	62.0462	113.122	112.816	232.838	249.096	205.639	261.638	309.717	277.582	169.055	139.99	127.747	276.797	240.795	252.147		0.400301	0.305088	0.425515	0.304145	0.771165	0.847381	0.817423	0.000637551	0.0020161	1.55967	3.24915e-11	3.57183e-10	1.41838	1.01677e-06	1.1322e-05	1.65582	5.99537e-09	1.73734e-08	1.00126	5.89648e-08	1.55782e-07
FOL3	30.3448	30.0151	24.7348	58.9948	83.692	115.684	46.347	34.8386	55.1196	76.1325	50.0552	52.8727	84.0554	129.859	167.824	126.796	116.877	135.298		1.6023	0.0185538	0.0452038	0.393606	0.548094	0.667854	-0.0104946	0.505148	0.595102	-0.528998	0.504321	0.586351	0.552645	0.0804221	0.14234	0.679699	0.10293	0.130693	2.16544	1.21212e-09	3.7606e-09
FOX2	5336.5	4778.61	4759.83	4697.2	1848.58	1519.19	119.178	100.161	122.959	626.216	580.849	603.63	312.61	390.498	424.987	259.393	242.203	260.347		-0.883142	6.5902e-05	0.000383722	2.40322	5.287e-35	8.40281e-33	-0.566134	1.14689e-05	5.28611e-05	-2.15513	2.75929e-06	1.21837e-05	-3.40392	2.15438e-16	1.71524e-14	-5.44149	7.06103e-181	4.20485e-178	-3.72092	8.82772e-294	4.21435e-290
FPK1	1357.15	1529.74	1537.86	1965.14	2131.85	1820.35	1308.75	1303.83	1357.85	1314.63	1283.71	1386.81	1273.11	1053.61	1070.4	1129.56	1372.95	1102.89		0.419356	0.240358	0.355425	0.00533362	0.105755	0.202101	0.08585	0.578596	0.662065	-0.570317	0.349275	0.433714	-0.714788	0.00632472	0.0180701	-0.156295	0.0484361	0.0648719	-0.381282	5.29335e-15	2.53211e-14
FPR1	1535.03	1396.22	1483.01	1049.7	992.348	1005.78	97.108	133.258	195.039	223.036	185.621	209.288	1490.33	1658.69	1813.5	848.622	757.588	887.639		-0.534388	4.18328e-06	3.50792e-05	0.538645	0.102557	0.197892	-0.9927	2.44306e-23	8.90505e-22	-2.30223	1.58411e-17	4.73452e-16	-0.289409	0.163385	0.25085	-3.37527	2.51881e-67	1.36359e-65	0.168903	1.2002e-37	2.12213e-36
FPR2	325.422	293.941	379.625	445.512	389.03	337.492	45.2435	65.3224	101.759	138.325	100.11	110.151	759.332	789.285	768.984	273.482	264.734	298.271		0.230475	0.0401462	0.0842735	0.715244	0.0332196	0.0836719	-1.47022	3.31724e-33	2.29563e-31	-1.74942	1.06025e-08	7.40162e-08	-0.4866	0.0325238	0.0690824	-2.23419	3.71592e-20	2.49333e-19	1.21409	8.41091e-10	2.65391e-09
FPR3	782.687	617.897	695.8	1088.35	1319.76	1435.06	1848.36	1852.54	2001.27	1729.6	1639.31	1525.6	2152.38	3155.3	2648.45	1784.26	1644.73	2278.55		0.874393	0.635005	0.734992	-0.220347	0.00111066	0.00534373	-0.479198	1.91694e-05	8.36691e-05	0.348868	0.0113614	0.0222119	0.570572	0.0425143	0.0856561	1.44361	7.93349e-16	3.92066e-15	1.92416	3.84153e-06	8.44748e-06
FPS1	1074.62	1199.57	1136.72	1321.28	1514.73	1741.96	861.833	905.803	970.953	1607.36	1354.62	1426.46	2191.11	1959.86	2011.38	1998.07	1996.77	2165.8		0.424547	0.2556	0.371959	0.680276	0.000981846	0.00482126	-0.000399595	0.141488	0.212187	-0.0609988	0.330658	0.414036	0.428372	0.121005	0.196545	-0.316727	0.00273504	0.00437975	0.853319	0.464677	0.512918
FRA1	1766.28	1836.1	1898.12	3106.38	2334.18	2144.46	4485.73	4589.98	4130.79	4677.32	5454.98	5082.39	1416.66	1418.32	1400.2	1849.73	1603.89	1703.53		0.46359	0.336752	0.458533	0.204217	0.824268	0.884952	0.28415	0.253407	0.342781	1.00424	5.58849e-06	2.31981e-05	-0.556579	0.0400364	0.0815582	1.26361	1.52617e-11	5.56715e-11	-0.377138	4.88687e-13	2.03399e-12
FRA2	156.956	134.551	159.163	207.499	260.273	213.203	66.21	60.9675	84.7994	109.373	92.8107	70.497	211.555	163.935	150.29	235.36	222.489	204.997		0.595533	0.567129	0.678192	0.363308	0.558145	0.676643	0.334214	0.389895	0.486859	-1.32039	0.000111315	0.000355822	-0.0389272	0.853559	0.901493	-1.08816	4.03287e-07	9.76747e-07	0.222392	0.23531	0.278337
FRE1	4262.92	4339.77	4028.54	14831.1	8955.97	8045.31	1158.67	1073.9	1035.61	1501.2	1011.53	1407.74	1445	1823.55	2198.41	2532.61	2800.82	3005.26		1.3335	0.0651358	0.124676	0.262537	0.963471	0.977921	0.609083	0.000581175	0.00185999	-3.02139	3.1232e-15	6.57936e-14	-1.9326	2.32376e-09	5.31129e-08	-1.95043	2.9805e-36	4.56563e-35	-1.20819	1.84011e-32	2.37423e-31
FRE3	786.872	756.588	723.761	2211.29	1428.28	1094.7	979.908	985.932	902.054	816.011	738.315	822.832	525.11	427.337	435.006	595.03	632.263	557.593		1.06222	0.307377	0.428206	-0.270754	0.000728091	0.00372483	0.363392	0.171219	0.247974	-0.993903	0.0223332	0.040089	-1.40731	7.36626e-07	8.54092e-06	0.339066	0.249132	0.293342	-0.708486	8.06911e-17	4.40251e-16
FRE4	209.275	185.266	177.445	216.653	134.275	156.795	145.662	154.161	126.139	125.458	118.881	120.065	198.333	123.412	140.271	188.951	171.795	192.698		-0.171935	0.00137536	0.00509398	-0.225185	0.0262536	0.0691968	0.260495	0.65514	0.727171	-0.478504	0.558252	0.636513	0.124394	0.702189	0.783911	-0.425254	0.0150903	0.0218378	-0.308036	7.41916e-07	1.75255e-06
FRE8	47.0868	38.2951	49.4695	155.624	220.726	138.63	261.529	241.257	224.718	336.699	351.429	352.485	46.2777	86.5726	100.193	222.929	212.632	184.498		1.93315	0.000192932	0.000962237	0.516404	0.152308	0.265135	1.4118	4.11769e-07	2.51432e-06	1.01484	1.05711e-07	6.12739e-07	0.267888	0.311141	0.419273	2.43159	1.05139e-17	6.0058e-17	0.789229	1.14182e-11	4.25198e-11
FRK1	205.089	182.161	252.725	395.672	291.543	210.335	216.286	214.257	241.678	272.361	217.949	276.48	436.332	354.579	374.89	395.305	371.753	389.495		0.487976	0.368196	0.491374	0.189895	0.814007	0.878457	-0.0114901	0.268218	0.359759	-0.227159	0.735144	0.789813	0.36577	0.174361	0.264592	0.0709222	0.680852	0.720315	0.865236	0.62399	0.666874
FRQ1	2389.92	2377.4	2321.84	1798.32	1547.84	1464.7	2123.13	2332.44	2119.99	1857.2	1922.96	1851.65	1300.5	1012.16	927.624	1314.37	1223.69	1213.58		-0.55932	4.55326e-06	3.79811e-05	-0.223517	0.00218573	0.00927339	0.211402	0.73776	0.795574	0.227302	0.037642	0.0631586	-0.358773	0.151307	0.235054	-0.108501	0.0987674	0.125742	-1.12949	3.52912e-49	1.00286e-47
FRS1	137.075	130.411	96.7882	287.854	375.235	368.086	237.252	280.451	266.058	290.59	195.007	257.755	382.499	356.421	431.666	645.583	659.017	652.917		1.50119	0.0045982	0.0140482	-0.0763696	0.0898642	0.178828	0.741793	1.16377e-05	5.33931e-05	-0.472172	0.528433	0.608614	0.924737	2.93035e-05	0.000197467	1.10539	2.37809e-05	4.83742e-05	1.68414	1.45076e-24	1.21083e-23
FRS2	238.573	279.451	286.063	553.33	810.249	788.756	473.401	496.45	572.396	642.301	540.179	522.118	717.776	612.455	687.16	1127.91	1151.87	1176.69		1.42048	0.00957785	0.0261067	0.144398	0.534046	0.657117	0.776806	1.69288e-07	1.1119e-06	-0.336471	0.952164	0.966297	0.683394	0.00350316	0.0111713	0.93961	3.16589e-05	6.34244e-05	1.32707	5.54046e-20	3.65839e-19
FSF1	23.0202	108.675	15.0559	6.10291	18.3938	29.6381	58.4855	40.9353	47.6997	54.6867	41.7127	57.2788	126.555	96.7035	121.902	120.995	109.836	109.674		-1.43875	0.00149189	0.00544094	0.0629142	0.527555	0.651549	-0.0195929	0.409961	0.505699	1.50528	1.23115e-05	4.80992e-05	2.65305	6.97968e-11	2.3316e-09	0.00362221	0.84019	0.864694	1.23389	0.331843	0.38009
FSH1	23.0202	10.35	5.37712	19.3259	24.8317	32.5063	1470.96	1208.03	838.454	2003.03	2066.86	2244.89	80.2776	93.9405	110.213	642.268	616.773	649.842		0.984449	0.652622	0.749925	0.844205	0.0115827	0.0361191	2.74658	9.23452e-54	2.00431e-51	6.36404	1.08744e-78	5.20015e-75	4.63804	8.412e-56	1.33947e-52	6.50429	3.6798e-63	1.68563e-61	2.87591	3.96052e-89	3.31711e-87
FSH2	43.9477	42.4352	50.545	25.4288	60.6997	73.6172	11.035	18.2903	23.3198	33.2409	13.5566	22.0303	64.2221	60.785	75.98	58.0113	92.9384	65.5992		0.222362	0.193227	0.297844	0.386694	0.723291	0.812021	0.107589	0.824074	0.865776	-1.21471	0.0320124	0.0548097	0.438915	0.286524	0.393312	-1.37904	4.83796e-06	1.06261e-05	0.553688	0.673798	0.71182
FSH3	83.7098	80.7303	79.5814	74.252	107.604	128.113	65.1065	72.2901	85.8594	78.277	61.5262	78.2076	288.055	300.241	267.182	203.04	236.57	238.822		0.345116	0.201052	0.308376	-0.0342988	0.234221	0.367477	-0.334528	0.00384014	0.00966105	-0.507725	0.536057	0.615764	1.13008	7.76595e-05	0.00046547	-0.12831	0.254494	0.298918	1.80972	0.000104195	0.000196845
FTH1	1106.02	1111.59	1065.75	2157.38	2066.55	1578.47	321.118	438.966	666.735	565.096	466.139	583.803	377.777	386.814	465.899	567.682	630.854	591.418		0.821477	0.7886	0.854648	0.178765	0.917015	0.948444	0.540689	0.00538974	0.0129522	-1.84508	6.71588e-09	4.89563e-08	-1.69673	5.19284e-11	1.82398e-09	-1.20237	1.9158e-12	7.49333e-12	-1.41594	7.85095e-38	1.40376e-36
FTR1	6081.52	5582.81	5470.68	13714.2	12423.2	8493.71	13367.8	14031.2	12708.3	7551.05	7101.59	7260.09	5185.93	5770.9	5578.27	5644.5	4639.88	4474.07		1.01512	0.371452	0.494473	-0.872095	9.12721e-13	2.96044e-11	-0.163991	0.00712478	0.0164511	-0.660302	0.259835	0.337552	-1.23053	5.01027e-05	0.000313684	1.22692	3.72049e-12	1.42251e-11	-0.0514161	1.21161e-15	6.06947e-15
FUI1	334.839	254.611	297.893	241.065	407.424	599.455	262.633	209.903	270.298	193.012	214.82	191.664	327.722	381.288	415.803	332.322	322.468	363.87		0.491989	0.428707	0.552322	-0.309289	0.00548339	0.0199274	-0.143011	0.0501744	0.0883743	-1.05773	0.0182465	0.0337021	-0.292879	0.304177	0.412097	-0.256453	0.0522234	0.0695534	0.34212	0.000435522	0.000761605
FUM1	4796.57	4302.51	4748	4486.65	5068.43	4991.63	10643.3	10578.7	8698.3	7092.11	7883.7	7379.05	3440.6	3263.97	3501.76	5242.56	4879.26	4848.19		0.0711106	0.0169023	0.0419301	-0.420535	0.000185268	0.00112817	0.552611	0.000142201	0.000522719	0.619896	0.000812304	0.00212264	0.041383	0.908384	0.939254	1.11154	3.33975e-08	9.00428e-08	-0.440117	6.69633e-09	1.91771e-08
FUN12	306.587	287.731	302.194	792.361	820.366	649.17	491.057	565.256	629.636	750.602	545.393	603.63	1084.22	936.642	956.012	1359.95	1432.1	1623.58		1.33514	0.0166356	0.0413761	0.172154	0.671355	0.771145	0.56882	0.000815092	0.00249972	-0.251818	0.768385	0.818537	0.965085	6.37386e-05	0.000388366	0.911165	2.58007e-05	5.2304e-05	1.7314	2.59132e-28	2.64903e-27
FUN26	328.561	419.177	207.557	597.068	472.722	450.308	353.12	384.966	449.437	389.241	369.157	369.008	154.889	175.908	177.843	240.332	233.754	227.547		0.670146	0.81876	0.87506	-0.0749491	0.0450214	0.106374	0.464073	0.077436	0.12759	-0.431157	0.633263	0.704998	-1.11537	1.42873e-06	1.51331e-05	0.313938	0.491157	0.539265	-0.909301	1.15687e-08	3.25068e-08
FUN30	24.0666	13.4551	33.3382	42.7203	91.0496	90.8265	65.1065	89.7094	114.479	65.4096	36.4986	64.9894	120.889	84.7307	85.9993	145.857	154.897	197.823		1.6643	0.0336997	0.0733601	-0.690225	0.000384643	0.002145	0.773733	0.00779521	0.0178182	-0.428372	0.776452	0.82566	1.15048	0.000433091	0.00194078	1.92615	5.87422e-07	1.40064e-06	2.04104	5.17127e-13	2.14862e-12
FUR1	128.704	130.411	115.07	112.904	274.988	289.689	83.866	82.7417	92.2194	80.4216	51.0981	63.8879	185.111	173.145	157.805	144.199	170.387	198.848		0.856641	0.752866	0.828343	-0.405502	0.00414036	0.015831	-0.00736154	0.399382	0.496385	-1.79391	2.46888e-05	9.04688e-05	-0.400213	0.218336	0.316634	-0.531763	0.00399286	0.00626342	0.463789	0.0989005	0.126244
FUR4	133.936	131.446	112.92	241.065	135.195	162.532	244.977	221.225	215.179	210.168	147.037	154.212	119	170.382	210.406	164.089	137.999	162.973		0.510192	0.458331	0.581504	-0.413958	0.00126609	0.00592414	-0.103895	0.250019	0.338871	-0.0752236	0.411745	0.498763	-0.212305	0.441488	0.550794	0.848927	0.00208648	0.00339829	0.401783	0.0103116	0.0152313
FUS2	4.18549	6.21002	4.3017	16.2744	9.19692	7.64854	6.621	3.48386	2.11999	5.36144	6.2569	2.20303	8.49998	8.28887	5.84461	4.9724	14.0816	6.14992		1.17215	0.476824	0.599433	0.177086	0	0	0.155189	1	1	-1.2608	0.139622	0.199186	-0.394051	0.415329	0.524973	-0.265727	0	0	0.622915	0	0
FUS3	164.281	214.246	298.968	241.065	122.319	66.9248	100.418	95.8061	97.5193	78.277	69.8688	96.9333	143.555	127.096	111.048	48.0665	49.2855	46.1244		-0.654837	0.000607679	0.00257095	-0.261311	0.0274722	0.0717436	-1.41162	1.88763e-11	2.07683e-10	-0.812124	0.220363	0.293859	-1.58456	0.000126867	0.000712152	-1.20565	9.56498e-07	2.24581e-06	-0.827774	1.41735e-30	1.61877e-29
FYV10	1198.1	1414.85	1168.99	1256.18	1251.7	1184.57	698.515	749.03	844.814	668.036	552.693	692.853	900.054	758.892	809.062	658.842	780.119	710.316		-0.0345453	0.00504571	0.015201	-0.260557	0.000393047	0.00218229	-0.199495	0.00567993	0.0135405	-0.948303	0.00732319	0.0150298	-0.780727	0.000416454	0.00187588	-0.722291	4.46968e-08	1.1956e-07	-0.615777	5.58405e-33	7.38456e-32
FYV4	294.031	251.506	288.214	607.239	626.311	463.693	177.663	204.677	312.698	359.217	306.588	258.856	325.833	314.977	344.832	630.666	539.324	530.943		1.02551	0.264201	0.380869	0.411833	0.292452	0.429518	0.787191	1.18963e-05	5.44629e-05	-0.876197	0.017434	0.0324016	0.00313354	0.992022	0.997031	-0.262524	0.041257	0.05579	0.241448	0.0912672	0.117095
FYV6	188.347	201.826	157.012	216.653	369.716	328.887	194.216	197.709	255.458	373.156	397.313	331.556	332.444	269.849	283.046	268.509	273.182	250.097		0.742148	0.993914	0.999173	0.767466	0.00145676	0.00665949	-0.161114	0.059517	0.101935	0.267909	0.0189965	0.0348451	-0.209061	0.391284	0.501251	0.242591	0.715314	0.750918	0.694201	0.162326	0.198347
FYV7	34.5303	41.4002	23.6593	211.567	190.376	134.806	131.316	256.064	299.978	345.277	332.659	256.653	175.666	230.246	245.474	299.173	314.019	298.271		2.43018	6.8249e-07	7.59509e-06	0.44327	0.28657	0.424602	0.48467	0.0599291	0.102457	0.800083	1.49163e-05	5.73389e-05	0.763935	0.00240584	0.00813931	2.78699	7.28041e-16	3.61291e-15	2.70944	9.58647e-31	1.11352e-29
FYV8	81.6171	68.3103	68.8272	812.704	322.812	189.301	98.2115	77.5159	101.759	209.096	116.796	149.806	202.111	152.884	144.445	260.222	277.407	279.822		2.59841	2.09836e-05	0.000142372	0.777627	0.0226833	0.0622625	0.710821	0.00449307	0.0110616	-1.47768	0.00586704	0.0124197	-0.69659	0.075648	0.135802	0.343105	0.48884	0.537093	1.191	2.3639e-10	7.8588e-10
FZO1	820.356	891.138	820.549	1635.58	1690.39	1420.72	419.33	404.128	483.357	636.939	591.277	593.717	447.666	594.036	605.335	851.937	809.69	813.84		0.90662	0.554703	0.668535	0.479416	0.0775428	0.160262	0.587828	0.00133138	0.00383202	-1.38145	1.2929e-05	5.04706e-05	-0.939221	9.77656e-05	0.000569544	-0.954248	2.19327e-11	7.88585e-11	-0.62043	3.40673e-10	1.11778e-09
Fbxl7	127.657	134.551	138.73	406.86	503.072	498.111	907.077	855.287	763.195	902.867	843.639	1046.44	508.11	449.441	440.851	937.297	1037.81	848.689		1.81224	1.60753e-05	0.000112104	0.145185	0.539595	0.660876	1.01386	5.96694e-10	5.44783e-09	0.988095	1.67989e-08	1.13624e-07	1.00394	1.1844e-05	9.06708e-05	2.65515	1.41487e-32	1.81683e-31	1.80233	5.97861e-36	9.45096e-35
GAA1	156.956	161.461	149.484	376.346	320.053	291.601	50.761	51.3869	63.5996	114.735	98.0248	111.253	225.722	209.064	276.367	269.338	295.713	302.371		1.07831	0.187548	0.29126	0.967064	0.000419338	0.00230878	0.286576	0.446194	0.539113	-1.60846	1.48917e-07	8.32888e-07	-0.187776	0.390301	0.500259	-1.49722	1.57749e-11	5.73675e-11	0.603956	0.432635	0.481333
GAB1	141.26	113.85	107.542	193.259	220.726	181.653	34.2085	42.6773	61.4796	67.5542	38.5842	63.8879	191.722	193.407	202.892	135.083	164.754	172.198		0.715845	0.924821	0.952394	0.297275	0.796349	0.866498	-0.31697	0.0102408	0.0224517	-1.80868	6.6737e-08	3.97926e-07	-0.335539	0.172447	0.262433	-1.39011	1.91509e-08	5.30127e-08	0.697275	0.0483121	0.06466
GAC1	5989.44	6261.77	6361.14	2307.92	2570.54	3410.29	3268.57	3259.15	3010.38	2203.55	2139.86	2433.25	2680.33	2278.52	2038.94	1216.58	1439.14	1134.66		-1.16703	4.54476e-10	1.23695e-08	-0.493127	3.55449e-06	3.58304e-05	-0.884556	1.6244e-13	2.19111e-12	-0.29058	0.912425	0.935509	-1.12881	7.09884e-05	0.000429255	-0.964487	3.17203e-12	1.21867e-11	-1.41129	2.49423e-120	4.10602e-118
GAD1	7390.53	8126.85	7465.6	7011.22	4638.01	4029.83	3541.13	3428.12	3517.06	2893.03	2504.85	2730.66	5557.1	4776.23	4789.24	5946.16	6159.28	5743		-0.551727	4.69039e-05	0.000283486	-0.367438	3.01409e-05	0.00023292	0.239094	0.493723	0.583793	-0.947771	0.0359877	0.0607244	0.186959	0.565288	0.664954	-1.13206	5.07548e-17	2.75708e-16	-0.603862	3.51372e-24	2.87235e-23
GAL1	8458.88	7984.02	8239.9	4976.92	5174.19	5605.43	6672.86	5590.72	5281.94	5188.8	5149.43	5492.15	5844.21	5909.96	5441.34	5215.21	5341.14	4649.34		-0.647556	1.45327e-06	1.43015e-05	-0.148407	0.0232515	0.063178	-0.17742	0.00288878	0.00755832	0.00674624	0.231458	0.306008	-0.0513385	0.819741	0.877022	-0.492403	0.000282875	0.000511041	-0.521474	1.94867e-36	3.19504e-35
GAL10	17246.3	15809.7	15984	12585.2	12856.4	14743.5	19929.2	18606.4	19747.7	21974.4	24813.8	22989.7	5870.65	6926.73	7064.47	9602.53	9265.67	8995.29		-0.287299	0.000434259	0.00193306	0.259689	0.882937	0.925037	0.488375	0.00179395	0.00497163	0.79611	0.000120615	0.00038172	-0.528285	0.0572013	0.10809	0.249122	0.497366	0.545077	-1.30396	1.53034e-45	3.78541e-44
GAL11	1124.85	1025.69	1003.37	2493.04	2355.33	1783.07	3400.99	3156.38	2861.98	3016.35	2857.32	2744.98	1411.94	1452.39	1384.34	1535.64	1548.97	1657.4		1.07218	0.251048	0.367017	-0.128166	0.021053	0.0586417	0.158489	0.99337	0.998178	0.378139	0.00954619	0.018997	-0.48382	0.0668541	0.12295	1.57848	8.9127e-17	4.78693e-16	0.429871	0.133223	0.165988
GAL7	2433.86	2169.37	2446.59	1317.21	1770.41	2428.41	485.54	495.579	590.416	1014.38	886.395	943.998	1734	1746.19	1812.67	929.838	1018.1	978.863		-0.353956	0.000499624	0.00216731	0.856142	2.21922e-06	2.32554e-05	-0.854721	2.09386e-21	6.32798e-20	-0.955315	0.0279916	0.0488375	-0.914307	0.00144033	0.0052886	-2.16541	4.35097e-48	1.14519e-46	-0.413542	3.65256e-61	1.45311e-59
GAL80	3774.27	4201.08	4013.48	2778.86	2427.99	2924.61	1229.3	1165.35	1323.93	1939.77	1964.67	1865.97	1764.22	2117.35	1769.25	998.623	916.71	995.263		-0.560105	7.50882e-06	5.74995e-05	0.63392	0.00470926	0.017736	-0.957144	1.96957e-20	5.405e-19	-0.494842	0.520363	0.600767	-1.4822	3.21988e-08	5.84842e-07	-1.68887	9.19812e-32	1.12647e-30	-1.08516	1.5619e-118	2.48551e-116
GAL83	675.957	719.328	674.291	1259.23	1220.43	1046.89	316.704	344.902	390.077	342.06	269.047	362.398	603.499	455.888	512.656	551.936	602.691	550.418		0.768926	0.929552	0.956254	-0.11144	0.0407134	0.0976958	0.11717	0.772423	0.824205	-1.857	5.59781e-11	5.8447e-10	-1.04845	1.6342e-06	1.68245e-05	-0.976634	1.80876e-11	6.52799e-11	-0.396695	4.15325e-15	2.00685e-14
GAP1	142331	109962	141014	79549.3	102190	94719.6	67381.9	65581	67183.4	49715.6	49222	51706.2	174203	180672	178187	133583	137992	132097		-0.508591	3.42068e-05	0.000218401	-0.409914	1.95743e-05	0.000160361	-0.401122	1.93456e-08	1.46627e-07	-0.875923	0.0567947	0.0901708	0.54612	0.0647183	0.119829	-0.9746	5.42824e-12	2.04267e-11	0.438652	2.07433e-08	5.70441e-08
GAP3	11174.2	9365.75	12063	2591.7	5541.15	7847.41	5486.6	5405.21	5488.64	1242.78	1439.09	1349.36	52960.6	54503	46225.1	13967.5	17468.2	17973.2		-1.02871	4.91543e-06	4.03659e-05	-2.02268	8.0901e-44	1.83684e-41	-1.63717	2.68666e-43	3.56355e-41	-1.987	7.59518e-06	3.09108e-05	1.62848	2.36062e-05	0.000166323	-0.99303	3.29372e-12	1.26136e-11	2.23693	0.231487	0.274087
GAR1	85.8026	53.8202	69.9026	27.4631	127.837	165.4	108.143	122.806	126.139	161.916	100.11	136.588	297.499	349.054	346.502	239.504	228.121	349.521		0.6141	0.800441	0.862751	0.158712	0.716355	0.807411	-0.28128	0.0177354	0.0358537	0.313767	0.174388	0.240393	1.34937	0.00336569	0.010805	0.769155	0.0208616	0.02957	2.24475	1.80486e-07	4.55413e-07
GAS1	2629.53	2244.92	2895.04	1631.51	1513.81	2217.12	1293.3	1259.41	1211.57	1385.4	1195.07	1449.59	4817.6	4645.45	4275.75	1505.81	1567.28	2144.27		-0.534931	3.15657e-05	0.000204833	0.0984239	0.339956	0.480411	-1.39686	5.97813e-29	3.13688e-27	-0.41209	0.733393	0.78832	-0.0395713	0.841545	0.892356	-1.04545	7.7881e-12	2.9009e-11	0.822363	5.84908e-18	3.43662e-17
GAS2	26.1593	33.1201	26.8856	39.6689	63.4588	60.2323	18.7595	20.0322	22.2598	24.6626	19.8135	17.6242	45.3332	44.2073	50.9316	45.5803	43.6529	63.5492		0.922879	0.642342	0.741871	0.0245752	0.594043	0.707039	0.121194	0.908073	0.936116	-1.39538	0.00158722	0.00383145	-0.0965762	0.77455	0.843406	-0.497076	0.0619406	0.0814702	0.70511	0.843275	0.865762
GAS3	2954.96	2526.44	3289.72	577.742	1263.66	1458	376.293	419.805	407.037	425.698	447.369	487.971	1389.27	1249.78	1271.62	634.809	684.364	686.741		-1.41056	3.91842e-09	8.0794e-08	0.177908	0.736732	0.822463	-0.963157	3.20798e-21	9.57381e-20	-1.2775	0.00212635	0.0049942	-0.717944	0.0156895	0.0379487	-2.86596	1.88434e-62	8.32346e-61	-1.16534	1.05814e-91	9.71453e-90
GAS4	18.8347	9.31504	18.2822	63.0634	46.9043	34.4185	29.7945	26.1289	39.2197	25.7349	22.942	37.4515	27.3888	12.8938	16.6989	34.8068	36.6121	45.0994		1.63674	0.0320391	0.0702913	-0.143611	0.241222	0.37562	1.03199	0.00702447	0.0162509	-0.745371	0.243217	0.31951	-0.309376	0.364878	0.476106	1.03498	0.0233321	0.0327598	0.295376	0.091062	0.116863
GAS5	351.581	310.501	388.228	266.494	469.043	528.706	257.115	263.031	267.118	562.951	600.663	547.453	607.277	501.016	493.452	686.191	781.527	848.689		0.267457	0.0948084	0.167684	1.11998	4.77169e-08	7.29212e-07	0.532244	0.00986867	0.0217437	0.436623	0.00437989	0.00959443	0.873616	0.00134283	0.0049765	-0.415895	0.00468019	0.00726504	0.608828	0.0183261	0.026116
GAT2	106.73	85.9053	70.978	250.219	233.602	270.567	2405.63	2136.48	1657.83	1994.46	2270.21	2138.04	362.666	341.686	348.172	498.068	522.426	391.545		1.51688	0.00507291	0.0152636	0.0464299	0.289534	0.427266	0.423928	0.0963771	0.154378	3.0853	1.1511e-32	1.52905e-30	0.904402	0.000170281	0.000903814	4.55576	8.10295e-70	4.76574e-68	1.99736	7.32809e-18	4.27681e-17
GCD1	613.174	610.652	562.447	1040.55	990.509	863.329	163.318	179.419	239.558	327.048	287.818	316.135	356.055	443.915	450.87	561.881	498.488	576.043		0.696303	0.853858	0.900559	0.677031	0.00747002	0.0254045	0.387638	0.106314	0.166606	-1.6364	7.2102e-09	5.18741e-08	-0.822721	0.000184747	0.000966634	-1.61713	1.78464e-21	1.28624e-20	-0.514056	9.2159e-11	3.16296e-10
GCD11	612.128	616.862	565.673	1075.13	1358.39	1300.25	644.444	728.127	856.474	872.843	652.804	798.598	1419.5	1252.54	1253.25	1524.04	1605.3	1629.73		1.05692	0.241354	0.356345	0.0603367	0.222287	0.354115	0.27788	0.305511	0.400224	-0.68387	0.138276	0.197619	0.350047	0.183307	0.275364	0.312712	0.358466	0.406602	1.12909	8.72612e-08	2.26036e-07
GCD2	193.579	158.356	124.749	735.4	644.704	551.651	153.386	178.548	198.219	347.421	262.79	261.059	283.333	356.421	394.094	450.831	494.263	428.445		2.01881	1.03515e-06	1.07651e-05	0.716712	0.00703837	0.0242128	0.409873	0.106264	0.166583	-1.14872	0.000331449	0.000959285	-0.492016	0.0252071	0.0559456	0.153376	1	1	1.11692	9.01819e-06	1.90753e-05
GCD6	173.698	171.811	186.048	390.586	531.582	466.561	235.045	218.612	319.058	391.385	302.417	327.15	535.499	614.297	617.024	617.406	626.63	680.592		1.38547	0.00855217	0.0237793	0.401906	0.301185	0.43782	0.123424	0.78755	0.836607	-0.44385	0.59461	0.670428	0.470814	0.0357644	0.0744106	0.539713	0.0809262	0.10448	1.73286	3.7206e-13	1.56405e-12
GCD7	105.684	114.885	131.202	315.317	311.776	276.304	76.1415	89.7094	104.939	144.759	98.0248	112.355	223.833	159.331	149.455	325.692	319.652	327.996		1.36072	0.0201718	0.0483048	0.391206	0.452992	0.586543	0.869841	0.000349162	0.00117578	-1.34698	2.44592e-05	8.9765e-05	0.107584	0.663906	0.751891	-0.377461	0.027677	0.0384188	0.598466	3.22694e-05	6.45118e-05
GCN1	1696.17	1496.62	1518.5	1723.05	1763.05	1708.49	879.489	911.9	974.133	1088.37	1050.12	1081.69	2091.94	1713.03	1431.93	2874.87	3121.88	3021.66		0.140891	0.0298963	0.066447	0.219588	0.91988	0.950582	0.784161	1.53173e-05	6.84192e-05	-0.689872	0.148574	0.209705	0.795863	0.00301713	0.00987179	-0.768569	1.15185e-09	3.54256e-09	0.152593	0.129143	0.16131
GCN2	150.678	148.006	141.956	371.26	333.848	291.601	79.452	95.8061	109.179	135.108	122.01	103.542	168.111	117.886	153.63	314.918	377.386	314.671		1.17757	0.0850094	0.153139	0.34253	0.576587	0.692699	1.19568	7.22048e-08	4.97515e-07	-1.46653	2.68481e-06	1.18877e-05	0.0147841	0.990986	0.996319	-0.631487	0.000648087	0.00111947	-0.00331893	0.00917982	0.0136228
GCN20	255.315	262.891	227.99	772.018	707.244	654.907	238.356	270.87	346.618	390.313	305.545	369.008	624.276	716.527	694.674	709.395	749.14	810.765		1.51605	0.00163084	0.00586684	0.315253	0.576765	0.692699	0.15688	0.993084	0.9981	-1.003	0.00197582	0.00467509	0.0885736	0.72858	0.806588	0.197792	0.87803	0.898976	1.44774	8.94834e-09	2.53829e-08
GCN3	42.9013	28.9801	33.3382	70.1834	167.384	150.103	73.9345	113.225	261.818	246.626	174.15	219.201	86.8887	113.281	129.416	149.172	142.224	176.298		1.88143	0.00304103	0.00983328	0.511378	0.247885	0.381977	0.504907	0.0932929	0.150193	0.723193	0.000736346	0.00194649	0.270734	0.409023	0.519103	2.09324	1.20532e-06	2.80516e-06	1.64725	7.37845e-10	2.34051e-09
GCN4	2499.78	3012.9	2422.93	3354.56	3352.28	3173.19	9763.76	8747.1	7153.89	5560.89	6293.4	5799.48	3626.66	2739.93	2488.97	4010.24	4155.47	3980.03		0.316174	0.131674	0.218982	-0.539812	4.12763e-05	0.000303712	0.455794	0.0433893	0.0778302	0.837388	2.73696e-05	9.96811e-05	0.297862	0.280328	0.386539	1.69337	5.86261e-16	2.93069e-15	0.158242	0.206892	0.247378
GCN5	134.982	131.446	124.749	381.432	328.33	217.984	154.49	227.322	337.078	438.566	439.026	367.906	173.777	152.884	181.183	351.383	309.795	288.021		1.24591	0.0767369	0.141886	0.792881	0.0027385	0.0111695	0.902324	2.2877e-05	9.77957e-05	0.424922	0.00335566	0.00757279	0.0329812	0.921964	0.949186	0.877949	0.00586978	0.00899152	0.376565	0.00162705	0.00264562
GCR1	374.601	316.711	416.189	180.036	511.349	510.54	899.352	736.836	647.655	321.686	270.09	299.612	922.72	712.843	602.83	806.357	982.894	802.565		0.118038	0.0672343	0.127788	-1.35734	2.66998e-16	1.20099e-14	0.211499	0.784694	0.833945	-0.431221	0.752213	0.803997	1.10862	0.000899571	0.00356323	1.04415	3.76018e-05	7.4733e-05	1.01515	0.00504637	0.0077564
GCR2	822.449	913.909	830.228	509.593	623.551	778.239	78.3485	96.6771	140.979	195.156	141.823	161.923	385.333	428.258	485.938	264.366	245.019	255.222		-0.425233	2.83157e-05	0.000185513	0.658812	0.0306213	0.0780612	-0.765198	2.24199e-09	1.91512e-08	-1.93779	1.80048e-10	1.70493e-09	-1.32183	2.52861e-08	4.70007e-07	-3.02183	2.75816e-54	9.45314e-53	-0.981862	1.30023e-68	6.53402e-67
GCS1	577.598	498.872	601.162	887.973	1139.5	992.399	313.394	318.773	405.977	485.747	431.726	465.941	582.721	505.621	504.307	609.119	567.487	605.767		0.84806	0.702953	0.792453	0.414226	0.205474	0.333005	0.162371	0.990584	0.996187	-1.12625	0.000345368	0.000994018	-0.760687	0.0004802	0.00212203	-0.69242	3.36174e-06	7.47681e-06	-0.0749982	3.25043e-06	7.21746e-06
GCV1	1937.88	1451.08	2011.04	1181.93	2076.67	2621.54	998.667	970.255	895.694	1007.95	992.762	991.364	560.999	491.806	554.403	715.196	632.263	714.416		0.122889	0.0666792	0.127139	0.0628056	0.233495	0.366821	0.3594	0.114928	0.178434	-0.974702	0.0371586	0.0624798	-1.51189	1.24761e-06	1.35451e-05	-0.914618	1.11708e-08	3.15085e-08	-1.7484	6.10057e-45	1.45621e-43
GCV2	138.121	87.9753	180.671	541.124	801.052	1162.58	1368.34	1381.35	1079.07	1672.77	1787.39	1849.44	137.889	128.017	129.416	388.676	440.753	474.569		2.62239	6.36794e-08	9.33246e-07	0.471726	0.224786	0.356665	1.72184	1.46085e-19	3.73025e-18	1.08393	7.68866e-06	3.11972e-05	-0.941728	0.000764238	0.00310735	3.2346	3.14174e-30	3.53001e-29	-0.0411774	6.4043e-05	0.000124134
GCV3	640.38	498.872	647.406	529.936	1169.85	1318.42	463.47	452.031	524.696	541.506	458.84	445.012	733.832	677.845	700.519	664.644	747.731	698.016		0.756426	0.981409	0.990559	0.00516016	0.116166	0.217634	-0.00123311	0.194986	0.276246	-1.06226	0.0148205	0.0281461	-0.516179	0.0801097	0.142099	-0.310997	0.010197	0.0150631	0.24148	0.000522632	0.000904658
GDA1	80.5707	83.8353	51.6204	105.784	107.604	79.3537	66.21	69.6772	89.0394	121.169	105.325	112.355	105.778	128.938	152.795	137.57	135.183	182.448		0.438419	0.347755	0.469888	0.591183	0.068297	0.145896	0.232267	0.725008	0.78507	0.21101	0.039135	0.0653207	0.636875	0.0229507	0.0519107	0.0582461	0.748459	0.782249	0.843027	0.164315	0.200727
GDB1	4308.96	3916.46	3750.01	4896.56	3681.53	3961.95	3780.59	3668.5	3431.2	3566.43	3395.41	3528.15	2637.83	2459.95	2534.89	3573.5	3499.27	3302.51		0.0664652	0.0206327	0.0490877	-0.0527026	0.0551439	0.123555	0.442889	0.0074623	0.0171475	-0.257528	0.820756	0.860903	-0.273392	0.300337	0.408456	-0.13836	0.0760888	0.0986359	-0.649816	3.4064e-18	2.03531e-17
GDE1	378.787	334.306	331.231	905.264	648.383	545.915	1185.16	1206.29	1065.29	768.831	656.975	644.386	1020.94	947.694	848.304	1195.03	1277.2	1161.31		1.00752	0.321512	0.443231	-0.739646	2.69864e-10	6.0694e-09	0.367247	0.100065	0.158899	-0.0203241	0.225945	0.300047	0.791288	0.00177209	0.00629388	1.72684	1.61878e-18	9.79908e-18	1.43156	1.09921e-14	5.13466e-14
GDH2	3910.3	4801.38	4551.2	3983.16	3360.56	3214.3	1764.5	1782.86	1765.95	1445.44	1067.85	1341.65	8548.15	6881.6	6550.14	2651.94	3069.78	2847.41		-0.329054	0.000243518	0.00117041	-0.462904	3.64515e-06	3.65896e-05	-1.35896	1.3948e-29	7.65539e-28	-1.45356	3.80365e-05	0.000134834	-0.301117	0.246364	0.348503	-1.31971	3.71159e-19	2.32658e-18	0.728791	3.33208e-28	3.37736e-27
GDH3	161.141	157.321	89.2602	28545.3	3634.62	1931.26	537.404	600.095	513.036	1585.91	931.236	1228.19	246.499	323.266	350.677	380.388	373.162	585.268		6.38652	1.87944e-11	7.71706e-10	1.18216	2.91434e-07	3.57213e-06	0.54056	0.0485862	0.0860849	-3.18708	8.23974e-05	0.00027287	-4.67121	3.86741e-09	8.32189e-08	2.01728	4.93532e-15	2.30735e-14	1.17474	2.74003e-05	5.53338e-05
GDI1	5547.87	5906.77	5577.15	4784.68	3908.69	4004.01	907.077	945.868	1200.97	1356.44	1118.94	1113.63	3664.44	3444.49	3512.61	2824.32	3019.09	2930.44		-0.423699	5.29212e-05	0.000314294	0.232929	0.963129	0.977921	-0.275711	3.36573e-05	0.000139751	-1.82287	3.55173e-08	2.23479e-07	-0.53325	0.0449076	0.0895714	-2.4795	1.28878e-65	6.32964e-64	-0.681238	2.00761e-55	6.7974e-54
GDS1	273.103	346.726	315.099	75.2692	217.047	297.337	198.63	201.193	179.139	150.12	108.453	126.674	541.166	509.305	413.298	344.753	394.284	375.145		-0.664989	0.000230395	0.00111408	-0.587682	5.7363e-05	0.000411908	-0.393702	0.00054428	0.00175842	-0.614082	0.442251	0.528051	0.918045	0.0144354	0.0353993	-0.691389	0.00010119	0.00019183	0.646758	0.00124709	0.00206221
GDT1	136.028	120.06	118.297	181.053	204.172	243.797	449.124	487.74	566.036	461.084	380.628	389.936	413.666	372.999	395.764	407.736	482.998	444.844		0.748585	0.99108	0.997777	-0.287159	0.000352392	0.00199076	0.175712	0.923162	0.947774	0.969408	5.59489e-08	3.36962e-07	1.08628	8.15991e-06	6.62923e-05	2.00515	1.9176e-20	1.31824e-19	1.65916	6.29864e-11	2.19647e-10
GEA2	522.14	460.577	534.486	1527.76	995.107	759.118	194.216	238.644	241.678	262.711	164.765	228.014	829.22	779.154	911.76	717.683	844.894	754.391		1.11316	0.221543	0.332769	-0.0413285	0.153742	0.266713	-0.121263	0.0222567	0.0439157	-2.32392	9.97271e-12	1.18926e-10	-0.502331	0.0565873	0.107141	-1.16944	4.66982e-12	1.77126e-11	0.732086	0.290981	0.337007
GEF1	19.8811	19.6651	15.0559	70.1834	61.6194	46.8473	25.3805	28.7418	24.3798	38.6024	50.0552	28.6394	33.9999	63.548	71.8053	52.2102	39.4284	46.1244		1.71011	0.00900336	0.0248166	0.579362	0.288596	0.426675	-0.297847	0.120138	0.184992	-0.606971	0.415463	0.50211	-0.374949	0.234436	0.336307	0.523776	0.306147	0.353401	1.63301	0.0535708	0.071358
GEM1	126.611	106.605	89.2602	481.112	405.584	339.404	155.593	164.612	199.279	228.397	221.077	240.13	174.722	207.222	222.095	267.681	283.04	265.472		1.92681	1.14113e-05	8.27274e-05	0.40869	0.300551	0.437394	0.434267	0.107745	0.168572	-0.830236	0.0331748	0.0565569	-0.587097	0.0116496	0.0299944	0.687885	0.0233067	0.0327338	0.905446	0.00114633	0.00190483
GEP3	31.3912	31.0501	21.5085	35.6003	48.7437	57.3641	57.382	68.8062	97.5193	77.2048	45.884	62.7864	84.9998	97.6245	120.232	175.691	170.387	170.148		0.755323	1	1	-0.26728	0.04976	0.114561	0.76937	0.00185938	0.00511731	0.391411	0.0265094	0.0465717	1.86508	1.62859e-10	4.86235e-09	1.41401	4.73799e-05	9.29261e-05	1.85103	3.15412e-17	1.76527e-16
GEP4	21.9738	16.5601	31.1873	81.3721	75.4148	92.7386	22.07	10.4516	15.8999	55.759	42.7555	48.4667	47.2221	75.5208	71.8053	73.7572	43.6529	86.0989		1.83952	0.00259025	0.00862752	1.60191	1.77539e-05	0.00014825	0.064965	0.777496	0.827953	-0.763556	0.110603	0.162191	-0.294094	0.348178	0.45946	-0.525951	0.109627	0.138531	1.48046	0.01561	0.0225074
GEP5	92.0808	96.2554	116.146	91.5436	261.193	234.237	98.2115	121.935	219.418	159.771	143.909	139.892	162.444	158.41	182.018	251.106	254.876	294.171		0.946937	0.599941	0.706083	0.0130923	0.436172	0.570555	0.670087	0.00319343	0.00824251	-0.404125	0.828915	0.86737	0.446983	0.177684	0.268437	0.529719	0.245667	0.289835	0.723833	0.000753791	0.00128384
GET1	1302.73	1214.06	1035.63	1662.02	1424.6	1283.04	604.718	773.417	1207.33	1011.17	1100.17	898.836	794.276	917.302	946.827	924.037	894.18	890.714		0.29872	0.116201	0.197736	0.219424	0.884753	0.926329	0.0271624	0.265409	0.356592	-0.537677	0.411882	0.498763	-0.689801	0.00458235	0.0139174	-0.458381	0.000986319	0.00167913	-0.418244	1.18104e-20	8.0432e-20
GET2	366.231	339.481	335.532	413.98	591.362	662.555	173.249	215.128	339.198	282.012	257.576	236.826	379.666	382.209	414.133	408.565	370.345	422.295		0.679722	0.808548	0.867758	0.0937284	0.590721	0.704213	0.0305854	0.380308	0.476633	-1.10313	0.00161636	0.00389196	-0.473548	0.0414304	0.0838969	-0.51714	0.00140961	0.00235133	0.175589	0.000134338	0.000249351
GET3	297.17	284.626	305.421	795.412	958.32	846.12	228.424	252.58	291.498	473.951	359.772	382.226	670.554	547.065	554.403	605.804	642.12	626.267		1.55107	0.00108385	0.00412846	0.654472	0.0095826	0.0310182	0.0808702	0.56006	0.644872	-1.09635	0.000527783	0.00144551	-0.472162	0.0275899	0.0601538	-0.199747	0.0611734	0.0804832	0.998039	0.0313378	0.0432139
GET4	705.255	727.608	781.834	542.141	686.091	840.384	140.144	204.677	218.358	399.964	277.389	311.729	645.054	583.905	682.985	604.975	585.793	613.967		-0.0984434	0.00209291	0.00720211	0.812495	0.00209461	0.00895704	-0.0832528	0.0523895	0.0916336	-1.0645	0.00229513	0.00536427	-0.196878	0.380277	0.490256	-1.97544	3.87825e-27	3.71004e-26	-0.212069	7.3034e-15	3.45897e-14
GEX1	134.982	146.971	100.014	350.917	295.221	204.599	150.076	159.387	147.339	161.916	128.267	152.009	201.166	221.958	183.688	188.122	185.877	193.723		1.15526	0.160843	0.257338	-0.0468972	0.142508	0.253388	-0.096065	0.160252	0.235014	-0.944043	0.018587	0.0341858	-0.583529	0.0223265	0.0506427	0.258119	0.636058	0.677893	0.6678	0.311108	0.358232
GFA1	388.204	332.236	293.591	1317.21	792.775	563.124	712.861	739.449	629.636	1462.6	1312.91	1315.21	894.387	1178.86	1417.74	889.23	875.874	951.188		1.39842	0.0385035	0.081564	0.974422	3.80873e-06	3.78333e-05	-0.361996	0.000269269	0.000932385	0.613835	0.002856	0.00653152	0.0231197	0.97064	0.982814	1.03783	3.18229e-06	7.09425e-06	1.78353	5.0713e-06	1.10047e-05
GGA2	2404.56	2457.1	2527.25	2662.9	2107.02	2335.67	387.328	465.966	577.696	689.481	567.293	615.747	1478.05	1507.65	1588.07	1140.34	1281.42	1229.98		-0.0564073	0.00564279	0.0167351	0.387968	0.237007	0.370386	-0.324799	6.52408e-06	3.17882e-05	-1.92397	2.34355e-09	1.84021e-08	-0.960369	0.000317131	0.00151342	-2.36835	4.99666e-54	1.70029e-52	-0.691978	5.96836e-51	1.86229e-49
GGC1	470.868	687.243	573.201	178.001	343.045	441.703	121.385	131.516	146.279	121.169	77.1685	95.8318	482.61	466.94	500.967	378.731	422.447	494.044		-0.846632	1.21203e-06	1.22567e-05	-0.440393	0.00105706	0.00512202	-0.163368	0.025407	0.0493566	-1.71052	2.11387e-05	7.88498e-05	0.427966	0.169491	0.258759	-2.11676	6.47265e-26	5.82906e-25	-0.255299	9.9998e-12	3.74131e-11
GIC2	1165.66	921.154	1023.8	76.2863	253.835	451.264	1661.87	1687.93	1779.73	469.662	431.726	465.941	3058.1	2084.19	2448.06	509.671	539.324	590.393		-1.99309	8.63459e-09	1.57573e-07	-1.90746	1.73624e-50	5.51893e-48	-2.21101	4.51814e-56	1.0787e-53	0.807254	0.00967871	0.0192447	1.06905	0.014932	0.0364105	0.721625	0.000321904	0.00057848	1.28697	8.25802e-33	1.08307e-31
GID7	2471.53	2517.13	2684.26	2428.96	2173.23	1998.18	444.71	490.353	588.296	723.795	513.066	594.818	1224	1001.11	1144.71	1052.49	1140.61	1006.54		-0.217229	0.000790599	0.00316972	0.26591	0.813048	0.878254	-0.0747633	0.0569507	0.0983151	-1.84938	7.99125e-09	5.68663e-08	-1.04464	7.38308e-05	0.000443668	-2.33252	1.67077e-54	5.76778e-53	-1.18711	9.15467e-61	3.58233e-59
GID8	1117.53	1142.64	976.486	1613.2	1253.54	1044.03	231.735	229.935	447.317	464.301	448.411	399.85	628.054	764.418	867.508	618.235	554.814	582.193		0.272948	0.109114	0.188096	0.530055	0.0875926	0.175909	-0.364641	0.000124559	0.00046394	-1.57507	5.3407e-07	2.67988e-06	-1.15578	1.45086e-06	1.53153e-05	-1.83217	2.4186e-21	1.73266e-20	-0.518194	4.74315e-37	7.9452e-36
GIM3	41.8549	46.5752	38.7153	54.9262	56.1012	56.408	16.5525	22.6451	31.7998	34.3132	22.942	26.4364	87.8332	104.992	88.5042	77.9009	67.5915	93.2738		0.397126	0.282406	0.401762	0.237317	1	1	-0.236663	0.0800178	0.131135	-1.00045	0.0305812	0.052604	0.511994	0.0901223	0.155758	-0.840642	0.00169365	0.00278995	1.14578	0.541549	0.588517
GIM4	72.1997	85.9053	102.165	173.933	192.216	135.762	29.7945	49.645	62.5396	58.9759	54.2265	59.4818	165.277	157.489	192.872	183.979	181.652	181.423		0.947418	0.508921	0.627551	0.282458	0.818717	0.88178	0.0853231	0.701219	0.764981	-1.53929	6.36175e-06	2.61581e-05	0.124253	0.65039	0.740826	-0.874333	0.000591477	0.00102689	0.986348	0.13582	0.169032
GIM5	141.26	122.13	140.881	130.195	212.449	211.291	28.691	42.6773	48.7597	58.9759	53.1837	51.7712	262.555	242.219	283.046	258.565	274.591	295.196		0.454393	0.31206	0.432947	0.448515	0.359574	0.498966	0.0723762	0.605388	0.685986	-1.75663	6.75246e-07	3.32546e-06	0.580526	0.0272348	0.0594609	-1.75075	2.04476e-12	7.97807e-12	0.962543	0.107644	0.136202
GIN4	131.843	78.6603	119.372	72.2177	155.428	213.203	160.007	159.387	193.979	330.265	232.548	262.161	475.055	279.059	296.405	362.985	402.733	503.269		0.418363	0.390855	0.513982	0.684342	0.0147111	0.0438666	0.272575	0.624517	0.702655	0.904064	0.000289672	0.000847224	1.52532	6.18101e-06	5.21673e-05	0.638085	0.0627288	0.0824386	1.67111	1.69977e-08	4.71238e-08
GIP3	1272.39	1146.78	1479.78	2954.82	2095.06	1665.47	2203.69	1876.93	1563.49	2151.01	1960.5	1997.05	875.498	622.586	607.84	1347.52	1506.73	1267.91		0.784375	0.902168	0.934745	0.114086	0.429562	0.566082	0.968946	3.2501e-07	2.01287e-06	-0.136633	0.529363	0.609392	-0.704064	0.0154615	0.0374542	0.533657	0.0526249	0.0700098	-0.888635	1.25261e-06	2.89867e-06
GIP4	495.981	470.927	394.681	1485.04	1103.63	954.156	370.776	371.902	529.996	567.24	439.026	481.362	464.666	582.063	632.888	491.438	512.569	539.143		1.37961	0.0210654	0.0499426	0.225151	0.98504	0.993794	-0.122253	0.0505116	0.0888699	-1.25189	0.000185879	0.000566884	-1.19902	5.70155e-07	6.74165e-06	-0.0974276	0.154421	0.189554	0.302841	4.6108e-05	9.09585e-05
GIR2	247.99	257.716	221.537	896.11	914.174	755.294	260.426	384.095	757.895	874.987	947.921	764.451	509.054	738.63	876.692	730.942	656.201	714.416		1.81877	1.40991e-05	9.96352e-05	0.883566	0.00208394	0.00892741	-0.0155795	0.304599	0.399248	0.0121967	0.153468	0.215152	-0.287824	0.177815	0.268472	0.947403	0.00677637	0.0102811	1.54653	1.53312e-07	3.89522e-07
GIS2	3006.23	2648.58	3138.09	2509.31	3467.24	3277.4	754.794	965.029	1209.45	1530.16	1346.28	1243.61	3161.05	3170.03	2939.84	2922.11	2826.17	3132.36		0.0737319	0.0210328	0.0498901	0.492116	0.0509517	0.116685	-0.0620486	0.0392836	0.0714859	-1.16741	0.00209216	0.00491873	-0.0594056	0.800784	0.863899	-1.58579	6.7771e-25	5.71436e-24	0.0763749	5.61572e-10	1.79809e-09
GIS3	870.582	1130.22	706.554	1449.44	1127.54	1448.44	2104.37	1833.38	1708.71	2219.64	2054.35	2006.96	1089.89	1187.15	1115.49	1059.95	1123.71	1226.91		0.572255	0.578281	0.687202	0.153635	0.550435	0.670364	0.00765335	0.180829	0.259118	0.641841	0.000422063	0.00118724	-0.239129	0.317916	0.426357	1.06046	3.18763e-06	7.10284e-06	0.325472	0.00586279	0.00893075
GIS4	802.568	808.338	599.011	38.6517	526.984	894.88	5404.94	4465.44	3386.68	3467.78	3957.49	4236.43	204.944	214.59	291.396	757.462	843.486	589.368		-0.597515	0.0393691	0.0828979	-0.184982	0.0410157	0.0982686	1.62336	1.03472e-16	2.00032e-15	2.99723	2.32271e-06	1.03903e-05	0.584661	0.366937	0.478141	2.5847	5.06233e-27	4.79462e-26	-1.63621	2.98953e-06	6.66606e-06
GLC3	6608.89	5779.46	6589.13	8662.06	8255.16	8161	9780.32	9578.87	8279.6	10778.6	10719.1	10540.4	5258.66	4552.43	4905.3	7249.75	6887.3	6587.59		0.402146	0.231027	0.344962	0.213097	0.824446	0.884952	0.493924	0.0024845	0.00663136	0.353357	0.015366	0.0290596	-0.275087	0.300378	0.408456	0.542406	0.0184093	0.0262896	-0.366865	4.96156e-08	1.32032e-07
GLC7	4395.81	4406.01	4090.92	4393.07	4771.36	4492.56	3282.91	3044.89	3491.62	3620.05	3550.79	3510.53	3159.16	3156.22	3358.98	2571.56	2661.42	2573.74		0.0830821	0.0178414	0.0439621	0.121387	0.425357	0.563199	-0.30945	3.85049e-06	1.97461e-05	-0.354545	0.912277	0.935509	-0.806853	0.00218871	0.00753275	-0.392849	0.000209595	0.0003836	-0.414321	7.08168e-42	1.52288e-40
GLC8	910.344	836.283	933.469	2308.93	1689.47	1207.51	538.508	551.321	814.074	1065.85	1023	884.517	855.665	931.116	953.507	937.297	873.057	950.163		0.957869	0.493751	0.615638	0.643142	0.00296743	0.0119335	0.0106109	0.196314	0.277913	-0.808052	0.0974784	0.14499	-0.915215	0.00139127	0.00513213	-0.493325	0.00011492	0.000216308	0.0320429	2.26879e-08	6.21055e-08
GLE1	222.877	188.371	195.727	457.718	383.512	332.712	67.3135	110.613	232.138	293.807	274.261	237.927	229.5	363.789	376.56	352.211	322.468	310.571		0.95165	0.401983	0.526001	0.974921	0.00399831	0.0153494	0.0227305	0.496786	0.586688	-0.542517	0.351169	0.435727	-0.252798	0.259625	0.363278	-0.565788	0.014592	0.0211617	0.676122	0.696763	0.732514
GLE2	268.918	229.771	226.915	703.868	511.349	454.132	93.7975	111.483	164.299	261.638	231.505	245.638	220.055	280.901	301.415	348.068	292.897	325.946		1.20203	0.0790618	0.145563	0.999262	3.88786e-05	0.000289645	0.269113	0.501011	0.591136	-1.17607	0.000522487	0.00143429	-0.787832	0.000948679	0.00371767	-0.973295	5.5851e-07	1.33371e-06	0.145088	0.0261097	0.036436
GLG1	1358.19	1443.83	1242.12	1720	1500.94	1917.87	481.126	607.062	691.115	931.819	775.856	790.888	801.832	1063.74	1380.16	803.871	767.446	868.164		0.345603	0.165569	0.26322	0.489786	0.0513248	0.117483	-0.411971	0.000301952	0.00103282	-1.04034	0.00504958	0.0108771	-1.07486	2.08426e-05	0.000149273	-1.18452	1.29911e-16	6.83864e-16	-0.317288	2.18046e-34	3.14487e-33
GLK1	17474.4	17722.4	19507.1	7334.68	14629.5	16912.8	8386.6	8242.81	8036.86	6450.89	5964.92	6433.95	5024.43	5717.48	5701.84	5646.16	5283.41	4940.44		-0.492725	0.00039544	0.0017836	-0.387994	3.29903e-05	0.000250076	-0.0512373	0.0563105	0.097386	-1.04437	0.032469	0.0554722	-1.29262	0.0001432	0.000783583	-1.1491	2.11098e-16	1.08721e-15	-1.7341	2.3857e-91	2.10913e-89
GLN1	2379.45	2230.43	2032.55	13689.8	2850.13	2644.48	2427.7	2193.96	2061.69	1938.7	1810.33	1882.49	1156.94	1388.85	1517.93	1397.24	1295.5	1390.91		1.53015	0.121792	0.205202	-0.247047	0.00218447	0.00927339	0.00706084	0.202125	0.284933	-1.76834	0.00481385	0.0104493	-2.232	2.0301e-05	0.000145832	0.00885743	0.432455	0.480237	-0.708913	4.15722e-37	6.98822e-36
GLN4	350.535	318.781	351.664	1144.29	937.167	883.407	406.088	430.257	431.417	629.433	505.766	552.961	589.332	561.801	552.734	883.429	1008.24	1043.44		1.53801	0.00208243	0.0071718	0.413169	0.250242	0.384392	0.7846	5.91879e-07	3.51083e-06	-0.812516	0.0311641	0.0534914	-0.0145552	0.909104	0.939795	0.312329	0.394229	0.442428	0.738858	1.5693e-07	3.98502e-07
GLO1	3815.08	4166.93	4492.05	851.355	1844.9	2418.85	2611.98	2472.67	2409.36	1592.35	1452.64	1512.38	3723.94	3276.87	3288.85	2617.14	2493.85	2380.02		-1.28609	7.26565e-08	1.04868e-06	-0.717537	3.38347e-10	7.40017e-09	-0.457963	5.63444e-08	3.95654e-07	-0.166563	0.652895	0.721549	0.550394	0.120813	0.196301	-0.735119	9.06135e-08	2.3615e-07	-0.277736	4.29995e-34	6.10951e-33
[truncated: 3,891 more rows]
