# Supplementary material for: Kluyveromyces marxianus developing ethanol tolerance during adaptive evolution with significant improvements of multiple pathways
Source: Biotechnol Biofuels. 2019 Mar 22;12:63. doi: 10.1186/s13068-019-1393-z (PMC6429784; doi:10.1186/s13068-019-1393-z)
Supplement: Supplementary file 4 — Additional file 4. Genes involved in pathways closely related to ethanol tolerance. A file containing the referred pathways in this study, as well as the involved DE genes. [file 13068_2019_1393_MOESM4_ESM.xls]

## Sheet: Suppl_pathway_gene_DEexp_Y179基因
Pathway	Gene_Name	Annotations	Group1_up_log2(ratio)	Group1_down_log2(ratio)	Group4_up_log2(ratio)	Group4_down_log2(ratio)	Group5_up_log2(ratio)	Group5_down_log2(ratio)	Group6_up_log2(ratio)	Group6_down_log2(ratio)	Group7_up_log2(ratio)	Group7_down_log2(ratio)
Ethanol comsumption
gene	ADH6	NADP-dependent alcohol dehydrogenase 6			3.79		1.9273		5.72		2.10165
gene	ADH1	alcohol dehydrogenase 1								-1.24
gene	ADH2	alcohol dehydrogenase 2				-1.8				-1.75	1.68258
gene	ALD2	aldehyde dehydrogenase	1.76			-2.17
gene	ALD6	magnesium-activated aldehyde dehydrogenase						-1.08724		-1.35
gene	YGL039W	carbonyl reductase		-2.42	3.01		2.0712		1.05		1.23024
gene	YKL151C	uncharacterized protein YKL151C			1.23
gene	ADH3	alcohol dehydrogenase III	2.1			-3.08		-2.4943
gene	ADH4	alcohol dehydrogenase 4	1.65								2.53032
gene	ALD4	potassium-activated aldehyde dehydrogenase	4.77			-6.04		-6.02034		-1.97
gene	ALD6	magnesium-activated aldehyde dehydrogenase						-1.08724		-1.35
gene	ATF1	alcohol O-acetyltransferase 1	1.46		3.71		1.50079		5.6		2.02176
Ethanol response pathway
gene	ASR1	alcohol-sensitive RING finger protein 1	2.13						1.51		1.76439
gene	ETP1	RING finger protein ETP1	1.47						1.13
Anti-osmotic stress
gene	SLN1	osmosensing histidine protein kinase SLN1	1.99						1.25
gene	OPY2(KLMA_80303)	protein OPY2			1.12		1.07591		1.09
gene	HOG1	Hog1p-like protein							1.04
gene	SHO1	protein SSU81			1.19		1.3633		1.34
gene	SSK1	conserved hypothetical protein	2.62						2.02		1.17271
gene	SSK2	MAP kinase kinase kinase SSK2	1.48						1.15
gene	GPD1	glycerol-3-phosphate dehydrogenase	1.67			-1.24		-1.90719
gene	GUT2	glycerol-3-phosphate dehydrogenase		-1.42	2.39		2.89398			-1.04	1.14233
gene	RHR2	(DL)-glycerol-3-phosphatase 1				-1.08		-1.41949			1.79869
gene	YIG1(KLMA_10647)	hypothetical protein KLMA_10647								-1.22
gene	GUP1	glycerol uptake protein 1								-1.09
Anti-oxidative stress
gene	MTM1	mitochondrial carrier protein MTM1	2.21								2.15836
gene	PRX1	peroxiredoxin-like protein DDB_G0282517	1.69			-1.01
gene	CTT1	catalase T		-4.68	2.5		5.93218
gene	SOD2	superoxide dismutase			1.1
gene	SOD1	superoxide dismutase			3.53		1.37635		2.65
gene	CCS1	superoxide dismutase 1 copper chaperone							1.34
gene	MXR1	peptide methionine sulfoxide reductase	1.3		2.04
gene	MXR2	selR super family					1.29784			-1.13
gene	TRR1	thioredoxin reductase	1.77				1.09657		2.8		2.68676
gene	FMP46	putative redox protein FMP46			1.42				1.94
gene	TRX2	thioredoxin-2							1.68
gene	TSA1	peroxiredoxin TSA1							1.1
gene	SRX1	sulfiredoxin			2.77				1.95
gene	GRX2	glutaredoxin-1		-1.46			1.38795
gene	GLR1	glutathione reductase					2.20371
gene	GSH1	glutamate--cysteine ligase							1.37		1.052
gene	GSH2	glutathione synthetase				-2.09				-1.93
gene	NIT2	probable hydrolase NIT2				-1.21				-1.6
gene	GPX2	glutathione peroxidase 2	1.26		1.02				2		1.18033
gene	DUG3	probable glutamine amidotransferase DUG3			3.94				3.93
gene	DUG1	cys-Gly metallodipeptidase DUG1				-3.28				-2.89
gene	PEX6	peroxisomal biogenesis factor 6	1.66				1.04892		1.03		1.88187
gene	PEX25	peroxisomal membrane protein PEX25	2.29			-1.27			1.33
gene	PEX11	peroxisomal membrane protein PMP27			2.76		2.31788				1.38322
gene	PEX3	peroxisomal biogenesis factor 3				-1.21				-1.21
gene	INP2	inheritance of peroxisomes protein 2				-2.49				-4.1
gene	PEX10	peroxisome biogenesis factor 10				-1.53				-2.21
gene	PEX7	peroxisomal targeting signal 2 receptor	1.97					-1.33182
gene	SKN7	HSF_DNA-bind super family	1.6		1.65				2.68		1.82044
gene	HYR1	peroxiredoxin HYR1					1.09685				1.13598
gene	STB5	protein STB5	2.74								2.12515
gene	OCA1	putative tyrosine-protein phosphatase OCA1	2.01						1.12		1.34007
Cytoplasmic protein folding
gene	HSF1	heat shock factor protein			1.02				1.03
gene	HSP82	ATP-dependent molecular chaperone HSC82	1.09		1.36				2.11		1.12494
gene	HCH1	hsp90 co-chaperone HCH1	1.33		2.89		2.49858		4.28		3.16179
gene	PFD1	prefoldin subunit 1	1.53						1.24		1.60535
gene	CNS1	hsp70/Hsp90 co-chaperone CNS1	2.34						2.75		3.59437
gene	PAC10	prefoldin subunit 3	2.03								2.78319
gene	YKE2	prefoldin subunit 6	1.47								2.40104
gene	AHA1	hsp90 co-chaperone AHA1	1.34								1.47785
gene	FES1	hsp70 nucleotide exchange factor FES1	1.57						1.32		1.94583
gene	CPR7	peptidyl-prolyl cis-trans isomerase CYP7	3.98						3.22		2.47465
gene	SSE1	heat shock protein homolog SSE1	1.95						2.39		1.74468
gene	DNAJB13	protein SIS1			2.39		1.05884		2.33
gene	HSP26	hypothetical protein KMAR_50511			1.95			-1.06214	1.86			-1.52355
gene	SBA1	co-chaperone protein SBA1							1.02		1.30854
gene	CCT8	T-complex protein 1 subunit theta	1.54				1.04782				1.70919
gene	ZUO1	zuotin	1.32				1.05649		1.64		1.83363
gene	GIM5	prefoldin alpha subunit				-1.76				-1.75
gene	FPR1	FK506-binding protein 1				-2.3				-3.38
gene	CPR3	peptidyl-prolyl cis-trans isomerase C				-1.45				-1.03
gene	APJ1	J domain-containing protein APJ1			1.76				1.34
gene	SSA3	heat shock protein SSA3			1.32				1.9
gene	GIM4	prefoldin subunit 2				-1.54
gene	CPR4	peptidyl-prolyl cis-trans isomerase CPR4								-2.03
gene	SSB1	heat shock protein SSB				-2.11					1.01689
gene	GIM3	prefoldin subunit 4				-1					1.14568
Trehalose biosynthesis & degradation
gene	NTH1	neutral trehalase			2.12				2.48
gene	ATH1	vacuolar acid trehalase			1.56				1.47
gene	TSL1	trehalose synthase complex regulatory subunit TPS3			1.12				1.36
gene	TPS2	trehalose-phosphatase				-1.69				-2.64		-1.38353
Membrane lipid formation
gene	PSD1	phosphatidylserine decarboxylase proenzyme 1	1.62						1.24		1.04618
gene	PIS1	CDP-diacylglycerol-inositol 3-phosphatidyltransferase	2.62						2.35		2.01074
gene	PSD2	phosphatidylserine decarboxylase proenzyme 2	2.01						2.54		2.8558
gene	LEM3	alkylphosphocholine resistance protein LEM3	1.39						1.69
gene	GPT2	glycerol-3-phosphate O-acyltransferase 2	1.64						1.88
gene	PGS1	CDP-diacylglycerol--glycerol-3-phosphate 3-phosphatidyltransferase							2.04		1.20893
gene	YKR070W	uncharacterized protein YKR070W			2.95		1.82238		3.88		1.9351
gene	CHO2	phosphatidylethanolamine N-methyltransferase	1.53		2.83		1.09227		3.81		2.05921
gene	GAT2	hypothetical protein KLMA_40058	1.52		3.09				4.56		1.99733
gene	SCT1	glycerol-3-phosphate O-acyltransferase 1			1.28				2.18
gene	CHO1	CDP-diacylglycerol--serine O-phosphatidyltransferase								-1.93
gene	CRD1	probable cardiolipin synthetase 1					1.52609				1.58753
gene	CKI1	choline kinase					1.28069
gene	GEP4	UPF0660 protein YHR100C	1.84								1.4805
gene	UPS2	protein MSF1			4.54		1.11707		5.31
gene	LPP1	lipid phosphate phosphatase 1	1.57						1.85		1.90318
gene	GDE1	glycerophosphodiester phosphodiesterase GDE1							1.73		1.43155
gene	FMP30	N-acyl-phosphatidylethanolamine-hydrolyzing phospholipase D					1.31237		1.81		1.75198
gene	DPP1	diacylglycerol pyrophosphate phosphatase 1				-2.43		-1.52878		-2.15
gene	PGC1	probable glycerophosphodiester phosphodiesterase YPL206C			1.48				1.31
gene	LPX1	peroxisomal membrane protein LPX1									1.30517
gene	LCB5	sphingoid long chain base kinase 5	1.29		1.31				2.53		1.16463
gene	IPT1	inositolphosphotransferase 1	2.46						1.04		2.42658
gene	LAG1	sphingosine N-acyltransferase LAG1						-1.01857		-1.3
gene	AUR1	inositol phosphorylceramide synthase		-1.13	1.29
gene	RSB1	sphingoid long-chain base transporter RSB1	1.8		1.24				2.92
gene	SUR1	mannosyl phosphorylinositol ceramide synthase SUR1				-1.91				-2.79
gene	DPL1	sphingosine-1-phosphate lyase			1.35				2.36
gene	ISC1	inositol phosphosphingolipids phospholipase C	1.7		2.07				3.63		1.40918
gene	YDC1	alkaline ceramidase YDC1			1.32				1.1
gene	ORM1	protein ORM1				-1.37				-1.51
gene	Plekha8	glycolipid transfer protein			1.51				2.59		2.02869
gene	ERG10	acetyl-CoA acetyltransferase	1.11				1.32292		1.7		1.79739
gene	ERG26	sterol-4-alpha-carboxylate 3-dehydrogenase	1.03			-1.08					1.39702
gene	ERG27	3-keto-steroid reductase	1.4			-1.26					1.11978
gene	MVD1	Mvd1p			1.79		1.80672		1.53		1.47199
gene	ERG6	sterol 24-C-methyltransferase			1.67		1.08766		1.68
gene	ERG25	c-4 methylsterol oxidase		-1.44			1.49666
gene	ERG9	squalene synthetase				-1.39				-1.23
gene	HMG1	3-hydroxy-3-methylglutaryl-coenzyme A reductase 1				-1.01				-1.14
gene	ARV1	protein ARV1				-2.45				-1.88
gene	ERG1	squalene monooxygenase				-2.41				-3.18
gene	ERG7	lanosterol synthase				-2.45				-2.49
gene	ERG29	uncharacterized protein YMR134W				-1.58				-1.19
gene	PDR16	phosphatidylinositol transfer protein PDR16				-1.01
gene	ERG28	ergosterol biosynthetic protein 28					1.21504				1.12275
gene	ERG2	c-8 sterol isomerase					1.17246			-1.32
gene	ERG13						1.62684		1.34		2.04326
gene	ERG24	delta(14)-sterol reductase	1.59								1.64996
Fatty acid biosynthesis
gene	ACC1	acetyl-CoA carboxylase										-1.50637
gene	ACP1	acyl carrier protein	1.12						1.31
gene	IFA38	3-ketoacyl-CoA reductase				-1.25
gene	TSC13	enoyl reductase TSC13				-1.22				-1.5
gene	HTD2	hydroxyacyl-thioester dehydratase type 2								-1.28
gene	PPT2	mitochondrial holo-[acyl-carrier-protein] synthase	2.98						2.75		2.06613
gene	FAS1	fatty acid synthase subunit beta					1.66993			-1.69		-1.02687
gene	FAD2	delta(12) fatty acid desaturase	1.37
gene	TAZ1	lysophosphatidylcholine acyltransferase	2.04						1.43		1.04472
Secretory pathway
gene	SRP21	signal recognition particle subunit SRP21	1.67								1.49486
gene	SRP68	signal recognition particle subunit SRP68	1.34			-1.37					1.29145
gene	SRP72	signal recognition particle subunit SRP72				-2.15				-2.19
gene	SRP14	signal recognition particle subunit SRP14	1.17						1.1
gene	SEC65	signal recognition particle SEC65 subunit	1.12
gene	SEC62	translocation protein SEC62									1.40428
gene	SEC63	protein translocation protein SEC63	2.14						1.19		2.82613
gene	SEC66	translocation protein SEC66	1.42								1.24668
gene	SEC72	translocation protein SEC72					1.0175
gene	ENV10	transmembrane protein 208 homolog	1.72						1.58		1.49357
gene	PHO88	inorganic phosphate transport protein PHO88	1.19				1.1916		1.45		2.02488
gene	SRP101	signal recognition particle receptor subunit alpha homolog	1.24			-1.46
gene	SRP102	signal recognition particle receptor subunit beta				-1.48	1.54248			-1.43	1.46988
gene	SSS1	protein transport protein SSS1				-1.2				-1.41	1.8355
gene	SSH1	sec sixty-one protein homolog				-2.89				-3.62
gene	HRI1	uncharacterized protein YLR301W						-1.36731		-1.62		-1.4811
gene	SBH1	protein transport protein Sec61 subunit beta								-1.7
gene	KAR2	78 kDa glucose-regulated protein homolog	1.06				1.25261		1.15		2.88626
gene	SSA2	heat shock protein SSA2			1.43				1.81
gene	GET3	ATPase GET3	1.55			-1.1
gene	SPC1	signal peptidase complex subunit SPC1								-1.08
gene	SPC2	signal peptidase complex subunit SPC2				-2.09				-2.32
gene	SPC3	microsomal signal peptidase subunit 3				-1.8				-2.11	1.01742
gene	SEC11	signal peptidase complex catalytic subunit SEC11				-1.26				-1.79
gene	ERJ5	ER-localized J domain-containing protein 5	1.66			-1.83				-1.81	1.44655
gene	LHS1	heat shock protein 70 homolog LHS1	2.24						2.23		3.75748
gene	MPD1	PDI_a_MPD1_like	2.91						2.85		2.33028
gene	FLC2	flavin carrier protein 2	2.38						2.97		3.30914
gene	ROT1	protein ROT1	1						1.82		1.28419
gene	AIM27	ER membrane protein complex subunit 3	1.75			-2.24				-1.65	1.10136
gene	EMC4	ER membrane protein complex subunit 4	1.2			-1.16				-1.28
gene	EMP65	protein TAPT1 homolog	1.01			-1.21
gene	JEM1	dnaJ-like chaperone JEM1	1.27			-1.14					1.51639
gene	SIL1	nucleotide exchange factor SIL1	1.78								1.48246
gene	SLP1	sad1_UNC super family	1.08			-1.29				-1.13
gene	FLC1	flavin carrier protein 1							1.26
gene	ERO1	endoplasmic oxidoreductin-1			1.62		1.24851				1.37816
gene	PDI1	protein disulfide-isomerase					1.17377				2.10446
gene	EMC2	ER membrane protein complex subunit 2	1.15			-1.78				-1.81
gene	EMC5	ER membrane protein complex subunit 5				-1.66				-1.97
gene	EMC6	uncharacterized protein YLL014W				-1.81				-1.86
gene	CAL1	calnexin homolog				-1.65				-1.76
gene	FPR2	FK506-binding protein 2				-1.75				-2.23	1.2141
gene	HAC1	basic-leucine zipper (bZIP) transcription factor									1.29522
gene	BST1	GPI inositol-deacylase	1.54			-1.33
gene	HUL5	probable E3 ubiquitin-protein ligase HUL5	1.44
gene	MNL1	ER degradation-enhancing alpha-mannosidase-like protein 1			1.01		1.7069		1.57		1.41651
gene	MNL2	uncharacterized glycosyl hydrolase YLR057W	1.33			-1.57
gene	MNS1	endoplasmic reticulum mannosyl-oligosaccharide 1				-1.32				-2.25	1.14857
gene	IRE1	serine/threonine-protein kinase/endoribonuclease IRE1	1.82						1.16		1.2833
gene	YOS9	protein OS-9 homolog	1.23			-1.95				-1.65
gene	DFM1	DER1-like family member protein 1	1.49								1.54154
gene	UBX2	UBX domain-containing protein 2				-1.7				-1.58
gene	UBC6	ubiquitin-conjugating enzyme E2 6	1.25						1.6
gene	SSM4	protein SSM4	1.04						1.26
gene	HRD3	ERAD-associated E3 ubiquitin-protein ligase component HRD3	1.79								1.4519
gene	VMS1	zinc finger protein YDR049W	2.3								1.62306
gene	NPL4	nuclear protein localization protein 4	1.12								1.22871
gene	SWA2	auxilin-like clathrin uncoating factor SWA2	1.86			-1.15		-1.11218
gene	BET1	protein transport protein BET1	2.64			-1.09					2.70759
gene	BET2	geranylgeranyl transferase type-2 subunit beta									1.09767
gene	BET3	transport protein particle 22 kDa subunit	2.59				1.1675		1.53		2.68869
gene	RUD3	GRIP domain-containing protein RUD3	2.02			-1.08					1.52584
gene	ERP1	protein ERP1				-1.52				-1.76	1.15724
gene	ERP4	protein ERP4				-1.15				-1.99	1.35315
gene	RET2	coatomer subunit delta				-2.1				-2.32
gene	RET3	coatomer subunit zeta				-1.85				-2.23
gene	ERV14	ER-derived vesicles protein ERV14				-3.05				-2.96
gene	ERV25	endoplasmic reticulum vesicle protein 25				-1.75				-2.49
gene	ERV29	ER-derived vesicles protein ERV29				-1.7				-1.18
gene	ERV46	ER-derived vesicles protein ERV46	1.24								2.4763
gene	EMP24	endosomal protein P24B								-1.11
gene	EMP47	protein EMP47	1.61								2.06259
gene	GEA2	ARF guanine-nucleotide exchange factor 2	1.11			-2.32				-1.17
gene	SEC12	putative guanine nucleotide-exchange factor SED4	1.78						1.64		1.24939
gene	SEC13	protein transport protein SEC13				-1.47				-1.42
gene	SEC16	hypothetical protein KLMA_10779				-1.94				-1.22
gene	SEC21	coatomer subunit gamma				-1.88				-1.7
gene	SEC23	protein transport protein SEC23				-2.36				-1.78
gene	SEC24	protein transport protein SEC24				-1.72				-1.06
gene	SEC31	protein transport protein SEC31				-2.16				-2.36
gene	YIF1	protein transport protein YIF1	1.67						1.19
gene	USO1	intracellular protein transport protein USO1	1.44			-2.23				-1.37
gene	SOP4	protein SOP4	1.29			-1.7				-1.22
gene	SLY1	protein SLY1	1.39			-1.64
gene	SHR3	secretory component protein SHR3					1.56299
gene	YKT6	synaptobrevin homolog YKT6					1.06553
gene	YIP1	protein transport protein YIP1				-1.84
gene	GYP8	GTPase-activating protein GYP8	1								1.4396
gene	TRS31	transport protein particle 31 kDa subunit	1.15			-1.6				-1.39
gene	GRH1	GRASP65 homolog protein 1				-2.18		-1.02735		-3.4		-1.04774
gene	SFB3	SED5-binding protein 3					1.34742				1.89918
gene	TED1	protein TED1							1.18
gene	SED5	integral membrane protein SED5									1.17415
gene	CHS7	chitin synthase export chaperone									1.60454
gene	UFE1	syntaxin UFE1	3.35						2.53		2.4523
gene	NEO1	probable phospholipid-transporting ATPase NEO1	2.53						2.11		2.65938
gene	USE1	protein transport protein USE1	1.61						1.51		1.2605
gene	YOL107W	uncharacterized membrane protein YOL107W	1.73								2.32466
gene	SEC20	conserved hypothetical protein	2.05			-1.05					1.36942
gene	SEC39	protein transport protein SEC39	1.49			-1.57					1.61039
gene	TIP20	protein transport protein TIP20	1.72			-1.65
gene	SEC22	protein transport protein SEC22										-1.01991
gene	KIF1C	kinesin family protein	1.01			-1.05					1.08166
gene	RER1	protein RER1			2.08				2.25
gene	GDI1	rab GDP-dissociation inhibitor				-1.82				-2.48
gene	COP1	coatomer subunit alpha				-2.31				-2.32
gene	GET2	Golgi to ER traffic protein 2				-1.1
gene	GLO3	ADP-ribosylation factor GTPase-activating protein GLO3	1.44						1.57
gene	COG2	conserved oligomeric Golgi complex subunit 2	1.12			-1.65				-1.28
gene	COG4	conserved oligomeric Golgi complex subunit 4	1.51			-1.54					1.40296
gene	COG5	conserved oligomeric Golgi complex subunit 5	2.31			-1.03					2.57767
gene	COG6	conserved oligomeric Golgi complex subunit 6	1.51			-1.97					1.1823
gene	COG7	conserved oligomeric Golgi complex subunit 7	1.5								1.23494
gene	DRS2	probable phospholipid-transporting ATPase DRS2	1.67								1.15443
gene	YPT6	GTP-binding protein YPT6	1.3			-1.01		-1.10815
gene	MSO1	protein MSO1	1.86						1.19		1.69512
gene	MST28				1.21				1.79		1.5223
gene	GGA2	ADP-ribosylation factor-binding protein GGA2				-1.92				-2.37
gene	SEC18	vesicular-fusion protein SEC18				-1.4				-1.13
gene	SEC26	coatomer subunit beta				-2.51				-2.56
gene	YIP4	protein YIP4	1.15
gene	GCS1	ADP-ribosylation factor GTPase-activating protein GCS1				-1.13
gene	COY1	protein CASP				-1.51				-1.23
gene	SGM1	protein SGM1				-1.55
gene	SNX41	sorting nexin-41				-1.11
gene	YPT31	GTP-binding protein				-1.49
gene	TVP23	Golgi apparatus membrane protein TVP23				-1.29
gene	TVP15	Golgi apparatus membrane protein TVP15								-1.22
gene	CHS5	chitin biosynthesis protein CHS5	1.73								1.41987
gene	SYS1	protein SYS1	3.34			-1.37		-1.05797			1.69159
gene	SCD5	protein SCD5	3.52						2.54		2.76357
gene	AVL9	late secretory pathway protein avl9	1.25			-1.36
gene	SEC2	rab guanine nucleotide exchange factor SEC2	1.96								1.15472
gene	SEC14	SEC14 cytosolic factor									1.13926
gene	LST7	protein LST7									1.17568
gene	ARL3	ADP-ribosylation factor-like protein 3									1.48857
gene	RSN1	uncharacterized protein RSN1			1				1.14
gene	BUD5	rasGEF super family	2.12			-1.32			1.25		1.76237
gene	GMH1	protein GMH1				-1.78				-1.83
gene	LNP1	uncharacterized membrane protein YHR192W	1.81								1.20191
gene	YFH7	uncharacterized protein YFR007W				-1.5				-1.87
gene	SEY1	protein SEY1				-1.38				-2.17
gene	PER33	UPF0121 membrane protein YLR064W					1.62754		1.62		1.75051
gene	MPG1	mannose-1-phosphate guanyltransferase		-1.01		-1.68	1.21447			-2	1.21044
gene	SEC53	phosphomannomutase					2.63314		1.4		3.5305
gene	QRI1	UDP-N-acetylglucosamine pyrophosphorylase				-1.16				-1.58	1.99809
gene	YND1	Golgi apyrase				-1.12				-1.15
gene	GFA1	glucosamine--fructose-6-phosphate aminotransferase	1.4						1.04		1.78354
gene	PCM1	phosphoacetylglucosamine mutase	1.06
gene	YMD8	uncharacterized transporter C22E12.01	1.22								2.40547
gene	NUS1	probable undecaprenyl pyrophosphate synthetase			2.18		1.04593		2.94		1.03089
gene	OST1	dolichyl-diphosphooligosaccharide-protein glycosyltransferase subunit 1				-2.06				-2.18	1.41744
gene	OST2	dolichyl-diphosphooligosaccharide protein glycosyltransferase subunit OST2				-1.15	1.05801			-1.51	1.23091
gene	OST3	dolichyl-diphosphooligosaccharide--protein glycosyltransferase subunit 3	1.33			-1.3					2.14906
gene	OST4	dolichyl-diphosphooligosaccharide--protein glycosyltransferase				-2.09				-3.2
gene	OST6	dolichyl-diphosphooligosaccharide-protein glycosyltransferase subunit OST6					1.7628				1.76169
gene	ALG1	chitobiosyldiphosphodolichol beta-mannosyltransferase	1.59				1.0711		1.93		1.9172
gene	ALG2	alpha-1,3-mannosyltransferase ALG2									1.39375
gene	ALG3	dolichyl-P-Man:Man(5)GlcNAc(2)-PP-dolichyl mannosyltransferase	1.11			-2.09				-2.91
gene	ALG5	dolichyl-phosphate beta-glucosyltransferase					1.31121
gene	ALG6	dolichyl pyrophosphate Man9GlcNAc2 alpha-1				-1.16				-1.69
gene	ALG7	UDP-N-acetylglucosamine-dolichyl-phosphate N-acetylglucosaminephosphotransferase				-2.03				-3.75
gene	ALG8	dolichyl pyrophosphate Glc1Man9GlcNAc2 alpha-1	1.09
gene	ALG9	probable mannosyltransferase ALG9				-1.49				-2.04
gene	YMD8	uncharacterized transporter C22E12.01	1.22								2.40547
gene	ALG10	alpha-1,2 glucosyltransferase	1.2
gene	ALG11	alpha-1,2-mannosyltransferase	1.83								1.5814
gene	ALG13	UDP-N-acetylglucosamine transferase subunit ALG13	1.34								1.0822
gene	OCH1	initiation-specific alpha-1
gene	MNN1	alpha-1,3-mannosyltransferase							1.24
gene	MNN4	uncharacterized protein YJR061W	2.28						1.6		1.29683
gene	MNN5	alpha-1 2-mannosyltransferase		-1.24								-1.18805
gene	MNN9	mannan polymerase complexes subunit MNN9	2.62						2.23		2.88498
gene	GNT1	glucose N-acetyltransferase 1-A	1.27			-1.15
gene	MNN10	uncharacterized alpha-1	2.69						2.52		2.18728
gene	MNN11	probable alpha-1,6-mannosyltransferase MNN11	1.96						2.4		2.32512
gene	ANP1	mannan polymerase II complex ANP1 subunit	2.81						2.94		2.30901
gene	KTR3	probable mannosyltransferase KTR3					1.36509				1.20087
gene	KTR5	probable mannosyltransferase KTR5	3.28						2.61		3.19877
gene	CWH41	mannosyl-oligosaccharide glucosidase	2.37			-1.21					2.4832
gene	PAN1	alpha-1,3-mannosyltransferase	1.57			-1.64					1.68352
gene	WBP1	dolichyl-diphosphooligosaccharide--protein glycosyltransferase subunit WBP1	1.02			-1.18					1.90415
gene	GTB1	glucosidase 2 subunit beta	1.37								1.59781
gene	ROT2	glucosidase 2 subunit alpha	1.31								1.16734
gene	VAN1	mannan polymerase I complex VAN1 subunit	1.41								1.2523
gene	CAX4	dolichyldiphosphatase	1.59			-2.46		-1.10033		-1.76
gene	DPM1	dolichol-phosphate mannosyltransferase				-2.19				-2.62
gene	SEC59	dolichol kinase				-1.79				-1.72
gene	STT3	dolichyl-diphosphooligosaccharide--protein glycosyltransferase subunit STT3				-2.27				-2.53
gene	RFT1	oligosaccharide translocation protein RFT1				-2.11				-2.7
gene	SWP1	dolichyl-diphosphooligosaccharide--protein glycosyltransferase subunit SWP1				-1.99				-2.19	1.05342
gene	RER2	dehydrodolichyl diphosphate synthetase			1.18		1.55943				1.15366
gene	GNT1A	glucose N-acetyltransferase 1-A	1.27			-1.15
gene	GNT1B	glucose N-acetyltransferase 1-B				-2.08
gene	MNT2	probable mannosyltransferase MNT2	2.18				1.67655		3.56		3.42138
gene	MNT4	probable alpha-1	2.89						1.84		2.832
gene	PMT1	dolichyl-phosphate-mannose--protein mannosyltransferase 1								-1.39
gene	PMT6	dolichyl-phosphate-mannose--protein mannosyltransferase 6	1.09			-2.06				-1.27
gene	PMT7	probable dolichyl-phosphate-mannose--protein mannosyltransferase 7								-1.17
gene	GPI1	phosphatidylinositol N-acetylglucosaminyltransferase subunit GPI1	1.08				2.02018		1.06		2.30579
gene	GPI2	phosphatidylinositol N-acetylglucosaminyltransferase GPI2 subunit	2.54						2.16		2.023
gene	GPI8	GPI-anchor transamidase	1.46								1.3749
gene	GPI10	GPI mannosyltransferase 3	1.02
gene	GPI11	glycosylphosphatidylinositol anchor biosynthesis protein 11	1.47								1.32746
gene	GPI12	N-acetylglucosaminyl-phosphatidylinositol de-N-acetylase								-1.1
gene	GPI13	GPI ethanolamine phosphate transferase 3	1.95						2.64		1.68597
gene	GPI14	GPI mannosyltransferase 1	1.92			-1.76					1.7568
gene	GPI16	GPI transamidase component GPI16	1.26
gene	GPI17	GPI transamidase component GPI17	1.56								1.90781
gene	GPI18	GPI mannosyltransferase 2	2.43			-2.08		-1.30413
gene	GPI19	phosphatidylinositol N-acetylglucosaminyltransferase subunit GPI19									1.15913
gene	BST1	GPI inositol-deacylase	1.54			-1.33
gene	PBN1	protein PBN1				-1.04
gene	GAA1	GPI transamidase component GAA1	1.08			-1.61				-1.5
gene	GWT1	GPI-anchored wall transfer protein 1	1.66			-2.58				-1.92
gene	GAB1	GPI transamidase component GAB1				-1.81				-1.39
gene	LAS21	GPI ethanolamine phosphate transferase 2				-2.07				-1.49
gene	PGA1	protein PGA1	1.52						1.83		1.12311
gene	SMP3	GPI mannosyltransferase 4	1.27						1.1		1.54096
gene	SPT14	phosphatidylinositol N-acetylglucosaminyltransferase GPI3 subunit	2.29						1.35		2.004
gene	PER1	protein PER1	1.4						1.03
gene	MCD4	GPI ethanolamine phosphate transferase 1				-1.11	1.17096				2.06607
gene	EXO70	exocyst complex protein EXO70	1.3			-2.44		-1.14425		-2.01
gene	EXO84	exocyst complex component EXO84	1.73			-1.5					1.11807
gene	SEC1	protein transport protein SEC1	1.31			-2.61				-1.86
gene	SEC3	exocyst complex component SEC3	1.7					-1.08675
gene	SEC5	exocyst complex component SEC5				-1.55				-1.15
gene	SEC6	exocyst complex component SEC6				-2.02				-1.49
gene	SRO77	protein SNI2	1.98						2.06
gene	SEC8	exocyst complex component SEC8	1.94			-1.88				-1.02	1.13396
gene	SEC9	protein transport protein SEC9	1.56						1.32
gene	SEC10	exocyst complex component SEC10	1.21			-2.19				-1.46
gene	SEC15	exocyst complex component SEC15	1.8			-2.38				-2.22
gene	DDI1	DNA damage-inducible protein 1	1.37
gene	PMR1	calcium-transporting ATPase 1				-1.58
gene	SNC2	synaptobrevin homolog 2	1.44								1.38846
gene	MSB3	GTPase-activating protein GYP3	1.17			-1.79				-2.2	1.27777
Cell wall biogenesis
gene	KRE1	protein KRE1	1.47		1.09				2.89		2.82947
gene	KRE5	killer toxin-resistance protein 5				-2.04				-2.96
gene	KRE6	beta-glucan synthesis-associated protein KRE6	1						1.14
gene	KRE9	cell wall synthesis protein KRE9			1.5				2.35		2.45661
gene	CHS2	chitin synthase 2				-1.67				-2.09
gene	CHS3	chitin synthase 3	2.08						3.09		2.43114
gene	CHS6	chitin biosynthesis protein CHS6				-1.65				-1.1
gene	ECM3	protein ECM3		-1.68	1.14			-1.01504				-2.03875
gene	ECM5	protein ECM5	2.83						2.39		2.2654
gene	ECM13	hypothetical protein KLMA_70094	3.06					-2.74888	3.24			-1.23948
gene	ECM18	protein ECM18	1.27
gene	GAS3	probable 1,3-beta-glucanosyltransferase GAS3		-1.41		-1.28				-2.87		-1.16535
gene	GAS4	glycolipid-anchored surface protein 4 precursor	1.64						1.03
gene	KNH1	cell wall synthesis protein KNH1	1.31						1.56		1.02373
gene	ECM25	protein ECM25				-1.59				-1.51
gene	ECM33	cell wall protein ECM33				-3.6				-4.26
gene	ISC1	inositol phosphosphingolipids phospholipase C	1.7		2.07				3.63		1.40918
gene	PKH3	serine/threonine-protein kinase PKH3	1.91		1.19				2.83		1.70674
gene	UTR2	probable glycosidase CRH2	1.46		1				2		1.65507
gene	SKT5	protein SKT5			2.25		1.05729		2.97		1.27412
gene	UTH1	protein UTH1			3.18		2.44122		4.34		3.03763
gene	YBR056W	uncharacterized glycosyl hydrolase YBR056W			1.38		1.51259		1.27
gene	BPH1	beige protein homolog 1					1.01076		1.17		1.36043
gene	PIR1	cell wall mannoprotein HSP150					1.29238		2.18		2.38701
gene	TRS65	beta-glucan synthesis-associated protein KRE11	2.26			-1.24					1.1978
gene	BCK1	serine/threonine-protein kinase BCK1/SLK1/SSP31	1.32			-1.23
gene	TUS1	rho1 guanine nucleotide exchange factor TUS1	1.96			-1.7
gene	FKS1	1,3-beta-glucan synthase component FKS1			1.15				1.39
gene	KEG1	conserved hypothetical protein	1.99			-1.73				-1.02
gene	ACK1	activator of C kinase protein 1	2.21						1.96		1.42123
gene	BIG1	protein BIG1	2.71						3.22		2.43873
gene	DFG5	mannan endo-1	3.02						2.32		3.97034
gene	MID2	cell wall integrity sensor MID2	1.56						2.19		2.40059
gene	YPS1	aspartic proteinase 3	1.93						2.11		2.52805
gene	YPS7	aspartic proteinase yapsin-7	2.8						3.2		1.58573
gene	DCW1	mannan endo-1	1.14						1.63
gene	murB	UDP-N-acetylenolpyruvoylglucosamine reductase	1.12								1.12614
gene	CTS1	endochitinase		-1.25						-2.02
gene	CTS2	sporulation-specific chitinase 2	1.18			-1.78				-2.2	2.45249
gene	RIM21	pH-response regulator protein palH/RIM21	3.02						1.1		1.96384
gene	WSC3	cell wall integrity and stress response component 2			1.03
gene	CWP1	hypothetical protein KLMA_10828				-4.75		-1.96788		-4.95		-1.85508
gene	CRH1	probable glycosidase CRH1		-1			1.05967			-2.2
gene	LRE1	hypothetical protein KLMA_10033	1.43					-1.03778	1.08
gene	EXG1	glucan 1,3-beta-glucosidase					1.06449				1.68292
gene	PIR3	cell wall mannoprotein HSP150					2.0647				2.31882
gene	SED1	hypothetical protein KLMA_20427		-1.23			1.46295				1.93281
gene	BAR1	aspartic proteinase yapsin-3					1.21727
gene	FMP45	SUR7 family protein FMP45		-2.86			1.17301			-1.85		-1.89958
gene	BIT61	target of rapamycin complex 2 subunit BIT61,HbrB super family conserved domain				-1.66				-1.79
gene	GAS1	beta-1,3-glucanosyltransferase								-1.05
gene	GAS2	1,3-beta-glucanosyltransferase GAS2				-1.4
gene	RHO1	GTP-binding protein Rho1				-1.04
gene	DSE2	protein DSE2		-1.11						-2.89
gene	CWH43	protein CWH43								-1.09
gene	SCW4	probable family 17 glucosidase SCW4		-1.47						-1.6
gene	SCW11	probable family 17 glucosidase SCW11		-2.07						-3.67
gene	SKG1	suppressor of lethality of KEX2 GAS1 double null mutant protein 1							1.26
gene	EMW1	uncharacterized protein YNL313C									2.0705
